# Supplementary material for: Full-length direct RNA sequencing reveals extensive remodeling of RNA expression, processing and modification in aging Caenorhabditis elegans
Source: Nucleic Acids Res. 2024 Nov 18;52(22):13896–913. doi: 10.1093/nar/gkae1064 (PMC11662692; doi:10.1093/nar/gkae1064)
Supplement: gkae1064_Supplemental_Files [file gkae1064_supplemental_files.zip]

Archive with 10 entries (10 files):
- 01_DESeq_WS279_all_days_vDay1.xlsx
- 02_nanopore_filtering_numbers.xlsx
- 03_all_flair_isoforms_and_UTRs.xlsx
- 04_all_days_sig_alt_splicing.xlsx
- 05_intron_intergenic_junctions.xlsx
- 06_all_days_polya_summary.xlsx
- 07_AG_edits.xlsx
- 08_psu_edits.xlsx
- 09_aging_gene_features.xlsx
- Schiksnis_NAR_DocS1_revised_FINAL.pdf
