# Supplementary material for: Full-length direct RNA sequencing reveals extensive remodeling of RNA expression, processing and modification in aging Caenorhabditis elegans
Source: Nucleic Acids Res. 2024 Nov 18;52(22):13896–913. doi: 10.1093/nar/gkae1064 (PMC11662692; doi:10.1093/nar/gkae1064)
Supplement: gkae1064_Supplemental_Files [file gkae1064_supplemental_files.zip › 01_DESeq_WS279_all_days_vDay1.xlsx]

## Sheet: DESeq_day1_day2_Illumina
DESeq2 results from 3 replicates of WT day 2 vs. day 1 Illumina RNA-seq
WB.ID	baseMean	log2FoldChange	lfcSE	stat	pvalue	padj	day1_rep1	day1_rep2	day1_rep3	day2_rep1	day2_rep2	day2_rep3	common.name	transcript	biotype
WBGene00000001	2015.24	0.244804	0.124015	1.97398	0.0483836	0.232916	1656.1	1811.95	2061.88	2241.38	2079.59	2240.53	aap-1	Y110A7A.10	protein_coding_gene
WBGene00000002	70.5374	-0.316148	0.351201	-0.900193	0.368018	0.599062	97.1322	77.1529	61.5233	55.8912	78.64	52.8848	aat-1	F27C8.1	protein_coding_gene
WBGene00000003	72.2247	-0.223334	0.398199	-0.560861	0.574893	0.757023	106.845	60.3473	68.3592	45.8594	65.5334	86.4033	aat-2	F07C3.7	protein_coding_gene
WBGene00000004	219.5	0.249111	0.202388	1.23086	0.218375	0.471368	181.313	195.556	224.731	217.832	227.182	270.383	aat-3	F52H2.2	protein_coding_gene
WBGene00000005	182.657	-0.452191	0.215002	-2.10319	0.0354491	0.200854	234.736	223.82	175.17	159.075	156.406	146.737	aat-4	T13A10.10	protein_coding_gene
WBGene00000006	104.19	-0.871419	0.386278	-2.25594	0.0240744	0.173841	187.789	122.986	94.8484	60.1905	100.484	58.8437	aat-5	C55C2.5	protein_coding_gene
WBGene00000007	107.855	-0.665751	0.262603	-2.53519	0.0112385	0.119732	158.649	128.334	111.084	83.1202	84.7565	81.1893	aat-6	T11F9.4	protein_coding_gene
WBGene00000008	19.3648	-0.583102	0.561337	-1.03877	0.29891	NA	19.4264	22.1528	27.3437	21.4966	13.1067	12.6626	aat-7	F54D12.3	protein_coding_gene
WBGene00000009	9.19625	-1.27702	0.789453	-1.6176	0.10575	NA	14.5698	9.16669	15.3808	5.73243	4.36889	5.95885	aat-8	F28F9.4	protein_coding_gene
WBGene00000010	1068.09	0.117911	0.196516	0.60001	0.548499	0.737441	961.609	920.488	1192.01	1011.77	945.428	1377.24	aat-9	Y53H1C.1	protein_coding_gene
WBGene00000012	6.81666	-0.575979	0.985019	-0.584739	0.558723	NA	8.09435	10.6945	5.98143	1.43311	8.73778	5.95885	abf-1	C50F2.9	protein_coding_gene
WBGene00000013	15.3163	1.54869	0.760586	2.03618	0.0417322	NA	8.09435	5.34723	10.2539	10.0317	35.8249	22.3457	abf-2	C50F2.10	protein_coding_gene
WBGene00000014	0	NA	NA	NA	NA	NA	0	0	0	0	0	0	abf-3	F54B8.5	protein_coding_gene
WBGene00000015	0	NA	NA	NA	NA	NA	0	0	0	0	0	0	abf-4	Y38H6C.22	protein_coding_gene
WBGene00000016	33.7544	-0.141913	0.459816	-0.30863	0.757603	NA	48.5661	28.2639	29.9072	37.2608	33.2036	25.3251	abf-5	T22H6.5	protein_coding_gene
WBGene00000017	54.2747	-0.432493	0.379998	-1.13814	0.25506	0.507795	84.1813	56.5279	47.8514	40.127	46.3102	50.6502	abf-6	T22H6.7	protein_coding_gene
WBGene00000018	1172.93	0.216708	0.129599	1.67215	0.0944945	0.319161	1044.17	1222.22	986.936	1251.1	1296.69	1236.46	abl-1	M79.1	protein_coding_gene
WBGene00000019	43.3465	-1.55456	0.749735	-2.07348	0.0381278	0.20647	126.272	40.4862	28.1982	10.0317	40.1938	14.8971	abt-1	C24F3.5	protein_coding_gene
WBGene00000020	380.822	-0.143788	0.169632	-0.847647	0.396634	0.621936	435.476	410.209	353.759	388.372	373.103	324.013	abt-2	F12B6.1	protein_coding_gene
WBGene00000021	4.29218	-0.872049	1.90888	-0.456839	0.647786	NA	12.951	3.81945	0	2.86621	6.11645	0	abt-3	F55G11.9	pseudogene
WBGene00000022	759.927	-0.485664	0.227012	-2.13938	0.0324049	0.194026	1100.83	947.224	614.378	599.039	644.848	653.239	abt-4	Y39D8C.1	protein_coding_gene
WBGene00000023	45.0944	-0.57504	0.701976	-0.819173	0.412688	0.634407	93.8945	52.7084	16.2353	21.4966	59.4169	26.8148	abt-5	Y53C10A.9	protein_coding_gene
WBGene00000024	1.76129	-4.26281	3.22771	-1.32069	0.186605	NA	9.71322	0	0.85449	0	0	0	abu-1	AC3.3	protein_coding_gene
WBGene00000025	0.28483	-1.80581	4.03906	-0.447086	0.654813	NA	0	0	1.70898	0	0	0	abu-2	F19G12.7	protein_coding_gene
WBGene00000026	0.554602	-0.0982932	3.5394	-0.0277711	0.977845	NA	0	0	1.70898	0	0.873778	0.744856	abu-3	F31A3.1	pseudogene
WBGene00000027	0.415441	-0.060025	4.08047	-0.0147103	0.988263	NA	1.61887	0	0	0	0.873778	0	abu-4	Y5H2A.3	protein_coding_gene
WBGene00000028	0	NA	NA	NA	NA	NA	0	0	0	0	0	0	abu-5	Y105C5A.4	protein_coding_gene
WBGene00000029	0.142415	-1.02181	4.08047	-0.250414	0.802268	NA	0	0	0.85449	0	0	0	abu-6	C03A7.7	protein_coding_gene
WBGene00000030	0.28483	-1.80581	4.03906	-0.447086	0.654813	NA	0	0	1.70898	0	0	0	abu-7	C03A7.8	protein_coding_gene
WBGene00000031	0.8061	-1.9476	2.63506	-0.739108	0.459842	NA	1.61887	0.76389	1.70898	0	0	0.744856	abu-8	C03A7.14	protein_coding_gene
WBGene00000032	0	NA	NA	NA	NA	NA	0	0	0	0	0	0	abu-9	R09F10.2	protein_coding_gene
WBGene00000033	2.91773	-1.20721	1.76635	-0.683448	0.494324	NA	9.71322	0	2.56347	2.86621	0.873778	1.48971	abu-10	F35A5.3	protein_coding_gene
WBGene00000034	3.21898	-1.79689	1.42878	-1.25764	0.208524	NA	8.09435	3.81945	3.41796	0	1.74756	2.23457	abu-11	T01D1.6	protein_coding_gene
WBGene00000035	125.249	-0.349145	0.247146	-1.41271	0.157741	0.405525	147.317	151.25	123.047	101.751	127.572	100.556	ace-1	W09B12.1	protein_coding_gene
WBGene00000036	232.033	-0.637482	0.267844	-2.38004	0.0173105	0.14602	343.201	192.5	312.743	193.469	173.008	177.276	ace-2	Y44E3A.2	protein_coding_gene
WBGene00000037	28.6151	-0.250953	0.560508	-0.447724	0.654352	NA	43.7095	25.9723	24.7802	14.3311	37.5725	25.3251	ace-3	Y48B6A.8	protein_coding_gene
WBGene00000038	8.26669	-1.081	0.876246	-1.23367	0.217327	NA	14.5698	7.6389	11.9629	2.86621	4.36889	8.19342	ace-4	Y48B6A.7	protein_coding_gene
WBGene00000039	48.9627	-0.417225	0.387012	-1.07807	0.281003	0.530902	71.2303	50.4168	47.8514	31.5284	48.0578	44.6914	acn-1	C42D8.5	protein_coding_gene
WBGene00000040	4045.31	-0.658369	0.204447	-3.22024	0.00128082	0.0336911	6629.27	4196.81	4034.9	3277.52	2969.97	3163.41	aco-1	ZK455.1	protein_coding_gene
WBGene00000041	4045.31	-0.17404	0.129662	-1.34226	0.179513	0.428236	26026.6	24339.8	22344.9	24049	21603.3	18798.7	aco-2	F54H12.1	protein_coding_gene
WBGene00000042	5.2286	-2.43445	1.24494	-1.95548	0.0505263	NA	16.1887	6.11112	4.27245	1.43311	2.62133	0.744856	acr-2	K11G12.2	protein_coding_gene
WBGene00000043	6.30888	0.32605	1.04771	0.311203	0.755646	NA	4.85661	2.29167	9.39939	11.4649	6.11645	3.72428	acr-3	K11G12.7	protein_coding_gene
WBGene00000044	9.35674	-1.22595	0.793413	-1.54516	0.122307	NA	9.71322	10.6945	18.7988	5.73243	5.24267	5.95885	acr-5	K03F8.2	protein_coding_gene
WBGene00000045	3.20177	0.0267347	1.33996	0.0199518	0.984082	NA	3.23774	5.34723	0.85449	4.29932	1.74756	3.72428	acr-6	ZK973.5	protein_coding_gene
WBGene00000046	6.57053	-0.266136	0.985324	-0.2701	0.787084	NA	4.85661	7.6389	8.5449	10.0317	6.11645	2.23457	acr-7	T09A5.3	protein_coding_gene
WBGene00000047	14.4056	-1.05927	0.738094	-1.43514	0.151246	NA	33.9963	13.75	11.1084	10.0317	7.864	9.68313	acr-8	ZC504.2	protein_coding_gene
WBGene00000048	5.61186	0.458432	1.08215	0.423629	0.671836	NA	4.85661	2.29167	6.83592	11.4649	5.24267	2.97943	acr-9	C40C9.2	protein_coding_gene
WBGene00000049	3.84753	-0.860839	1.23776	-0.695482	0.486753	NA	1.61887	4.58334	8.5449	2.86621	1.74756	3.72428	acr-10	R02E12.8	protein_coding_gene
WBGene00000050	24.5138	-0.620987	0.48475	-1.28105	0.200177	NA	37.234	26.7362	25.6347	18.6304	20.9707	17.8766	acr-11	D2092.3	protein_coding_gene
WBGene00000051	16.8155	-0.0863029	0.664967	-0.129785	0.896736	NA	12.951	25.9723	12.8174	12.898	23.592	12.6626	acr-12	R01E6.4	protein_coding_gene
WBGene00000053	1.95633	0.394053	1.63518	0.240985	0.809567	NA	1.61887	0.76389	2.56347	4.29932	1.74756	0.744856	acr-14	T05C12.2	protein_coding_gene
WBGene00000054	41.3457	-0.119269	0.427995	-0.278668	0.7805	0.880155	50.185	47.3612	31.6161	44.4263	45.4365	29.0494	acr-15	F25G6.4	protein_coding_gene
WBGene00000055	73.9295	-0.343565	0.358194	-0.95916	0.337478	0.575788	105.227	84.028	58.9598	78.8209	62.912	53.6297	acr-16	F25G6.3	protein_coding_gene
WBGene00000056	21.6408	-0.339485	0.501889	-0.676414	0.498778	NA	22.6642	21.3889	28.1982	21.4966	17.4756	18.6214	acr-17	F53E10.2	protein_coding_gene
WBGene00000057	35.482	-0.822093	0.427103	-1.92481	0.054253	0.244568	32.3774	52.7084	50.4149	24.3628	26.2133	26.8148	acr-18	F28F8.1	protein_coding_gene
WBGene00000058	10.8577	0.438559	0.771078	0.568761	0.569518	NA	14.5698	6.11112	7.69041	10.0317	9.61156	17.1317	acr-19	C31H5.3	protein_coding_gene
WBGene00000059	8.98168	-0.450606	0.791172	-0.569542	0.568988	NA	11.3321	12.9861	6.83592	7.16554	9.61156	5.95885	acr-20	R06A4.10	protein_coding_gene
WBGene00000060	7.67748	-0.792033	0.883626	-0.896344	0.370069	NA	14.5698	5.34723	9.39939	7.16554	4.36889	5.21399	acr-21	F27B3.2	protein_coding_gene
WBGene00000061	3.00534	-0.150295	1.40565	-0.106922	0.914851	NA	6.47548	2.29167	0.85449	4.29932	2.62133	1.48971	lgc-11	F48E3.7	protein_coding_gene
WBGene00000062	2.55847	-0.641959	1.54337	-0.415946	0.67745	NA	4.85661	3.05556	1.70898	0	3.49511	2.23457	acr-23	F59B1.9	protein_coding_gene
WBGene00000063	3791.72	-1.0205	0.240799	-4.23797	2.25546e-05	0.00183298	6307.12	3659.04	5275.62	2221.32	2081.34	3205.86	act-1	T04C12.6	protein_coding_gene
WBGene00000064	23793.3	-0.0206369	0.112734	-0.183059	0.854752	0.926021	24108.2	22414.8	25370.7	22141.5	22514.6	26210	act-2	T04C12.5	protein_coding_gene
WBGene00000065	4758.57	-0.701141	0.189097	-3.70783	0.000209047	0.00898699	6954.67	5183.76	5544.79	2983.73	3433.95	4450.52	act-3	T04C12.4	protein_coding_gene
WBGene00000066	11569	-0.863565	0.186433	-4.63203	3.62098e-06	0.000469435	17854.5	12872.3	14073.5	6977.8	7628.96	10007.1	act-4	M03F4.2	protein_coding_gene
WBGene00000067	8217.68	-0.954503	0.202321	-4.71776	2.38456e-06	0.000337245	13708.6	9253.77	9564.31	5481.63	4638.01	6659.76	act-5	T25C8.2	protein_coding_gene
WBGene00000068	182.048	-0.559719	0.381954	-1.46541	0.14281	0.387641	343.201	177.986	130.737	170.54	147.668	122.156	acy-1	F17C8.1	protein_coding_gene
WBGene00000069	22.4606	-0.503364	0.603208	-0.834478	0.404011	NA	42.0906	22.9167	14.5263	21.4966	16.6018	17.1317	acy-2	C10F3.3	protein_coding_gene
WBGene00000070	153.289	-0.793878	0.332839	-2.38517	0.0170711	0.145144	249.306	209.306	126.465	88.8526	136.309	109.494	acy-3	C44F1.5	protein_coding_gene
WBGene00000071	212.11	-0.323911	0.289841	-1.11755	0.26376	0.516194	302.729	245.209	160.644	196.336	210.58	157.165	acy-4	T01C2.1	protein_coding_gene
WBGene00000072	140.79	-0.0499423	0.320811	-0.155675	0.876289	0.938143	191.027	130.625	108.52	176.272	125.824	112.473	add-1	F39C12.2	protein_coding_gene
WBGene00000073	576.402	0.129655	0.127349	1.01811	0.308625	0.552239	529.371	541.598	580.199	578.975	636.11	592.161	add-2	F57F5.4	protein_coding_gene
WBGene00000074	679.271	0.274077	0.150287	1.82369	0.068199	0.273449	529.371	666.112	646.849	702.222	729.605	801.465	adm-2	C04A11.4	protein_coding_gene
WBGene00000075	705.112	0.256495	0.171156	1.4986	0.133977	0.377103	628.122	729.515	568.236	816.871	830.963	656.963	adm-4	ZK154.7	protein_coding_gene
WBGene00000079	3219.12	0.0876709	0.0838656	1.04537	0.29585	0.54324	3038.62	3119.73	3204.34	3299.01	3235.6	3417.4	adr-1	H15N14.1	protein_coding_gene
WBGene00000080	2881.12	0.202442	0.106609	1.89893	0.0575743	0.252106	2491.44	2649.94	2891.59	3238.82	2944.63	3070.3	adr-2	T20H4.4	protein_coding_gene
WBGene00000081	2030.89	-0.838357	0.223965	-3.74325	0.000181656	0.00825334	3530.76	2261.12	2024.29	1629.44	1409.4	1330.31	ads-1	Y50D7A.7	protein_coding_gene
WBGene00000082	30.7412	-1.19053	0.553619	-2.15045	0.0315198	NA	69.6114	30.5556	29.0527	15.7642	20.0969	19.3663	adt-1	C02B4.1	protein_coding_gene
WBGene00000083	769.028	-1.01239	0.311585	-3.24916	0.00115747	0.0313458	1453.75	1059.52	572.508	553.179	536.5	438.72	adt-2	F08C6.1	protein_coding_gene
WBGene00000084	175.893	-0.545603	0.225108	-2.42374	0.0153617	0.136898	226.642	220	181.152	126.113	165.144	136.309	aex-1	D2030.10	protein_coding_gene
WBGene00000085	11.877	-0.202842	0.684944	-0.296143	0.767121	NA	11.3321	14.5139	11.9629	12.898	13.1067	7.44856	aex-2	T14B1.2	protein_coding_gene
WBGene00000086	132.79	-0.368346	0.257496	-1.43049	0.152577	0.399055	174.838	132.153	142.7	127.547	94.368	125.136	aex-3	C02H7.3	protein_coding_gene
WBGene00000088	222.286	-0.254367	0.218325	-1.16508	0.243985	0.497578	254.163	243.681	226.44	233.596	214.949	160.889	aex-5	F32A7.6	protein_coding_gene
WBGene00000089	63.3074	-0.0852756	0.320484	-0.266084	0.790174	0.886382	74.468	51.9446	70.0682	58.7574	62.0382	62.5679	aex-6	Y87G2A.4	protein_coding_gene
WBGene00000090	3343.83	0.243197	0.104324	2.33117	0.0197442	0.156177	2902.63	3243.48	3036	3902.35	3513.46	3465.07	age-1	B0334.8	protein_coding_gene
WBGene00000092	711.573	0.104204	0.129165	0.806749	0.419811	0.640211	616.79	718.821	719.481	712.254	765.43	736.663	ags-3	F32A6.4	protein_coding_gene
WBGene00000093	591.751	0.171741	0.176991	0.97034	0.331877	0.572169	498.612	524.793	644.286	660.662	539.121	683.033	agt-1	Y62E10A.5	protein_coding_gene
WBGene00000094	782.939	0.211407	0.131935	1.60235	0.109078	0.339581	639.454	788.335	745.115	846.966	835.332	842.433	agt-2	F09E5.13	protein_coding_gene
WBGene00000095	510.082	0.0543742	0.150585	0.361086	0.718035	0.84653	445.189	557.64	496.459	497.288	546.985	516.93	aha-1	C25A1.11	protein_coding_gene
WBGene00000096	7.09929	-0.667156	0.937472	-0.711655	0.476679	NA	9.71322	3.81945	12.8174	4.29932	5.24267	6.70371	ahr-1	C41G7.5	protein_coding_gene
WBGene00000097	1029.42	-0.0139353	0.112853	-0.123481	0.901726	0.952342	964.847	1022.09	1113.4	1034.7	1013.58	1027.9	aip-1	F58E10.4	protein_coding_gene
WBGene00000098	5025.54	0.162412	0.115972	1.40044	0.161382	0.410237	4419.52	4516.88	5291	5174.95	5111.6	5639.31	air-1	K07C11.2	protein_coding_gene
WBGene00000099	2532.96	0.24297	0.126188	1.92547	0.0541707	0.244475	1997.69	2467.37	2489.98	2797.42	2643.18	2802.15	air-2	B0207.4	protein_coding_gene
WBGene00000100	1363.81	-0.416881	0.163078	-2.55633	0.0105784	0.115199	1860.08	1343.68	1479.98	1064.8	1176.98	1257.32	ajm-1	C25A11.4	protein_coding_gene
WBGene00000101	9106.81	0.242914	0.115216	2.10833	0.0350023	0.200206	8575.16	8895.5	7553.69	10539.1	10017	9060.43	aka-1	D1022.7	protein_coding_gene
WBGene00000102	6383.55	0.225035	0.107362	2.09604	0.0360785	0.20243	5599.67	6307.44	5749.01	7009.33	7313.52	6322.34	akt-1	C12D8.10	protein_coding_gene
WBGene00000103	287.103	-0.367953	0.187048	-1.96716	0.0491653	0.234623	336.725	287.987	347.777	232.163	234.173	283.79	akt-2	F28H6.1	protein_coding_gene
WBGene00000105	633.21	0.133091	0.154993	0.858686	0.390514	0.617203	629.741	555.348	629.759	613.37	614.266	756.774	alg-1	F48F7.1	protein_coding_gene
WBGene00000106	2502.54	0.195322	0.154849	1.26137	0.207175	0.460437	1928.07	2565.91	2503.66	2416.22	2671.14	2930.26	alg-2	T07D3.7	protein_coding_gene
WBGene00000107	7507.93	-0.182407	0.155749	-1.17116	0.241534	0.494977	9339.26	7306.61	7300.76	8018.23	6860.9	6221.79	alh-1	F54D8.3	protein_coding_gene
WBGene00000108	1.57502	-0.743578	1.93212	-0.384851	0.700348	NA	1.61887	1.52778	2.56347	2.86621	0.873778	0	alh-2	K04F1.15	protein_coding_gene
WBGene00000109	2990.14	-0.275333	0.11979	-2.29846	0.0215355	0.164151	3571.23	3080.77	3171.87	2952.2	2670.27	2494.52	alh-3	F36H1.6	protein_coding_gene
WBGene00000110	3392.81	-0.127343	0.107957	-1.17958	0.238169	0.490531	3410.96	3368.76	3845.21	3367.8	3034.63	3329.51	alh-4	T05H4.13	protein_coding_gene
WBGene00000111	122.623	-0.945171	0.321481	-2.94005	0.00328159	0.0613381	153.793	118.403	211.059	97.4513	86.504	68.5268	alh-5	T08B1.3	protein_coding_gene
WBGene00000112	1851.56	-0.646598	0.204201	-3.16648	0.00154297	0.038363	2928.54	2154.94	1698.73	1413.04	1501.15	1412.99	alh-6	F56D12.1	protein_coding_gene
WBGene00000113	1101.66	-0.00455887	0.105145	-0.0433578	0.965416	0.983939	1142.92	1038.89	1129.64	1120.69	1089.6	1088.24	alh-7	F45H10.1	protein_coding_gene
WBGene00000114	17912.8	-0.329936	0.155979	-2.11527	0.0344073	0.198248	20470.6	16900.3	22487.6	15312.7	14090.5	18214.7	alh-8	F13D12.4	protein_coding_gene
WBGene00000115	5837.32	-0.591815	0.189451	-3.12384	0.00178505	0.0420762	8299.95	7517.45	5237.17	5219.38	4388.11	4361.88	alh-9	F01F1.6	protein_coding_gene
WBGene00000116	610.508	-0.488164	0.169001	-2.88852	0.00387058	0.0668104	610.314	841.043	685.301	484.39	534.752	507.247	alh-10	C54D1.4	protein_coding_gene
WBGene00000117	1226.88	-0.125736	0.136329	-0.922301	0.356372	0.590069	1421.37	1245.14	1174.92	1295.53	1121.93	1102.39	alh-11	F42G9.5	protein_coding_gene
WBGene00000118	1459.01	-0.35676	0.262079	-1.36127	0.173429	0.422996	2221.09	1600.35	1095.46	1423.08	1383.19	1030.88	alh-12	Y69F12A.2	protein_coding_gene
WBGene00000120	782.164	0.445632	0.177181	2.51513	0.011899	0.122571	516.42	771.529	694.7	889.959	898.244	922.132	aly-1	C01F6.5	protein_coding_gene
WBGene00000121	6124.17	0.341492	0.157953	2.16199	0.0306189	0.190487	4532.84	6211.96	5459.34	6605.19	7750.41	6185.29	aly-2	F23B2.6	protein_coding_gene
WBGene00000122	5533.76	0.0942111	0.133097	0.707837	0.479046	0.685882	5455.59	5837.65	4763.78	6291.34	5745.96	5108.23	aly-3	M18.7	protein_coding_gene
WBGene00000123	12410.5	0.120903	0.113946	1.06105	0.288667	0.537537	12449.1	12830.3	10394	13107.2	12865.5	12816.7	ama-1	F36A4.7	protein_coding_gene
WBGene00000133	29.9789	-0.650179	0.470171	-1.38286	0.166708	NA	50.185	30.5556	29.9072	22.9297	20.9707	25.3251	amt-1	C05E11.4	protein_coding_gene
WBGene00000134	3.62775	-1.21211	1.34916	-0.898419	0.368962	NA	3.23774	5.34723	6.83592	0	2.62133	3.72428	amt-2	F49E11.3	protein_coding_gene
WBGene00000135	24.7867	-0.217405	0.484675	-0.448559	0.65375	NA	32.3774	25.2084	23.0712	18.6304	27.0871	22.3457	amt-3	M195.3	protein_coding_gene
WBGene00000136	756.878	0.0506709	0.303828	0.166775	0.867547	0.933372	1049.03	724.168	458.861	940.118	757.566	611.527	amt-4	C05E11.5	protein_coding_gene
WBGene00000137	804.115	0.29404	0.132179	2.22456	0.0261107	0.180652	645.929	798.266	719.481	879.928	909.603	871.482	amx-1	R13G10.2	protein_coding_gene
WBGene00000138	151.85	-0.474388	0.33666	-1.4091	0.158805	0.407307	262.257	135.973	133.3	136.145	110.096	133.329	amx-2	B0019.1	protein_coding_gene
WBGene00000139	81.8554	-0.41419	0.408337	-1.01434	0.310423	0.553546	135.985	87.8474	57.2508	87.4195	63.7858	58.8437	amx-3	F25C8.2	protein_coding_gene
WBGene00000140	5932.97	-0.423081	0.319838	-1.3228	0.185902	0.43509	10597.1	6059.18	3735.83	5610.61	5284.61	4310.48	anc-1	ZK973.6	protein_coding_gene
WBGene00000142	3152.24	0.118012	0.101175	1.16641	0.243451	0.49685	3015.96	2898.2	3153.07	3535.48	3142.11	3168.62	aos-1	C08B6.9	protein_coding_gene
WBGene00000143	2964.93	0.256278	0.0960327	2.66865	0.00761565	0.0984511	2556.2	2850.08	2695.06	3352.04	3233.85	3102.33	apc-2	K06H7.6	protein_coding_gene
WBGene00000144	798.571	0.099751	0.157795	0.632154	0.527286	0.721556	722.016	757.779	829.71	914.322	871.157	696.441	apc-10	F15H10.3	protein_coding_gene
WBGene00000145	827.433	0.151425	0.140858	1.07502	0.282367	0.531971	678.307	802.085	868.162	874.195	840.574	901.276	apc-11	F35G12.9	protein_coding_gene
WBGene00000146	6720.8	0.209122	0.110962	1.88462	0.0594813	0.256535	5632.05	6841.4	6224.11	7413.46	7337.99	6875.77	ape-1	F46F3.4	protein_coding_gene
WBGene00000147	633.201	-0.0184852	0.260651	-0.0709194	0.943462	0.9745	529.371	592.779	790.403	451.429	615.14	820.087	aph-1	VF36H2L.1	protein_coding_gene
WBGene00000148	1736.28	0.15653	0.117396	1.33336	0.182415	0.431119	1626.96	1577.43	1720.94	1924.66	1644.45	1923.22	aph-2	ZC434.6	protein_coding_gene
WBGene00000149	3058.11	-0.554702	0.178943	-3.09989	0.00193596	0.0442911	4539.31	3201.46	3181.27	2179.76	2625.7	2621.15	apl-1	C42D8.8	protein_coding_gene
WBGene00000150	341.496	-0.706043	0.235317	-3.00039	0.00269637	0.0543768	530.989	372.015	367.431	312.417	221.066	245.058	apm-1	F55A12.7	protein_coding_gene
WBGene00000151	1577.85	0.250522	0.230583	1.08647	0.277271	0.529174	1636.68	1619.45	1067.26	2003.48	1841.92	1298.28	apn-1	T05H10.2	protein_coding_gene
WBGene00000155	7171.2	0.13283	0.0951784	1.39559	0.162838	0.411343	6898.01	6601.54	7022.2	8031.13	7019.06	7455.27	app-1	W03G9.4	protein_coding_gene
WBGene00000156	6704.18	0.243598	0.0948749	2.56757	0.0102415	0.11369	5656.33	6528.97	6228.38	7195.63	7235.76	7380.04	2021-04-01	K04G2.8	protein_coding_gene
WBGene00000157	411.828	0.182705	0.161189	1.13348	0.257012	0.509344	352.914	436.181	365.722	447.129	457.86	411.161	aps-2	F02E8.3	protein_coding_gene
WBGene00000158	3418.48	0.0348929	0.0887292	0.393251	0.694134	0.833236	3517.81	3252.65	3362.42	3578.47	3335.21	3464.33	apg-1	Y105E8A.9	protein_coding_gene
WBGene00000159	1069.43	-0.0197437	0.138168	-0.142897	0.886372	0.943188	1136.45	1048.82	1046.75	1079.13	927.078	1178.36	aps-1	F29G9.3	protein_coding_gene
WBGene00000160	3106.95	0.0994493	0.109401	0.909035	0.363332	0.595452	3182.7	2901.26	2918.08	3319.08	2926.28	3394.31	apb-1	Y71H2B.10	protein_coding_gene
WBGene00000161	1409.42	0.0996631	0.107845	0.924134	0.355416	0.589803	1291.86	1455.21	1333.86	1411.61	1439.99	1523.98	apa-2	T20B5.1	protein_coding_gene
WBGene00000162	2936.86	0.150543	0.110838	1.35822	0.174392	0.423158	2640.38	3089.17	2619.01	3092.65	3018.03	3161.92	apd-3	W09G10.4	protein_coding_gene
WBGene00000163	3485.12	0.316893	0.140945	2.24835	0.0245541	0.175801	3114.71	3452.78	2742.06	4166.04	4033.36	3401.76	apb-3	R11A5.1	protein_coding_gene
WBGene00000164	426.131	0.190898	0.150391	1.26935	0.204317	0.456787	359.389	440.001	391.356	471.492	449.122	445.424	apm-3	F53H8.1	protein_coding_gene
WBGene00000165	3010.48	-0.0809044	0.170692	-0.473978	0.635516	0.798205	2637.14	2946.33	3700.8	2548.06	2942.01	3288.54	aps-3	Y48G8AL.14	protein_coding_gene
WBGene00000166	17.8214	-0.758446	0.652133	-1.16302	0.24482	NA	33.9963	19.8612	13.6718	15.7642	8.73778	14.8971	apt-9	W04G3.4	protein_coding_gene
WBGene00000168	1065.68	0.221658	0.254984	0.869302	0.384682	0.612391	783.533	916.669	1251.83	851.266	1101.83	1488.97	apx-1	K08D9.3	protein_coding_gene
WBGene00000169	495.203	-1.2107	0.342053	-3.53951	0.000400878	0.0146988	662.118	368.195	1044.19	316.717	296.211	283.79	aqp-1	F32A5.5	protein_coding_gene
WBGene00000170	400.606	-0.469687	0.292293	-1.6069	0.108076	0.338689	566.605	430.07	402.465	204.934	401.064	398.498	aqp-2	C01G6.1	protein_coding_gene
WBGene00000171	9.59851	-0.110866	0.747265	-0.148363	0.882057	NA	8.09435	12.9861	8.5449	10.0317	10.4853	7.44856	aqp-3	Y69E1A.7	protein_coding_gene
WBGene00000172	157.761	-0.70136	0.31276	-2.24249	0.0249299	0.176519	244.449	196.32	145.263	140.444	133.688	86.4033	aqp-4	F40F9.9	protein_coding_gene
WBGene00000173	1.76346	-0.794051	1.69929	-0.467284	0.640297	NA	1.61887	0.76389	4.27245	1.43311	1.74756	0.744856	aqp-5	C35A5.1	protein_coding_gene
WBGene00000174	9.21853	0.201864	0.872568	0.231345	0.817047	NA	14.5698	3.05556	8.5449	11.4649	8.73778	8.93828	aqp-6	C32C4.2	protein_coding_gene
WBGene00000175	1604.91	-1.25541	0.206779	-6.07127	1.26906e-09	5.52803e-07	2860.54	1728.68	2199.46	978.812	826.594	1035.35	aqp-7	M02F4.8	protein_coding_gene
WBGene00000176	754.997	-0.634001	0.248047	-2.55597	0.0105893	0.115202	867.715	751.668	1137.33	468.626	527.762	776.885	aqp-8	K02G10.7	protein_coding_gene
WBGene00000177	84.4701	-0.799571	0.356505	-2.2428	0.0249095	0.176519	135.985	116.875	70.0682	55.8912	69.9022	58.0988	aqp-9	K07A1.16	protein_coding_gene
WBGene00000178	701.147	-0.545197	0.167749	-3.25007	0.00115376	0.0313458	1002.08	739.446	757.933	576.109	544.364	586.947	aqp-10	ZK1321.3	protein_coding_gene
WBGene00000179	721.763	-0.429707	0.24448	-1.75763	0.0788099	0.29422	1063.6	849.446	573.363	686.458	627.373	530.338	aqp-11	ZK525.2	protein_coding_gene
WBGene00000180	245.082	-0.0890723	0.245865	-0.362281	0.717142	0.845929	301.11	244.445	212.768	269.424	259.512	183.235	arc-1	ZK1320.6	protein_coding_gene
WBGene00000181	3000.21	-0.220732	0.106042	-2.08155	0.0373839	0.204715	3461.14	3034.17	3193.23	2957.93	2660.65	2694.15	ard-1	F01G4.2	protein_coding_gene
WBGene00000182	3324.13	-0.17054	0.125488	-1.35901	0.174143	0.423101	3538.85	3400.08	3626.46	2734.37	3141.23	3503.8	arf-1	B0336.2	protein_coding_gene
WBGene00000183	5899.74	-0.00292503	0.104827	-0.0279034	0.977739	0.98992	5657.95	5917.86	6142.93	5399.95	5906.74	6372.99	arf-5	F57H12.1	protein_coding_gene
WBGene00000184	526.736	0.0818746	0.133251	0.614438	0.538926	0.730963	540.703	485.07	510.985	557.479	506.791	559.387	arf-6	Y116A8C.12	protein_coding_gene
WBGene00000185	0.526896	1.03239	3.62373	0.284897	0.775723	NA	0	0	0.85449	1.43311	0.873778	0	arg-1	F31A9.3	protein_coding_gene
WBGene00000186	1550.17	0.204306	0.100241	2.03814	0.041536	0.216736	1422.99	1500.28	1398.8	1596.48	1742.31	1640.17	ark-1	C01C7.1	protein_coding_gene
WBGene00000187	933.599	0.106267	0.127951	0.830531	0.406239	0.629832	869.333	979.308	846.8	987.411	1019.7	899.042	arl-1	F54C9.10	protein_coding_gene
WBGene00000188	93.3258	-0.567503	0.437181	-1.2981	0.194254	0.445448	137.604	119.931	78.6131	41.5601	69.0285	113.218	arl-3	F19H8.3	protein_coding_gene
WBGene00000189	402.279	0.441144	0.205424	2.14749	0.0317546	0.19306	291.397	326.945	403.319	487.256	387.084	517.675	arl-5	ZK632.8	protein_coding_gene
WBGene00000190	14.2229	-0.325463	0.641635	-0.50724	0.611987	NA	12.951	21.3889	12.8174	12.898	14.8542	10.428	warf-1	F45E4.1	protein_coding_gene
WBGene00000191	26.1469	0.764687	0.499892	1.52971	0.126089	NA	16.1887	20.625	20.5078	44.4263	25.3396	29.7943	arl-7	F20D1.5	pseudogene
WBGene00000192	2426.76	0.122266	0.147734	0.827604	0.407895	0.631064	2093.2	2265.7	2613.03	2258.58	2452.69	2877.38	arl-8	Y57G11C.13	protein_coding_gene
WBGene00000193	5.34886	-0.418557	1.05471	-0.396846	0.691481	NA	9.71322	4.58334	4.27245	4.29932	6.99022	2.23457	arl-6	C38D4.8	protein_coding_gene
WBGene00000195	607.378	0.246974	0.136847	1.80474	0.071115	0.279167	513.182	548.473	603.27	652.064	625.625	701.655	arr-1	F53H8.2	protein_coding_gene
WBGene00000196	1127.18	0.145107	0.217156	0.668217	0.503995	0.705872	1259.48	1132.85	819.456	1407.31	1188.34	955.651	aars-1	W02B12.6	protein_coding_gene
WBGene00000197	10048.5	0.193819	0.111491	1.73842	0.0821369	0.300259	9969	9689.95	8465.43	11277.1	10931	9958.73	aars-2	F28H1.3	protein_coding_gene
WBGene00000198	3354.98	-0.27783	0.144128	-1.92766	0.0538975	0.243849	4068.22	3360.35	3605.95	3016.69	2639.68	3439	art-1	C15F1.6	protein_coding_gene
WBGene00000199	2184.47	0.0167754	0.1005	0.16692	0.867433	0.933341	2243.75	2041.12	2231.07	2287.24	2089.2	2214.46	arx-1	Y71F9AL.16	protein_coding_gene
WBGene00000200	3122.36	0.0822082	0.0826407	0.994766	0.31985	0.562618	3001.39	3140.35	2956.54	3254.59	3201.52	3179.79	arx-2	K07C5.1	protein_coding_gene
WBGene00000201	2333.9	0.0923828	0.12872	0.717703	0.47294	0.681529	2106.15	2125.14	2544.67	2413.35	2236.87	2577.2	arx-3	Y79H2A.6	protein_coding_gene
WBGene00000202	2125.2	0.120019	0.127449	0.941703	0.346345	0.582411	1851.99	1968.55	2288.32	2135.33	2134.64	2372.37	exos-4.2	Y6D11A.1	protein_coding_gene
WBGene00000203	1361.61	0.10468	0.113071	0.925796	0.354552	0.589476	1189.87	1336.04	1407.35	1388.68	1429.5	1418.21	arx-5	Y37D8A.1	protein_coding_gene
WBGene00000204	1093.53	0.105717	0.232586	0.454527	0.64945	0.805433	877.428	906.738	1375.73	1036.14	970.767	1394.37	arx-6	C35D10.16	protein_coding_gene
WBGene00000205	920.624	0.155974	0.260908	0.597813	0.549965	0.738577	670.212	753.196	1188.6	844.1	847.565	1220.07	arx-7	M01B12.3	protein_coding_gene
WBGene00000206	5992.83	-0.00179777	0.0899977	-0.0199757	0.984063	0.992447	5666.05	5978.97	6339.46	6160.93	5989.75	5821.8	asb-1	F35G12.10	protein_coding_gene
WBGene00000207	5140.27	-0.724661	0.178288	-4.06456	4.81239e-05	0.00321515	8173.68	5702.44	5342.27	3793.43	3815.79	4014.03	asb-2	F02E8.1	protein_coding_gene
WBGene00000208	1383.69	0.11512	0.109694	1.04947	0.293963	0.541851	1311.29	1391.81	1282.59	1380.08	1545.71	1390.65	trip-4	Y53F4B.15	protein_coding_gene
WBGene00000209	3951.1	-0.0990935	0.113435	-0.873573	0.382351	0.6108	4005.09	3921.05	4329.7	4227.67	3646.28	3576.8	asg-1	K07A12.3	protein_coding_gene
WBGene00000210	1824.51	-0.598242	0.172029	-3.47756	0.000506001	0.0180077	2590.19	1824.93	2179.8	1509.06	1261.74	1581.33	asg-2	C53B7.4	protein_coding_gene
WBGene00000211	335.302	-0.00224454	0.171505	-0.0130873	0.989558	0.994949	297.872	330.001	377.685	322.449	323.298	360.51	asm-1	B0252.2	protein_coding_gene
WBGene00000212	300.632	-0.65543	0.366911	-1.78635	0.0740432	0.284471	552.035	217.709	335.815	212.1	179.998	306.136	asm-2	ZK455.4	protein_coding_gene
WBGene00000213	1806.79	-0.771395	0.31146	-2.47671	0.01326	0.127114	3495.14	2041.88	1300.53	1456.04	1336.01	1211.14	asm-3	W03G1.7	protein_coding_gene
WBGene00000214	39449	-0.659988	0.138451	-4.76693	1.87057e-06	0.000286908	48044.8	45738.7	51174.6	26041	35332.1	30362.6	asp-1	Y39B6A.20	protein_coding_gene
WBGene00000215	8839.27	-0.392567	0.226487	-1.73329	0.0830443	0.301953	10666.7	7168.35	12269.6	7714.42	6117.32	9099.17	asp-2	T18H9.2	protein_coding_gene
WBGene00000216	20251.3	-0.237416	0.138949	-1.70865	0.0875149	0.308653	23760.2	22684.5	19297.8	19120.5	20488.3	16156.7	asp-3	H22K11.1	protein_coding_gene
WBGene00000217	10920.8	0.449462	0.253573	1.77252	0.076309	0.28859	9947.96	11154.3	6596.66	15123.6	13987.4	8714.82	asp-4	R12H7.2	protein_coding_gene
WBGene00000218	10226.9	-0.305955	0.143792	-2.12776	0.0333572	0.196022	11047.2	9843.49	13031.8	8676.03	10157.7	8605.33	asp-5	F21F8.3	protein_coding_gene
WBGene00000219	22893.7	-0.0615485	0.233229	-0.263897	0.791859	0.887085	16722.9	21403.4	32016.9	21928	25483.7	19807.2	asp-6	F21F8.7	protein_coding_gene
WBGene00000220	13.1929	-0.501882	0.799919	-0.627416	0.530387	NA	24.2831	8.4028	14.5263	4.29932	15.728	11.9177	atf-2	K08F8.2	protein_coding_gene
WBGene00000221	297.054	-0.220404	0.263596	-0.836143	0.403075	0.627069	335.106	268.889	356.322	259.392	203.59	359.021	atf-4	T04C10.4	protein_coding_gene
WBGene00000222	297.949	0.292148	0.208501	1.40118	0.161159	0.409861	218.548	273.473	310.18	302.386	308.444	374.663	atf-6	F45E6.2	protein_coding_gene
WBGene00000223	3775.76	0.123342	0.101617	1.2138	0.224823	0.477816	3538.85	3520.01	3784.54	3900.92	3679.48	4230.78	atf-7	C07G2.2	protein_coding_gene
WBGene00000224	393.382	-0.496397	0.18636	-2.66365	0.00772987	0.0985138	543.94	401.806	437.499	341.079	291.842	344.124	atgp-1	F26D10.9	protein_coding_gene
WBGene00000225	491.724	-0.294121	0.189856	-1.54918	0.121339	0.357517	668.593	481.251	479.369	409.869	441.258	470.004	atgp-2	C38C6.2	protein_coding_gene
WBGene00000226	7258.21	0.143427	0.142541	1.00621	0.314313	0.556933	7467.85	7368.49	5856.68	8365.05	7613.23	6878	atl-1	T06E4.3	protein_coding_gene
WBGene00000227	3536.76	0.192256	0.0856353	2.24506	0.0247644	0.176228	3143.85	3361.88	3394.89	3789.14	3692.59	3838.24	atm-1	Y48G1BL.2	protein_coding_gene
WBGene00000228	2780.68	-1.00742	0.268126	-3.75727	0.000171777	0.0079054	5332.56	3269.45	2540.4	2208.42	1655.81	1677.42	atn-1	W04D2.1	protein_coding_gene
WBGene00000229	50695.9	-0.30825	0.109908	-2.80463	0.00503737	0.0779219	62846.2	54512	50920.8	45336.3	45107	45453.4	atp-2	C34E10.6	protein_coding_gene
WBGene00000230	8424.93	-0.217755	0.0935367	-2.32802	0.0199112	0.15724	9682.46	8518.91	8983.25	7558.21	7739.93	8066.79	atp-3	F27C1.7	protein_coding_gene
WBGene00000231	4763.83	0.0962006	0.123909	0.776379	0.437525	0.654673	4950.51	4300.7	4569.81	4464.13	4797.04	5500.76	atx-2	D2045.1	protein_coding_gene
WBGene00000232	58.793	-0.570046	0.438863	-1.29892	0.193973	0.444896	106.845	51.9446	52.9784	53.025	35.8249	52.1399	avr-14	B0207.12	protein_coding_gene
WBGene00000233	191.167	-0.770115	0.213899	-3.60037	0.000317765	0.0124926	284.921	226.875	213.623	130.413	145.921	145.247	avr-15	R11G10.1	protein_coding_gene
WBGene00000235	2068.59	-0.00757297	0.191979	-0.039447	0.968534	0.985364	1774.28	1892.92	2554.93	1758.42	2018.43	2412.59	baf-1	B0464.7	protein_coding_gene
WBGene00000236	1482.37	0.119826	0.114101	1.05018	0.293637	0.541341	1424.61	1383.41	1452.63	1666.7	1404.16	1562.71	bag-1	F57B10.11	protein_coding_gene
WBGene00000237	274.78	-0.010111	0.220798	-0.0457933	0.963475	0.98334	343.201	224.584	262.328	265.125	297.958	255.486	bam-2	Y71F9AR.1	protein_coding_gene
WBGene00000238	132.75	-0.311554	0.220242	-1.41459	0.157188	0.404792	155.412	142.848	144.409	104.617	124.076	125.136	bar-1	C54D1.6	protein_coding_gene
WBGene00000239	463.293	-0.487906	0.308254	-1.5828	0.113466	0.345925	759.25	537.015	327.27	457.161	366.113	332.951	bas-1	C05D2.4	protein_coding_gene
WBGene00000240	1837.33	-0.458873	0.202511	-2.26591	0.0234568	0.172075	2496.3	2290.14	1596.19	1556.35	1760.66	1324.35	pah-1	K08F8.4	protein_coding_gene
WBGene00000241	3.77461	0.181834	1.15723	0.157129	0.875143	NA	1.61887	5.34723	3.41796	4.29932	3.49511	4.46914	bbs-1	Y105E8A.5	protein_coding_gene
WBGene00000242	4.4058	0.834024	1.12332	0.742462	0.457808	NA	4.85661	1.52778	3.41796	4.29932	7.864	4.46914	bbs-2	F20D12.3	protein_coding_gene
WBGene00000244	12.1206	-0.634835	0.799523	-0.794017	0.427185	NA	25.9019	6.11112	12.8174	8.59864	9.61156	9.68313	bbs-8	T25F10.5	protein_coding_gene
WBGene00000245	454.009	-0.729235	0.254838	-2.86157	0.00421553	0.0703773	527.752	410.209	761.351	331.048	314.56	379.132	bca-1	T13C5.5	protein_coding_gene
WBGene00000246	81.251	-0.278462	0.289044	-0.963389	0.335352	0.574876	97.1322	95.4863	74.3406	83.1202	68.1547	69.2716	bcc-1	M7.3	protein_coding_gene
WBGene00000247	1445.64	0.142918	0.143618	0.995129	0.319674	0.562538	1217.39	1316.95	1584.22	1597.91	1410.28	1547.07	bec-1	T19E7.3	protein_coding_gene
WBGene00000248	1322.45	0.0515651	0.101836	0.506352	0.612609	0.781947	1327.47	1249.72	1321.04	1342.82	1288.82	1404.8	ben-1	C54C6.2	protein_coding_gene
WBGene00000249	1337.84	0.310872	0.254221	1.22284	0.221389	0.474778	900.092	1080.91	1600.46	1352.85	1222.42	1870.33	bir-1	T27F2.3	protein_coding_gene
WBGene00000250	1225.77	0.318901	0.224002	1.42365	0.154548	0.401293	870.952	985.419	1415.04	1215.27	1228.53	1639.43	bir-2	C50B8.2	protein_coding_gene
WBGene00000251	9.55322	-0.931357	1.06077	-0.877999	0.379944	NA	27.5208	3.05556	7.69041	2.86621	8.73778	7.44856	bli-1	C09G5.6	protein_coding_gene
WBGene00000252	3.84259	-3.00209	1.9523	-1.53772	0.124116	NA	16.1887	2.29167	1.70898	2.86621	0	0	bli-2	F59E12.12	protein_coding_gene
WBGene00000253	676.527	-0.364363	0.179746	-2.0271	0.0426523	0.21995	887.141	798.266	601.561	583.275	591.548	597.375	bli-3	F56C11.1	protein_coding_gene
WBGene00000254	6167.92	0.123197	0.0748314	1.64632	0.0996969	0.326526	5763.18	6024.8	5922.47	6532.1	6393.43	6371.5	bli-4	K04F10.4	protein_coding_gene
WBGene00000255	11.259	-0.970328	0.755112	-1.28501	0.198788	NA	21.0453	11.4584	12.8174	4.29932	10.4853	7.44856	bli-5	F45G2.5	protein_coding_gene
WBGene00000256	222.343	-4.20011	0.595518	-7.05287	1.75263e-12	1.19289e-09	811.054	294.862	158.081	38.6939	15.728	15.642	bli-6	Y73B6BL.34	protein_coding_gene
WBGene00000257	5291.06	0.0999688	0.148714	0.672223	0.501442	0.704153	5340.65	5654.32	4327.14	6027.65	5542.37	4854.23	bmk-1	F23B12.8	protein_coding_gene
WBGene00000259	1343.73	-0.0251507	0.142322	-0.176717	0.859731	0.929041	1439.18	1343.68	1281.74	1527.69	1298.43	1171.66	bpl-1	F13H8.10	protein_coding_gene
WBGene00000262	164.403	0.0923012	0.227259	0.406151	0.684632	0.827026	137.604	155.834	183.715	149.043	174.756	185.469	bra-1	F54B11.6	protein_coding_gene
WBGene00000263	3922.76	-0.291636	0.124264	-2.34691	0.0189297	0.153495	4126.5	4225.08	4604.85	3081.18	3678.61	3820.37		F23H11.5	protein_coding_gene
WBGene00000264	1847.31	0.251606	0.131932	1.90709	0.056509	0.249953	1576.78	1650.77	1828.61	2192.65	1775.52	2059.53	brc-1	C36A4.8	protein_coding_gene
WBGene00000265	1829.22	0.259344	0.11083	2.34002	0.0192825	0.153962	1546.02	1649.24	1796.14	2079.44	1892.6	2011.86	brd-1	K04C2.4	protein_coding_gene
WBGene00000266	274.841	-0.813224	0.28571	-2.84633	0.00442264	0.072425	500.231	291.042	261.474	206.367	204.464	185.469	bre-1	C53B4.7	protein_coding_gene
WBGene00000267	38.9947	-0.184834	0.482182	-0.383328	0.701477	0.837475	55.0416	34.3751	35.0341	48.7256	38.4462	22.3457	bre-2	Y39E4B.9	protein_coding_gene
WBGene00000268	1643.73	0.0981465	0.10616	0.924511	0.35522	0.589803	1497.46	1608.75	1656.86	1600.78	1710.86	1787.66	bre-3	B0464.4	protein_coding_gene
WBGene00000269	368.705	-0.00991787	0.148315	-0.0668702	0.946685	0.975742	341.582	394.167	372.558	365.442	355.628	382.856	bre-4	Y73E7A.7	protein_coding_gene
WBGene00000270	588.833	0.37796	0.178316	2.1196	0.0340397	0.197808	535.846	543.126	456.298	755.247	692.032	550.449	bre-5	T12G3.8	protein_coding_gene
WBGene00000271	3212.4	0.171978	0.0806862	2.13145	0.0330523	0.195431	2928.54	3076.19	3055.66	3430.86	3360.55	3422.62	brf-1	F45E12.2	protein_coding_gene
WBGene00000272	1.78037	0.705101	1.88134	0.374787	0.707819	NA	1.61887	0.76389	1.70898	2.86621	0	3.72428	bro-1	F56A3.5	protein_coding_gene
WBGene00000273	5698.77	0.118275	0.195233	0.605812	0.54464	0.734596	4615.4	5561.89	6218.98	4651.87	5835.96	7308.53	brp-1	Y79H2A.1	protein_coding_gene
WBGene00000274	3607.54	0.157763	0.156527	1.0079	0.313504	0.556611	3684.55	3763.69	2783.07	4156.01	3796.57	3461.35	btf-1	F15D4.1	protein_coding_gene
WBGene00000275	9023.62	0.231947	0.11995	1.93369	0.053151	0.242459	8367.94	8785.5	7742.53	10916	9437.68	8892.1	bub-1	R06C7.8	protein_coding_gene
WBGene00000276	2658.33	-0.133457	0.109686	-1.21671	0.223713	0.476665	2841.12	2628.55	2872.8	2718.6	2319.88	2569.01	byn-1	F57B9.5	protein_coding_gene
WBGene00000277	1380.71	-0.301158	0.120854	-2.49191	0.0127058	0.125088	1565.45	1423.13	1588.5	1117.82	1288.82	1300.52	cab-1	C23H4.1	protein_coding_gene
WBGene00000279	42.6085	-0.203785	0.426073	-0.478286	0.632446	0.796072	35.6151	36.6667	64.0868	40.127	36.6987	42.4568	cah-1	F54D8.4	protein_coding_gene
WBGene00000280	12.1069	0.000949817	0.64268	0.0014779	0.998821	NA	11.3321	12.9861	11.9629	11.4649	12.2329	12.6626	cah-2	D1022.8	protein_coding_gene
WBGene00000281	559.284	-0.437196	0.169335	-2.58184	0.00982763	0.11125	710.684	554.584	664.793	534.549	430.773	460.321	cah-3	K05G3.3	protein_coding_gene
WBGene00000282	1456.58	-0.51619	0.149021	-3.46387	0.000532471	0.018645	1526.59	1585.84	2028.56	1208.11	1232.9	1157.51	cah-4	R01E6.3	protein_coding_gene
WBGene00000283	438.044	-0.384863	0.189389	-2.03213	0.0421402	0.218768	603.839	410.973	476.805	371.175	387.084	378.387	cah-5	R173.1	protein_coding_gene
WBGene00000284	27.7619	-1.10547	0.484955	-2.27952	0.022636	NA	46.9472	38.1945	29.0527	15.7642	20.9707	15.642	cah-6	T28F2.3	protein_coding_gene
WBGene00000285	71.3444	-0.849085	0.415019	-2.04589	0.0407668	0.213849	137.604	72.5696	66.6502	45.8594	42.8151	62.5679	cal-1	C13C12.1	protein_coding_gene
WBGene00000286	105.405	-0.299829	0.254448	-1.17835	0.238658	0.491225	129.51	121.459	98.2664	100.317	93.4942	89.3828	cal-2	C18E9.1	protein_coding_gene
WBGene00000287	23.952	-0.650058	0.579895	-1.12099	0.26229	NA	38.8529	22.9167	25.6347	28.6621	15.728	11.9177	cal-3	M02B7.6	protein_coding_gene
WBGene00000288	46.0829	-0.517814	0.41498	-1.24781	0.212102	0.465872	76.0869	39.7223	47.8514	40.127	38.4462	34.2634	cal-4	T07G12.1	protein_coding_gene
WBGene00000289	2833.57	0.29793	0.1419	2.09957	0.0357666	0.202022	2185.48	2705.7	2732.66	2843.28	3077.45	3456.88	cam-1	C01G6.8	protein_coding_gene
WBGene00000292	2348.76	0.0956576	0.102094	0.936959	0.34878	0.583891	2117.48	2251.95	2438.71	2497.91	2418.62	2367.9	cap-1	D2024.6	protein_coding_gene
WBGene00000293	3072.22	0.0579232	0.117333	0.493666	0.621542	0.78787	2789.31	3308.41	2930.9	3065.42	3371.04	2968.25	cap-2	M106.5	protein_coding_gene
WBGene00000294	1489.35	0.0443087	0.10173	0.43555	0.663163	0.812542	1427.84	1432.29	1539.79	1460.34	1491.54	1584.31	cas-1	F41G4.2	protein_coding_gene
WBGene00000295	17.2615	-0.678927	0.56451	-1.20268	0.229099	NA	22.6642	22.9167	17.9443	15.7642	13.1067	11.1728	cat-1	W01C8.6	protein_coding_gene
WBGene00000296	12.7786	-0.36393	0.688727	-0.528409	0.597215	NA	21.0453	9.93058	12.8174	8.59864	13.1067	11.1728	cat-2	B0432.5	protein_coding_gene
WBGene00000298	986.91	-0.648776	0.118247	-5.48662	4.09691e-08	1.14398e-05	1181.78	1193.2	1236.45	844.1	737.469	728.47	cat-4	F32G8.6	protein_coding_gene
WBGene00000301	2734.8	0.337008	0.28048	1.20154	0.229542	0.482169	1529.83	2845.49	2873.65	2281.51	2920.17	3958.17	cav-1	T13F2.8	protein_coding_gene
WBGene00000302	15.4768	-0.430469	0.684223	-0.629135	0.529261	NA	22.6642	10.6945	20.5078	8.59864	19.2231	11.1728	cav-2	C56A3.7	protein_coding_gene
WBGene00000308	1.25978	0.416312	2.34846	0.17727	0.859296	NA	0	2.29167	0.85449	1.43311	0	2.97943		C04A11.t1	tRNA_gene
WBGene00000310	0.269772	1.64608	4.04451	0.406992	0.684014	NA	0	0	0	0	0.873778	0.744856		C05C9.t1	tRNA_gene
WBGene00000311	0	NA	NA	NA	NA	NA	0	0	0	0	0	0		C05C9.t2	tRNA_gene
WBGene00000366	9666.86	0.173479	0.11531	1.50446	0.132462	0.374972	8520.11	9693.01	9045.63	9523	9843.98	11375.4	cbp-1	R10E11.1	protein_coding_gene
WBGene00000367	279.077	-0.758001	0.346679	-2.18647	0.0287816	0.187909	514.801	312.431	225.585	246.494	225.435	149.716	cca-1	C54D2.5	protein_coding_gene
WBGene00000368	188.767	-0.208955	0.201771	-1.03561	0.300386	0.545995	220.166	205.487	182.861	166.24	193.979	163.868	ccb-1	T28F2.5	protein_coding_gene
WBGene00000369	2226.97	0.095327	0.161291	0.591026	0.554503	0.742382	1981.5	2113.68	2366.08	1983.42	2167.84	2749.26	ccf-1	Y56A3A.20	protein_coding_gene
WBGene00000370	1299.68	0.0748719	0.229331	0.32648	0.744061	0.859138	1390.61	1458.27	949.339	1352.85	1613.87	1033.12	ccg-1	Y73F8A.6	protein_coding_gene
WBGene00000371	5297.64	-0.291694	0.133469	-2.18548	0.0288536	0.187923	5452.36	5378.55	6663.31	4560.15	4507.82	5223.68	cox-5B	F26E4.9	protein_coding_gene
WBGene00000372	8.02886	0.684431	0.999302	0.684909	0.493401	NA	3.23774	2.29167	12.8174	7.16554	12.2329	10.428	cyp-13A7	T10B9.10	protein_coding_gene
WBGene00000373	377.717	0.122778	0.217457	0.564606	0.572342	0.755258	305.967	451.459	325.561	379.773	448.248	355.296	cyp-14A5	F08F3.7	protein_coding_gene
WBGene00000374	136.541	-0.349461	0.234186	-1.49223	0.135638	0.378659	161.887	137.5	159.79	128.98	102.232	128.86	cyp-31A1	C01F6.3	pseudogene
WBGene00000375	1178.37	0.308058	0.133442	2.30856	0.0209682	0.161946	1083.02	1043.47	1030.52	1490.43	1199.7	1223.05	cyp-44A1	ZK177.5	protein_coding_gene
WBGene00000376	7245.68	0.222523	0.158977	1.39972	0.161598	0.410642	6031.91	6182.17	7849.35	7291.65	7095.08	9023.93	ccr-4	ZC518.3	protein_coding_gene
WBGene00000377	13700.5	0.132779	0.0975359	1.36134	0.173408	0.422996	13112.9	13597.3	12497.8	15512	13678.1	13805.2	cct-1	T05C12.7	protein_coding_gene
WBGene00000378	12422.7	0.044822	0.0807175	0.555294	0.578693	0.759731	11994.2	12841.8	11850.9	12599.9	12874.2	12375	cct-2	T21B10.7	protein_coding_gene
WBGene00000379	11205.7	-0.0129884	0.0879425	-0.147692	0.882586	0.941679	11235	11249.8	11280.1	11880.5	10483.6	11105.1	cct-4	K01C8.10	protein_coding_gene
WBGene00000380	11986.8	-0.0117616	0.127024	-0.0925936	0.926226	0.964395	13099.9	11992.3	11014.4	13369.5	11617.8	10827.2	cct-5	C07G2.3	protein_coding_gene
WBGene00000381	11693.6	0.0421787	0.0878105	0.480338	0.630987	0.795215	11537.7	11284.2	11744.1	12442.2	11091.7	12061.5	cct-6	F01F1.8	protein_coding_gene
WBGene00000382	2675.45	0.218075	0.104731	2.08224	0.0373201	0.20467	2279.37	2556.74	2578.85	3029.59	2747.16	2860.99	cdc-6	C43E11.10	protein_coding_gene
WBGene00000383	4563.4	0.178254	0.114657	1.55467	0.120026	0.356152	3768.73	4602.44	4469.84	4712.06	4844.23	4983.09	cdc-14	C17G10.4	protein_coding_gene
WBGene00000386	7396.46	0.0527759	0.120391	0.43837	0.661118	0.811306	7019.42	6959.81	7801.49	8118.55	6645.08	7834.4	cdc-25.1	K06A5.7	protein_coding_gene
WBGene00000387	1137.76	0.372598	0.226885	1.64224	0.100541	0.327812	777.058	1000.7	1196.29	1050.47	1180.47	1621.55	cdc-25.2	F16B4.8	protein_coding_gene
WBGene00000388	1699.11	0.393973	0.152295	2.58692	0.00968394	0.110808	1249.77	1610.28	1539.79	2108.1	1981.73	1704.98	cdc-25.3	ZK637.11	protein_coding_gene
WBGene00000389	4.84505	-2.14023	2.18769	-0.978308	0.327922	NA	16.1887	7.6389	0	0	5.24267	0	cdc-25.4	R05H5.2	protein_coding_gene
WBGene00000390	3566.42	0.055491	0.169719	0.326958	0.7437	0.859022	2998.15	3567.37	3928.09	2972.26	3821.03	4111.61	cdc-42	R07G3.1	protein_coding_gene
WBGene00000391	104.788	-0.498078	0.364215	-1.36754	0.171457	0.420834	181.313	98.5419	89.7215	87.4195	98.7369	72.9959	cdd-1	C47D2.2	protein_coding_gene
WBGene00000392	860.729	0.193498	0.209426	0.923945	0.355515	0.589803	697.733	740.974	969.846	875.628	758.439	1121.75	cdd-2	F49E8.4	protein_coding_gene
WBGene00000393	624.757	-0.0513682	0.129097	-0.397905	0.6907	0.831314	657.261	664.585	587.889	584.708	614.266	639.832	cdf-1	C15B12.7	protein_coding_gene
WBGene00000395	630.851	0.712922	0.199111	3.58052	0.000342909	0.0132205	427.382	608.057	396.483	786.776	812.614	753.795	cdh-3	ZK112.7	protein_coding_gene
WBGene00000396	8706.7	0.368692	0.148843	2.47706	0.0132469	0.127114	7100.37	9087.24	6610.34	9812.48	10408.4	9221.32	cdh-4	F25F2.2	protein_coding_gene
WBGene00000397	59.2616	0.0440651	0.343872	0.128144	0.898035	0.95013	59.8982	58.8196	55.5419	77.3878	48.0578	55.8642	cdh-5	F08B4.2	protein_coding_gene
WBGene00000399	8.25053	-0.245033	0.84851	-0.28878	0.77275	NA	12.951	9.93058	4.27245	7.16554	6.99022	8.19342	cdh-7	R05H10.6	protein_coding_gene
WBGene00000401	18.5697	-0.0314959	0.692539	-0.0454789	0.963726	NA	30.7585	16.8056	9.39939	17.1973	25.3396	11.9177	cdh-9	F59C12.1	protein_coding_gene
WBGene00000402	22.3239	-1.04666	0.59627	-1.75535	0.0792001	NA	46.9472	25.9723	17.9443	14.3311	13.1067	15.642	cdh-10	C45G7.5	protein_coding_gene
WBGene00000403	964.736	-0.333578	0.131594	-2.53491	0.0112476	0.119732	1191.49	1011.39	1025.39	921.488	812.614	826.046	casy-1	B0034.3	protein_coding_gene
WBGene00000405	6345.18	0.250627	0.101236	2.47567	0.0132988	0.127374	5245.14	5953.76	6182.24	6848.82	6841.68	6999.42	cdk-1	T05G5.3	protein_coding_gene
WBGene00000406	427.263	0.418225	0.205691	2.03327	0.0420255	0.218557	286.54	456.043	351.195	498.721	483.199	487.881	cdk-4	F18H3.5	protein_coding_gene
WBGene00000407	1086.49	0.109023	0.166423	0.655095	0.512407	0.712203	880.666	1043.47	1210.81	1018.94	1111.45	1253.59	cdk-5	T27E9.3	protein_coding_gene
WBGene00000408	1990.9	0.199137	0.154455	1.28928	0.1973	0.448985	1667.44	1750.84	2138.79	2393.29	1890.86	2104.22	cdk-7	Y39G10AL.3	protein_coding_gene
WBGene00000409	2465.37	0.361907	0.110663	3.27035	0.00107416	0.0298408	2007.4	2349.73	2112.3	2748.7	2920.17	2653.92	cdk-8	F39H11.3	protein_coding_gene
WBGene00000410	1444.24	0.0895222	0.149256	0.599792	0.548645	0.737441	1293.48	1315.42	1589.35	1397.28	1385.81	1684.12	cdk-9	H25P06.2	protein_coding_gene
WBGene00000411	5698.65	0.191353	0.182672	1.04752	0.294859	0.542369	4272.2	5547.37	6142.93	5160.62	5953.92	7114.87	cdl-1	R06F6.1	protein_coding_gene
WBGene00000412	36.1332	-0.583005	0.432882	-1.3468	0.178045	0.426885	51.8039	46.5973	32.4706	22.9297	33.2036	29.7943	cdr-1	F35E8.11	protein_coding_gene
WBGene00000413	1930.44	0.24332	0.164358	1.48043	0.138759	0.381876	1531.45	1708.82	2061.88	2039.31	1857.65	2383.54	cdt-1	Y54E10A.15	protein_coding_gene
WBGene00000414	516.8	0.0310177	0.230134	0.134781	0.892785	0.94613	462.997	636.321	434.935	405.569	588.926	572.05	cec-1	ZK1236.2	protein_coding_gene
WBGene00000415	4146.69	0.275192	0.123987	2.21953	0.0264504	0.181041	3310.59	4166.26	3775.99	4399.64	4833.74	4393.91	ced-1	Y47H9C.4	protein_coding_gene
WBGene00000416	2093.77	0.245518	0.126766	1.93678	0.0527727	0.241938	1656.1	2021.25	2066.16	2257.14	2199.3	2362.68	ced-2	Y41D4B.13	protein_coding_gene
WBGene00000417	2990.93	0.22041	0.131977	1.67007	0.0949052	0.319184	2374.88	2888.27	3022.33	3032.45	3205.02	3422.62	ced-3	C48D1.2	protein_coding_gene
WBGene00000418	1641.64	0.176307	0.124955	1.41096	0.158257	0.406466	1400.32	1523.96	1696.16	1814.31	1614.74	1800.32	ced-4	C35D10.9	protein_coding_gene
WBGene00000419	5421.87	0.164994	0.128454	1.28446	0.198982	0.450668	5547.87	5344.18	4445.06	6205.35	5567.71	5421.06	ced-5	C02F4.1	protein_coding_gene
WBGene00000420	1695.29	0.244587	0.158941	1.53885	0.123841	0.360773	1314.52	1497.99	1840.57	1792.82	1737.07	1988.77	ced-6	F56D2.7	protein_coding_gene
WBGene00000421	7391.77	0.258383	0.112448	2.29779	0.0215736	0.164176	6708.6	7391.4	6093.37	8177.31	8363.8	7616.16	ced-7	C48B4.4	protein_coding_gene
WBGene00000422	206.145	0.242977	0.256839	0.946026	0.344135	0.580488	153.793	244.445	166.626	210.667	254.269	207.07	ced-8	F08F1.5	protein_coding_gene
WBGene00000423	2560.2	0.149865	0.128053	1.17033	0.241866	0.495331	2287.46	2718.69	2273.8	2616.85	2934.15	2530.28	ced-9	T07C4.8	protein_coding_gene
WBGene00000424	1221.53	-0.103065	0.152895	-0.674092	0.500253	0.703027	1146.16	1230.63	1419.31	1028.97	1185.72	1318.4	ced-10	C09G12.8	protein_coding_gene
WBGene00000425	146.377	-0.252819	0.284128	-0.889807	0.37357	0.603318	194.264	163.473	122.192	107.483	133.688	157.165	ced-11	ZK512.3	protein_coding_gene
WBGene00000426	2457.4	0.138825	0.129773	1.06975	0.284731	0.533871	2429.92	2465.07	2122.55	2658.41	2784.73	2283.73	ced-12	Y106G6E.5	protein_coding_gene
WBGene00000427	0	NA	NA	NA	NA	NA	0	0	0	0	0	0	ced-13	R09F10.9	protein_coding_gene
WBGene00000428	5.70023	-0.489215	0.969239	-0.504741	0.613741	NA	4.85661	9.16669	5.98143	2.86621	6.11645	5.21399	ceh-1	F16H11.4	protein_coding_gene
WBGene00000429	3.10055	0.759844	1.41136	0.538376	0.590318	NA	4.85661	0.76389	1.70898	1.43311	6.11645	3.72428	ceh-2	C27A12.5	protein_coding_gene
WBGene00000430	12.9458	1.11262	1.09954	1.0119	0.311586	NA	1.61887	3.05556	19.6533	8.59864	10.4853	34.2634	ceh-5	C16C2.1	protein_coding_gene
WBGene00000431	20.0276	0.123034	0.557894	0.220533	0.825456	NA	16.1887	19.0973	22.2167	18.6304	15.728	28.3045	ceh-6	K02B12.1	protein_coding_gene
WBGene00000432	0	NA	NA	NA	NA	NA	0	0	0	0	0	0	ceh-7	C34C6.8	protein_coding_gene
WBGene00000433	2.79961	-0.847521	1.39273	-0.608532	0.542835	NA	1.61887	3.81945	5.12694	2.86621	2.62133	0.744856	ceh-8	ZK265.4	protein_coding_gene
WBGene00000434	3.469	-1.98013	1.5525	-1.27545	0.20215	NA	8.09435	1.52778	6.83592	2.86621	0	1.48971	ceh-9	Y65B4BR.9	protein_coding_gene
WBGene00000435	5.56424	-0.223765	1.06677	-0.209759	0.833856	NA	8.09435	6.87501	3.41796	1.43311	6.11645	7.44856	ceh-10	W03A3.1	protein_coding_gene
WBGene00000436	0.812487	-1.91813	2.62429	-0.730912	0.464833	NA	1.61887	1.52778	0.85449	0	0.873778	0	ceh-12	F33D11.4	protein_coding_gene
WBGene00000437	125.755	0.30966	0.400865	0.772478	0.439831	0.656043	84.1813	108.472	144.409	91.7189	112.717	213.029	ceh-13	R13A5.5	protein_coding_gene
WBGene00000438	7.95195	-0.658603	0.889725	-0.740232	0.459159	NA	16.1887	8.4028	5.12694	4.29932	6.99022	6.70371	ceh-14	F46C8.5	protein_coding_gene
WBGene00000439	7.85283	0.0974839	0.973961	0.10009	0.920273	NA	1.61887	11.4584	9.39939	5.73243	6.99022	11.9177	ceh-16	C13G5.1	protein_coding_gene
WBGene00000440	1.82724	0.436715	1.80229	0.242311	0.808539	NA	1.61887	3.05556	0	1.43311	2.62133	2.23457	ceh-17	D1007.1	protein_coding_gene
WBGene00000441	174.96	-0.49759	0.26296	-1.89226	0.0584557	0.254023	252.544	198.612	164.062	156.209	159.901	118.432	ceh-18	ZC64.3	protein_coding_gene
WBGene00000442	4.10169	0.849925	1.47096	0.577802	0.563398	NA	0	7.6389	0.85449	4.29932	4.36889	7.44856	ceh-19	F20D12.6	protein_coding_gene
WBGene00000443	283.388	-0.0485129	0.287244	-0.168891	0.865883	0.932226	259.019	259.723	346.923	197.769	257.765	379.132	ceh-20	F31E3.1	protein_coding_gene
WBGene00000444	659.993	0.408866	0.169946	2.40585	0.0161347	0.140627	474.329	585.904	639.159	673.56	765.43	821.577	ceh-21	T26C11.6	protein_coding_gene
WBGene00000445	3.14442	0.901362	1.23072	0.732389	0.463931	NA	1.61887	2.29167	2.56347	4.29932	4.36889	3.72428	ceh-22	F29F11.5	protein_coding_gene
WBGene00000446	2.20216	1.23608	1.48046	0.834926	0.403759	NA	1.61887	1.52778	0.85449	2.86621	2.62133	3.72428	ceh-23	ZK652.5	protein_coding_gene
WBGene00000447	2.90624	-2.30156	1.43961	-1.59874	0.109878	NA	4.85661	6.11112	3.41796	1.43311	0.873778	0.744856	ceh-24	F55B12.1	protein_coding_gene
WBGene00000448	24.1363	-0.273157	0.497655	-0.548888	0.583082	NA	29.1397	19.8612	30.7616	18.6304	21.8445	24.5803	pros-1	K12H4.1	protein_coding_gene
WBGene00000449	39.2103	0.111776	0.661722	0.168917	0.865862	0.932226	22.6642	35.9029	54.6874	17.1973	28.8347	75.9754	ceh-27	F46F3.1	protein_coding_gene
WBGene00000450	0.272945	-0.060025	4.08047	-0.0147103	0.988263	NA	0	0.76389	0	0	0.873778	0	ceh-28	K03A11.3	protein_coding_gene
WBGene00000451	7.96872	-0.860474	0.957745	-0.898437	0.368953	NA	6.47548	9.16669	15.3808	2.86621	3.49511	10.428	ceh-30	C33D12.7	protein_coding_gene
WBGene00000452	2.41276	-0.902494	1.52551	-0.591601	0.554118	NA	3.23774	3.81945	2.56347	0	2.62133	2.23457	ceh-31	C33D12.1	protein_coding_gene
WBGene00000453	170.249	0.0498648	0.344046	0.144936	0.884761	0.942525	142.461	177.223	182.861	121.814	137.183	259.955	ceh-32	W05E10.3	protein_coding_gene
WBGene00000454	3.43217	-0.854221	1.33457	-0.640072	0.522126	NA	1.61887	3.81945	7.69041	2.86621	0.873778	3.72428	ceh-33	C10G8.7	protein_coding_gene
WBGene00000455	21.6577	-0.144735	0.554413	-0.261059	0.794047	NA	24.2831	23.6806	20.5078	20.0635	13.1067	28.3045	ceh-34	C10G8.6	protein_coding_gene
WBGene00000457	46.0302	0.343421	0.553034	0.620976	0.534615	0.7272	21.0453	54.2362	46.1425	27.229	51.5529	75.9754	ceh-36	C37E2.4	protein_coding_gene
WBGene00000458	91.7903	0.0322838	0.325944	0.0990471	0.921101	0.962161	82.5624	76.389	113.647	81.6871	79.5138	116.942	ceh-37	C37E2.5	protein_coding_gene
WBGene00000459	2819.75	0.194753	0.127615	1.5261	0.126984	0.365161	2373.26	2608.69	2906.12	2765.9	3005.8	3258.75	ceh-38	F22D3.1	protein_coding_gene
WBGene00000460	824.656	0.408901	0.251934	1.62305	0.104578	0.333878	492.137	802.849	828.855	791.075	850.186	1182.83	ceh-39	T26C11.7	protein_coding_gene
WBGene00000461	304.831	0.351478	0.246942	1.42332	0.154643	0.401444	186.17	289.514	325.561	319.583	326.793	381.366	ceh-40	F17A2.5	protein_coding_gene
WBGene00000462	244.988	0.608039	0.189686	3.2055	0.00134827	0.0350783	166.744	192.5	220.458	312.417	281.357	296.453	ceh-41	T26C11.5	protein_coding_gene
WBGene00000463	240.047	0.276493	0.377271	0.732878	0.463633	0.675112	134.366	234.514	281.982	176.272	228.056	385.091	ceh-43	C28A5.4	protein_coding_gene
WBGene00000464	3055.71	0.142135	0.140568	1.01115	0.311947	0.555263	2978.72	3091.46	2643.79	3513.98	3371.91	2734.37	ceh-44	Y54F10AM.4	protein_coding_gene
WBGene00000465	78073.8	0.264539	0.135567	1.95136	0.0510147	0.238271	61972	80174.9	70657.8	77721.7	93132.5	84784	cpg-1	C07G2.1	protein_coding_gene
WBGene00000466	2426.08	0.237251	0.109268	2.17128	0.0299096	0.18926	2143.38	2358.89	2173.82	2853.32	2544.44	2482.61	cel-1	C03D6.3	protein_coding_gene
WBGene00000467	2446.35	0.226638	0.108619	2.08654	0.0369296	0.204244	2305.27	2284.03	2172.11	2893.44	2554.05	2469.2	cep-1	F52B5.5	protein_coding_gene
WBGene00000468	1.71177	1.02715	1.74228	0.589544	0.555496	NA	0	1.52778	1.70898	1.43311	2.62133	2.97943	ces-1	F43G9.11	protein_coding_gene
WBGene00000469	23.1547	-0.0388844	0.580671	-0.0669646	0.94661	NA	11.3321	25.9723	32.4706	21.4966	20.0969	27.5597	ces-2	ZK909.4	protein_coding_gene
WBGene00000472	5735.85	-0.12728	0.174594	-0.729006	0.465998	0.676449	5521.97	6903.28	5542.22	4350.91	6216.06	5880.64	cey-1	F33A8.3	protein_coding_gene
WBGene00000473	50613.3	0.249058	0.141236	1.76342	0.0778293	0.292282	38767.1	46698.2	53297.1	52679.6	53856.2	58381.8	cey-2	F46F11.2	protein_coding_gene
WBGene00000474	19108.3	0.216962	0.112182	1.93401	0.0531115	0.242459	15845.5	18706.1	18463.8	21819.1	20591.5	19224	cey-3	M01E11.5	protein_coding_gene
WBGene00000475	15421.7	-0.122722	0.104387	-1.17565	0.239736	0.492823	15921.6	16668.9	15644.9	13259.1	15584.7	15451.3	cey-4	Y39A1C.3	protein_coding_gene
WBGene00000476	27.6502	-0.389189	0.442923	-0.878684	0.379572	NA	35.6151	30.5556	28.1982	24.3628	21.8445	25.3251	cfi-1	T23D8.8	protein_coding_gene
WBGene00000477	65.5633	-0.242498	0.320611	-0.756363	0.449432	0.663725	87.419	69.514	57.2508	60.1905	59.4169	59.5885	cft-1	C18C4.2	protein_coding_gene
WBGene00000478	172.158	0.32413	0.334309	0.969553	0.332269	0.572443	101.989	161.945	193.969	149.043	171.26	254.741	cfz-2	F27E11.3	protein_coding_gene
WBGene00000479	19399.2	0.0247983	0.217428	0.114053	0.909196	0.956168	18845.3	15109.8	23743.7	17472.4	16394.7	24829	cgh-1	C07H6.5	protein_coding_gene
WBGene00000480	3444.13	0.18597	0.12071	1.54064	0.123404	0.360501	2910.73	3106.74	3646.11	3717.48	3567.64	3716.09	cgp-1	Y38C9A.2	protein_coding_gene
WBGene00000481	37.266	-0.84907	0.433278	-1.95964	0.0500378	0.237124	61.5171	45.0695	37.5976	27.229	30.5822	21.6008	cha-1	ZC416.8	protein_coding_gene
WBGene00000482	2661.54	0.224522	0.137034	1.63843	0.101331	0.329107	2266.42	2809.59	2287.47	2664.15	2816.19	3125.42	chd-3	T14G8.1	protein_coding_gene
WBGene00000483	0	NA	NA	NA	NA	NA	0	0	0	0	0	0	che-1	C55B7.12	protein_coding_gene
WBGene00000484	5.39585	-0.910881	1.00935	-0.902444	0.366821	NA	9.71322	5.34723	5.98143	5.73243	2.62133	2.97943	che-2	F38G1.1	protein_coding_gene
WBGene00000485	111.124	-0.349379	0.35111	-0.995071	0.319702	0.562538	178.076	114.584	82.0311	108.916	95.2418	87.8931	che-3	F18C12.1	protein_coding_gene
WBGene00000487	3.29546	-0.318818	1.30427	-0.244442	0.806888	NA	1.61887	2.29167	6.83592	4.29932	1.74756	2.97943	che-6	C23H5.7	protein_coding_gene
WBGene00000488	13.1275	-0.302812	0.641288	-0.472193	0.636789	NA	17.8076	13.75	11.9629	14.3311	10.4853	10.428	che-7	F26D11.10	protein_coding_gene
WBGene00000490	13.5129	0.157727	0.733884	0.214921	0.829829	NA	14.5698	16.8056	6.83592	17.1973	17.4756	8.19342	che-11	C27A7.4	protein_coding_gene
WBGene00000491	22.928	0.253642	0.510708	0.496649	0.619437	NA	22.6642	20.625	19.6533	22.9297	32.3298	19.3663	che-12	B0024.8	protein_coding_gene
WBGene00000492	7.70278	-0.7764	0.899206	-0.863429	0.387902	NA	9.71322	10.6945	8.5449	7.16554	7.864	2.23457	che-13	F59C6.7	protein_coding_gene
WBGene00000493	28.6767	-0.242288	0.443457	-0.546362	0.584817	NA	33.9963	29.7917	29.9072	24.3628	22.7182	31.284	che-14	F56H1.1	protein_coding_gene
WBGene00000496	22654.2	0.238325	0.104139	2.28854	0.0221063	0.16637	19416.7	22490.5	20448.8	25589.6	25125.5	22854.4	chs-1	T25G3.2	protein_coding_gene
WBGene00000497	157.731	0.373144	0.262621	1.42084	0.155362	0.402368	140.842	161.181	110.229	174.839	208.833	150.461	chs-2	F48A11.1	protein_coding_gene
WBGene00000498	3080.27	0.152795	0.12515	1.22089	0.222126	0.475505	2582.1	2966.19	3200.07	3224.49	3040.75	3468.05	chk-1	Y39H10A.7	protein_coding_gene
WBGene00000499	940.693	0.118152	0.131792	0.896497	0.369987	0.600669	953.515	863.196	892.088	985.978	879.021	1070.36	chk-2	Y60A3A.12	protein_coding_gene
WBGene00000500	2034.09	0.184594	0.120575	1.53095	0.125782	0.363623	1682.01	1943.34	2081.54	2245.68	2127.65	2124.33	chn-1	T09B4.10	protein_coding_gene
WBGene00000501	39.2406	-0.527933	0.423381	-1.24695	0.212417	0.466076	55.0416	37.4306	46.997	34.3946	23.592	37.9877	cho-1	C48D1.3	protein_coding_gene
WBGene00000502	1920.14	0.0122323	0.129602	0.0943838	0.924804	0.963836	2060.82	1855.49	1819.21	2132.46	1938.91	1713.91	chp-1	Y110A7A.13	protein_coding_gene
WBGene00000503	1596.15	0.382717	0.26609	1.4383	0.150349	0.396087	1013.41	1540.77	1602.17	1308.43	1664.55	2447.6	cht-1	C04F6.3	protein_coding_gene
WBGene00000506	773.027	0.214499	0.120082	1.78628	0.0740547	0.284471	654.024	731.807	757.933	831.202	827.468	835.729	cic-1	H14E04.5	protein_coding_gene
WBGene00000507	1151.7	0.114049	0.131973	0.864179	0.38749	0.614909	1039.31	1151.18	1128.78	1076.26	1181.35	1333.29	cit-1.1	F44B9.4	protein_coding_gene
WBGene00000508	1217.22	0.0479034	0.192434	0.248935	0.803411	0.895054	1089.5	1110.7	1391.11	1132.15	1052.9	1526.96	cit-1.2	F44B9.3	protein_coding_gene
WBGene00000509	1577.82	0.131395	0.121076	1.08523	0.27782	0.529174	1455.36	1387.99	1673.09	1703.96	1578.04	1668.48	cka-1	C28D4.2	protein_coding_gene
WBGene00000510	67.81	-0.322546	0.367159	-0.878489	0.379678	0.608677	100.37	75.6252	51.2694	57.3243	66.4071	55.8642	cka-2	C52B9.1	protein_coding_gene
WBGene00000511	61.3958	-0.261769	0.415625	-0.62982	0.528812	0.722628	97.1322	57.2918	46.997	70.2222	49.8053	46.926	ckb-1	B0285.8	protein_coding_gene
WBGene00000512	385.686	0.016201	0.216088	0.074974	0.940235	0.972271	401.48	394.931	352.05	495.855	349.511	320.288	ckb-2	B0285.9	protein_coding_gene
WBGene00000513	0.666857	-2.88405	3.22839	-0.89334	0.371675	NA	1.61887	1.52778	0.85449	0	0	0	ckb-3	B0285.10	protein_coding_gene
WBGene00000514	259.588	0.0282013	0.181928	0.155014	0.87681	0.938424	268.732	275.001	227.294	272.29	274.366	239.844	ckb-4	F22F7.5	protein_coding_gene
WBGene00000515	372.675	-0.115783	0.257323	-0.449953	0.652745	0.80623	505.088	396.459	264.037	335.347	353.006	382.111	ckc-1	T27A10.3	protein_coding_gene
WBGene00000516	61.1571	0.0991621	0.391551	0.253255	0.800071	0.892611	43.7095	54.2362	78.6131	61.6236	49.8053	78.9548	cki-1	T05A6.1	protein_coding_gene
WBGene00000517	684.917	0.0382794	0.273221	0.140104	0.888578	0.94452	547.178	562.987	916.868	639.166	548.733	894.573	cki-2	T05A6.2	protein_coding_gene
WBGene00000518	81.8707	-0.249287	0.292641	-0.851853	0.394296	0.619882	89.0379	80.9724	96.5574	81.6871	60.2907	82.6791	ckk-1	C05H8.1	protein_coding_gene
WBGene00000519	2022.98	0.260183	0.135962	1.91364	0.0556661	0.248037	1817.99	1932.64	1768.79	2506.5	2193.18	1918.75	cku-70	Y47D3A.4	protein_coding_gene
WBGene00000520	2322.58	0.17507	0.111821	1.56563	0.117436	0.351884	2140.15	2215.28	2185.79	2731.5	2286.68	2376.09	cku-80	R07E5.8	protein_coding_gene
WBGene00000521	0.912012	1.85641	3.09828	0.599175	0.549056	NA	1.61887	0	0	0	0.873778	2.97943	cky-1	C15C8.2	protein_coding_gene
WBGene00000522	228.701	0.379805	0.184427	2.05938	0.0394576	0.210841	191.027	216.945	187.133	272.29	235.92	268.893	clc-1	C09F12.1	protein_coding_gene
WBGene00000523	50.7679	0.0193008	0.35753	0.0539837	0.956948	0.980354	46.9472	43.5418	60.6688	48.7256	58.5431	46.1811	clc-2	C01C10.1	protein_coding_gene
WBGene00000524	49.894	-0.389553	0.409166	-0.952067	0.341063	0.577992	67.9926	63.4029	39.3065	34.3946	53.3005	40.9671	clc-3	ZK563.4	protein_coding_gene
WBGene00000525	9.14349	0.174184	1.20946	0.144017	0.885487	NA	4.85661	18.3334	2.56347	1.43311	20.9707	6.70371	clc-4	T05A10.2	protein_coding_gene
WBGene00000526	48.3079	-0.63315	0.419536	-1.50917	0.131256	0.373322	42.0906	63.4029	70.9227	25.7959	43.6889	43.9465	clc-5	C01C10.4	protein_coding_gene
WBGene00000527	862.436	-0.638425	0.157288	-4.05897	4.92902e-05	0.00325315	1246.53	934.238	972.41	696.49	675.43	649.515	cle-1	C36B1.1	protein_coding_gene
WBGene00000528	606.59	-0.466711	0.206535	-2.25972	0.0238388	0.172937	851.526	583.612	677.611	574.676	420.287	531.827	clh-1	T27D12.2	protein_coding_gene
WBGene00000529	42.2886	-0.142133	0.397203	-0.357834	0.720468	0.848045	43.7095	47.3612	42.7245	30.0952	38.4462	51.3951	clh-2	B0491.8	protein_coding_gene
WBGene00000530	1103.7	0.269491	0.128856	2.09141	0.0364915	0.203478	883.903	1077.09	1037.35	1229.61	1142.9	1251.36	clh-3	E04F6.11	protein_coding_gene
WBGene00000531	33.9154	-0.995501	0.561643	-1.77248	0.0763152	0.28859	72.8492	41.2501	22.2167	21.4966	21.8445	23.8354	clh-4	T06F4.2	protein_coding_gene
WBGene00000532	2849.16	0.0797149	0.0886995	0.898707	0.368809	0.599631	2747.22	2905.84	2656.61	2963.67	2942.01	2879.61	clh-5	C07H4.2	protein_coding_gene
WBGene00000533	1842.8	0.278294	0.111204	2.50255	0.0123301	0.123415	1673.91	1733.27	1586.79	2201.25	1955.52	1906.09	clh-6	R07B7.1	protein_coding_gene
WBGene00000534	2722.94	0.118045	0.184492	0.639837	0.522279	0.717609	2133.67	2455.14	3244.5	2569.56	2744.54	3190.22	cpi-2	R01B10.1	protein_coding_gene
WBGene00000535	1970.87	0.523771	0.261949	1.99951	0.0455527	0.226173	1508.79	2265.7	1074.95	2489.31	2515.61	1970.89	cpi-1	K08B4.6	protein_coding_gene
WBGene00000536	519.789	-0.0632544	0.144506	-0.437727	0.661584	0.811496	490.518	519.446	581.908	514.485	475.335	537.041	clk-1	ZC395.2	protein_coding_gene
WBGene00000537	2325.49	0.252498	0.0954572	2.64515	0.00816558	0.101164	2013.87	2146.53	2202.02	2632.62	2525.22	2432.7	clk-2	C07H6.6	protein_coding_gene
WBGene00000539	126.882	-0.470492	0.275265	-1.70923	0.0874082	0.30865	178.076	134.445	131.591	90.2857	129.319	97.5762	cln-3.1	F07B10.1	protein_coding_gene
WBGene00000540	382.625	0.251289	0.139754	1.79807	0.0721656	0.281442	362.627	349.862	335.815	432.798	412.423	402.222	cln-3.2	C01G8.2	protein_coding_gene
WBGene00000541	128.005	-0.42462	0.40026	-1.06086	0.288752	0.537537	179.695	164.236	95.7029	141.878	123.203	63.3128	cln-3.3	ZC190.1	protein_coding_gene
WBGene00000542	1567.94	-0.257414	0.19007	-1.35431	0.175637	0.424275	2023.59	1684.38	1416.74	1390.11	1684.64	1208.16	clp-1	C06G4.2	protein_coding_gene
WBGene00000543	1656.14	0.191617	0.117851	1.62592	0.103967	0.333402	1520.12	1671.39	1444.09	1906.03	1702.12	1693.06	clp-2	T04A8.16	protein_coding_gene
WBGene00000544	51.4147	-0.0520063	0.485836	-0.107045	0.914753	0.959328	72.8492	60.3473	24.7802	44.4263	57.6693	48.4157	clp-3	Y47H10A.1	protein_coding_gene
WBGene00000545	534.059	-0.288471	0.157383	-1.83292	0.0668138	0.272242	683.163	527.084	554.564	485.823	486.694	467.025	clp-4	Y39A3CL.5	protein_coding_gene
WBGene00000546	39.6648	-1.07313	0.697179	-1.53924	0.123745	0.360634	108.464	28.2639	25.6347	17.1973	37.5725	20.856	clp-6	Y77E11A.10	protein_coding_gene
WBGene00000547	1960.02	0.21654	0.126628	1.71005	0.0872569	0.308329	1885.98	1919.66	1632.93	2270.04	2132.02	1919.49	clp-7	Y77E11A.11	protein_coding_gene
WBGene00000548	4967.87	0.199641	0.0887328	2.24991	0.0244546	0.175551	4709.29	4788.83	4374.99	5503.13	5265.39	5165.58	clr-1	F56D1.4	protein_coding_gene
WBGene00000549	3230.93	0.00942889	0.0825376	0.114237	0.90905	0.956168	3271.74	3281.67	3109.49	3211.59	3207.64	3303.44	cls-2	R107.6	protein_coding_gene
WBGene00000550	12009.5	-0.0693986	0.0839442	-0.826723	0.408394	0.631286	12889.4	12306.3	11701.4	11990.8	11395.8	11773.2	clu-1	F55H2.6	protein_coding_gene
WBGene00000551	0	NA	NA	NA	NA	NA	0	0	0	0	0	0	clx-1	C50F7.2	protein_coding_gene
WBGene00000552	4188.05	-0.0674749	0.149094	-0.452565	0.650862	0.805787	4105.46	4058.55	4696.28	3509.68	3980.06	4778.25	cmd-1	T21H3.3	protein_coding_gene
WBGene00000553	26.7523	-0.750696	0.546967	-1.37247	0.169917	NA	42.0906	22.9167	36.7431	11.4649	22.7182	24.5803	cmk-1	K07A9.2	protein_coding_gene
WBGene00000554	339.819	-0.345978	0.157166	-2.20136	0.0277105	0.184342	403.099	353.681	387.084	275.157	304.075	315.819	cnb-1	F55C10.1	protein_coding_gene
WBGene00000555	0	NA	NA	NA	NA	NA	0	0	0	0	0	0	cnc-1	R09B5.2	protein_coding_gene
WBGene00000556	86.8736	1.90494	0.462377	4.11988	3.79066e-05	0.00269537	25.9019	55.764	27.3437	81.6871	150.29	180.255	cnc-2	R09B5.3	protein_coding_gene
WBGene00000557	103.189	0.147658	0.430946	0.342637	0.731872	0.853145	80.9435	152.014	59.8143	116.082	132.814	77.4651	cnc-3	R09B5.8	protein_coding_gene
WBGene00000558	128.341	0.477635	0.567991	0.84092	0.400393	0.625129	38.8529	72.5696	209.35	137.578	199.221	112.473	cnc-4	R09B5.9	protein_coding_gene
WBGene00000559	0	NA	NA	NA	NA	NA	0	0	0	0	0	0	cnc-5	R09B5.10	protein_coding_gene
WBGene00000560	2.49664	1.98745	1.62491	1.22311	0.221287	NA	1.61887	1.52778	0	2.86621	5.24267	3.72428	cnc-6	Y46E12A.1	protein_coding_gene
WBGene00000561	16.8602	-0.169603	0.730387	-0.23221	0.816375	NA	8.09435	14.5139	30.7616	11.4649	13.9804	22.3457	cnd-1	C34E10.7	protein_coding_gene
WBGene00000562	52.9001	0.392071	0.346586	1.13124	0.257956	0.510381	38.8529	44.3056	52.9784	70.2222	55.9218	55.1194	cng-1	F14H8.6	protein_coding_gene
WBGene00000563	2.80921	-2.20879	1.45845	-1.51448	0.129904	NA	6.47548	3.05556	4.27245	1.43311	0.873778	0.744856	cng-3	F38E11.12	protein_coding_gene
WBGene00000564	1350.49	0.167912	0.12663	1.326	0.184839	0.433534	1183.39	1245.14	1385.13	1456.04	1306.3	1526.96	cnk-1	R01H10.8	protein_coding_gene
WBGene00000565	1161.62	0.0652526	0.129132	0.505317	0.613336	0.782294	1113.78	1073.27	1220.21	1133.59	1114.94	1313.93	cnt-1	Y17G7B.15	protein_coding_gene
WBGene00000566	3041.04	0.120746	0.11699	1.03211	0.302023	0.546169	2833.02	3196.12	2709.59	3261.75	3317.74	2928.03	cnt-2	Y39A1A.15	protein_coding_gene
WBGene00000567	6903.01	0.17986	0.096585	1.8622	0.0625755	0.263006	6459.29	6742.86	6214.71	7682.89	7521.48	6796.81	cnx-1	ZK632.6	protein_coding_gene
WBGene00000583	27.4537	0.140549	0.466862	0.301051	0.763376	NA	32.3774	22.1528	24.7802	22.9297	29.7085	32.7737	cof-2	C48E7.5	protein_coding_gene
WBGene00000584	7.51799	-0.666011	0.922599	-0.721886	0.470365	NA	12.951	8.4028	6.83592	2.86621	4.36889	9.68313	cog-1	R03C1.3	protein_coding_gene
WBGene00000585	2971.49	0.274746	0.101222	2.71429	0.00664178	0.0922411	2659.8	2755.35	2648.92	3526.88	3184.05	3053.91	cogc-2	C06G3.10	protein_coding_gene
WBGene00000591	658.927	0.36433	0.149349	2.43946	0.0147092	0.134157	513.182	605.765	608.397	672.127	739.216	814.873	coh-1	K08A8.3	protein_coding_gene
WBGene00000592	1676.85	0.250506	0.114117	2.19517	0.0281514	0.185799	1503.93	1581.25	1505.61	2012.08	1745.81	1712.42	coh-3	F08H9.1	protein_coding_gene
WBGene00000593	3.90966	0.691013	1.23653	0.558831	0.576277	NA	1.61887	3.05556	4.27245	1.43311	7.864	5.21399	col-2	W01B6.7	protein_coding_gene
WBGene00000594	9.38485	-2.89848	1.46422	-1.97953	0.0477558	NA	43.7095	3.81945	2.56347	0	1.74756	4.46914	col-3	T28C6.6	protein_coding_gene
WBGene00000596	56.0716	-8.3182	2.37356	-3.50452	NA	NA	322.155	8.4028	5.12694	0	0	0.744856	col-7	C15A11.5	protein_coding_gene
WBGene00000597	25256.5	-1.12875	0.28154	-4.00921	6.09216e-05	0.00381285	35352.9	44187.2	24441.8	22476.9	13276.2	11803.7	col-8	F11H8.3	protein_coding_gene
WBGene00000598	0.645412	-0.419473	3.42004	-0.122652	0.902383	NA	1.61887	0.76389	0	0	0	1.48971	col-9	F54B11.1	protein_coding_gene
WBGene00000599	40.7776	-2.3869	0.653014	-3.6552	0.000256979	0.0104813	116.559	58.0557	31.6161	7.16554	20.0969	11.1728	col-10	B0222.8	protein_coding_gene
WBGene00000601	100.213	-6.8387	1.638	-4.17503	2.97948e-05	0.00223388	526.133	49.6529	20.5078	0	3.49511	1.48971	col-12	F15H10.1	protein_coding_gene
WBGene00000602	38.6353	-6.16099	1.39548	-4.41497	1.01026e-05	0.00104778	200.74	20.625	6.83592	2.86621	0	0.744856	col-13	F15H10.2	protein_coding_gene
WBGene00000603	36.4579	-4.48343	1.03143	-4.34679	1.38143e-05	0.0012749	171.6	25.9723	11.9629	2.86621	2.62133	3.72428	col-14	C46A5.3	protein_coding_gene
WBGene00000606	6.42962	-2.19926	1.40572	-1.5645	0.117699	NA	24.2831	6.11112	1.70898	0	3.49511	2.97943	col-17	F11G11.10	protein_coding_gene
WBGene00000608	21469	-2.03737	0.215711	-9.44493	3.55656e-21	3.8731e-17	42385.3	34694.4	26498.6	10531.9	7616.72	7087.31	col-19	ZK1193.1	protein_coding_gene
WBGene00000609	37820.5	-1.78687	0.241008	-7.41418	1.22375e-13	1.11055e-10	67561.9	63619.9	44751.4	23138.9	13660.6	14190.3	col-20	F11G11.11	protein_coding_gene
WBGene00000610	1.14777	0.20586	2.49253	0.0825908	0.934177	NA	1.61887	1.52778	0	2.86621	0.873778	0	col-33	F36A4.6	protein_coding_gene
WBGene00000611	95.8057	-1.07262	0.346633	-3.09441	0.00197207	0.0449285	171.6	119.167	99.1209	73.0885	46.3102	65.5474	col-34	F36A4.10	protein_coding_gene
WBGene00000612	0	NA	NA	NA	NA	NA	0	0	0	0	0	0	col-35	C15A11.1	protein_coding_gene
WBGene00000613	0.930245	2.14458	2.97532	0.720791	0.471038	NA	0	0	0.85449	0	1.74756	2.97943	col-36	C27H5.5	protein_coding_gene
WBGene00000614	0	NA	NA	NA	NA	NA	0	0	0	0	0	0	col-37	ZK863.2	protein_coding_gene
WBGene00000615	104.403	-0.736644	0.487244	-1.51186	0.13057	0.372851	236.355	69.514	87.158	75.9547	72.5236	84.9136	col-38	F54C9.4	protein_coding_gene
WBGene00000616	191.691	-4.91826	1.28252	-3.83484	NA	NA	997.224	73.3335	42.7245	14.3311	11.3591	11.1728	col-39	C09G5.4	protein_coding_gene
WBGene00000617	7.11396	-0.711951	0.896614	-0.794044	0.42717	NA	12.951	6.11112	7.69041	5.73243	3.49511	6.70371	col-40	T13B5.4	protein_coding_gene
WBGene00000618	1.61558	-1.47246	2.3481	-0.627087	0.530602	NA	6.47548	0	0.85449	0	0.873778	1.48971	col-41	T10B10.1	protein_coding_gene
WBGene00000620	276.386	-0.0795038	0.545899	-0.145638	0.884207	0.94245	194.264	564.515	92.2849	292.354	309.317	205.58	col-43	ZC513.8	protein_coding_gene
WBGene00000621	0.14563	0.901748	4.08047	0.220991	0.825099	NA	0	0	0	0	0.873778	0	col-44	F54B11.2	protein_coding_gene
WBGene00000622	7.64118	-1.01112	1.05127	-0.961808	0.336146	NA	21.0453	3.81945	5.98143	7.16554	2.62133	5.21399	col-45	F53G12.7	protein_coding_gene
WBGene00000623	2.72965	0.416127	1.40063	0.297101	0.76639	NA	3.23774	2.29167	1.70898	1.43311	1.74756	5.95885	col-46	Y18H1A.13	protein_coding_gene
WBGene00000624	0.375601	0.605135	4.0491	0.149449	0.881199	NA	0	0.76389	0	0	0	1.48971	col-47	Y18H1A.12	protein_coding_gene
WBGene00000625	38.0942	-0.836173	0.521238	-1.60421	0.108669	0.33923	79.3246	30.5556	37.5976	25.7959	31.456	23.8354	col-48	Y54E10BL.2	protein_coding_gene
WBGene00000626	18.6195	-6.71037	1.76772	-3.79607	0.000147008	NA	95.5134	13.75	1.70898	0	0	0.744856	col-49	K09H9.3	protein_coding_gene
WBGene00000627	0.25463	-1.69809	4.04498	-0.419802	0.67463	NA	0	1.52778	0	0	0	0	col-50	T28F2.6	protein_coding_gene
WBGene00000628	0	NA	NA	NA	NA	NA	0	0	0	0	0	0	col-51	T28F2.8	protein_coding_gene
WBGene00000629	1.53856	0.493638	1.98736	0.248389	0.803834	NA	3.23774	0.76389	0	2.86621	0.873778	1.48971	col-52	D1007.2	protein_coding_gene
WBGene00000630	24.1678	-0.145841	0.52291	-0.278903	0.780319	NA	35.6151	22.1528	18.7988	27.229	21.8445	19.3663	col-53	M01A12.1	protein_coding_gene
WBGene00000631	0.787827	-0.894905	2.68452	-0.333357	0.738865	NA	1.61887	0.76389	0.85449	0	0	1.48971	col-54	F33D11.3	protein_coding_gene
WBGene00000632	0.142415	-1.02181	4.08047	-0.250414	0.802268	NA	0	0	0.85449	0	0	0	col-55	T05E7.2	protein_coding_gene
WBGene00000633	0	NA	NA	NA	NA	NA	0	0	0	0	0	0	col-56	T08B2.2	protein_coding_gene
WBGene00000634	2.81326	-2.38708	1.73805	-1.37343	0.169619	NA	9.71322	3.81945	0.85449	0	1.74756	0.744856	col-58	F26B1.4	protein_coding_gene
WBGene00000636	43.5863	-2.53662	0.868309	-2.92133	0.00348539	0.0631077	179.695	25.9723	17.9443	10.0317	12.2329	15.642	col-60	F22D6.10	protein_coding_gene
WBGene00000637	1.83937	-2.04755	2.38772	-0.857534	0.39115	NA	8.09435	0.76389	0	1.43311	0	0.744856	col-61	C01H6.1	protein_coding_gene
WBGene00000638	72.2948	-3.25367	0.813101	-4.00156	6.29268e-05	0.00390475	294.634	48.1251	49.5604	18.6304	18.3493	4.46914	col-62	C15A11.6	protein_coding_gene
WBGene00000639	26.1976	-1.79921	0.886636	-2.02925	0.0424328	NA	95.5134	16.8056	10.2539	11.4649	10.4853	12.6626	col-63	ZK265.2	protein_coding_gene
WBGene00000640	20.0055	0.37994	0.589107	0.644941	0.518965	NA	21.0453	9.93058	21.3623	27.229	21.8445	18.6214	col-64	F52F12.2	protein_coding_gene
WBGene00000641	10.8944	-1.84884	1.12166	-1.6483	0.0992911	NA	38.8529	8.4028	4.27245	2.86621	8.73778	2.23457	col-65	K08C9.4	protein_coding_gene
WBGene00000642	0.91197	-0.402263	2.59342	-0.155109	0.876736	NA	1.61887	0.76389	0.85449	0	0	2.23457	col-66	F15D3.3	pseudogene
WBGene00000644	39.5378	0.259862	0.417953	0.621748	0.534107	0.726734	48.5661	29.7917	30.7616	42.9932	36.6987	48.4157	col-68	C50D2.4	protein_coding_gene
WBGene00000645	1.64337	-1.36593	2.23168	-0.612061	0.540497	NA	4.85661	1.52778	0.85449	0	2.62133	0	col-69	K01A2.7	protein_coding_gene
WBGene00000646	4.2363	-2.73489	1.49436	-1.83014	0.0672287	NA	12.951	4.58334	4.27245	2.86621	0	0.744856		H17B01.2	protein_coding_gene
WBGene00000647	73.2747	-0.928745	0.532398	-1.74446	0.0810797	0.298599	178.076	62.639	48.7059	50.1587	47.184	52.8848	col-71	Y49F6B.10	protein_coding_gene
WBGene00000648	0.536288	-1.28254	3.52251	-0.364098	0.715784	NA	0	0.76389	1.70898	0	0	0.744856	col-72	W09G10.1	protein_coding_gene
WBGene00000649	44.0727	-5.20624	1.29634	-4.01611	5.91662e-05	0.00373729	229.88	23.6806	4.27245	0	4.36889	2.23457	col-73	F11G11.12	protein_coding_gene
WBGene00000650	10.2825	1.97278	1.05781	1.86497	0.0621856	NA	1.61887	3.81945	6.83592	4.29932	33.2036	11.9177	col-74	ZK1248.2	protein_coding_gene
WBGene00000651	0.815701	-0.736112	3.18732	-0.23095	0.817354	NA	1.61887	1.52778	0	0	1.74756	0	col-75	K03H9.2	protein_coding_gene
WBGene00000652	181.901	0.205069	0.222337	0.922334	0.356354	0.590069	195.883	154.306	158.935	180.571	223.687	178.021	col-76	M110.1	protein_coding_gene
WBGene00000653	61.7166	-4.15552	0.92187	-4.50771	6.55315e-06	0.000751198	288.159	43.5418	18.7988	8.59864	5.24267	5.95885	col-77	M195.1	protein_coding_gene
WBGene00000654	0.248285	1.56691	4.0491	0.386977	0.698773	NA	0	0	0	0	0	1.48971	col-78	W07A12.5	protein_coding_gene
WBGene00000655	1.60365	-2.09925	2.3335	-0.899617	0.368324	NA	6.47548	1.52778	0	0	0.873778	0.744856	col-79	C09G5.3	protein_coding_gene
WBGene00000656	29536.2	-1.21329	0.215731	-5.62409	1.86494e-08	5.97328e-06	48910.9	47503.3	27403.5	18629	17554.2	17216.6	col-80	C09G5.5	protein_coding_gene
WBGene00000657	4329.61	-7.08648	1.19776	-5.91643	NA	NA	21972.9	2238.96	1575.68	100.317	48.0578	41.712	col-81	F38A3.1	protein_coding_gene
WBGene00000658	5.49268	-0.213878	0.973208	-0.219766	0.826053	NA	4.85661	6.87501	5.98143	4.29932	3.49511	7.44856	col-83	F33A8.9	protein_coding_gene
WBGene00000659	3.97767	1.10971	1.18861	0.933618	0.350501	NA	1.61887	1.52778	4.27245	5.73243	6.99022	3.72428	col-84	K12D12.3	protein_coding_gene
WBGene00000660	4.71682	0.403256	1.03433	0.389872	0.696631	NA	3.23774	3.81945	5.12694	4.29932	4.36889	7.44856	col-85	T21B4.2	protein_coding_gene
WBGene00000661	3.87946	0.713875	1.25121	0.570549	0.568306	NA	1.61887	4.58334	2.56347	1.43311	7.864	5.21399	col-86	Y81G3A.5	protein_coding_gene
WBGene00000662	1.51259	-2.00822	2.60604	-0.7706	0.440944	NA	0	3.05556	4.27245	0	1.74756	0	col-87	Y39G8C.4	protein_coding_gene
WBGene00000663	30.3737	-5.28045	1.31186	-4.02517	5.69337e-05	NA	145.698	23.6806	7.69041	4.29932	0.873778	0	col-88	W05G11.3	protein_coding_gene
WBGene00000664	8.69548	-1.86964	1.05543	-1.77146	0.0764848	NA	21.0453	9.16669	10.2539	8.59864	0.873778	2.23457	col-89	F17C8.2	protein_coding_gene
WBGene00000665	8.11363	-1.57924	1.16204	-1.35902	0.174141	NA	27.5208	6.11112	3.41796	1.43311	3.49511	6.70371	col-90	C29E4.1	protein_coding_gene
WBGene00000666	13.2081	-6.20024	1.65363	-3.74947	0.000177212	NA	63.1359	8.4028	6.83592	0	0.873778	0	col-91	F09G8.6	protein_coding_gene
WBGene00000667	626.233	-5.45486	1.1071	-4.92719	8.34226e-07	0.000146528	2646.85	531.668	495.604	14.3311	7.864	61.0782	col-92	W05B2.6	protein_coding_gene
WBGene00000668	17754.8	-2.4311	0.308257	-7.88659	3.10558e-15	4.8314e-12	34517.6	35327.6	20017.3	7986.71	3485.5	5193.88	col-93	W05B2.5	protein_coding_gene
WBGene00000669	352.861	-3.22287	0.373009	-8.6402	5.61142e-18	2.03694e-14	908.186	666.876	336.669	83.1202	51.5529	70.7614	col-94	W05B2.1	protein_coding_gene
WBGene00000670	23130	1.723	0.609752	2.82573	0.00471724	0.0747755	3759.02	19159.1	9345.56	32091.6	39316.5	35108.1	col-95	Y41C4A.16	protein_coding_gene
WBGene00000671	379.548	-0.643456	0.326035	-1.97358	0.0484296	0.232916	589.269	501.112	298.217	331.048	361.744	195.897	col-96	Y41C4A.19	protein_coding_gene
WBGene00000672	30.8858	-3.23276	0.960822	-3.36458	0.000766616	NA	134.366	20.625	12.8174	4.29932	8.73778	4.46914	col-97	ZK1010.7	protein_coding_gene
WBGene00000673	10607.3	-1.99029	0.275617	-7.2212	5.15312e-13	4.00319e-10	20342.7	20460.8	10041.1	5322.56	3779.96	3696.72	col-98	F14F7.1	protein_coding_gene
WBGene00000674	51.9868	-0.506422	0.334869	-1.5123	0.130458	0.372785	69.6114	58.8196	55.5419	38.6939	44.5627	44.6914	col-99	F29C4.8	protein_coding_gene
WBGene00000675	34003.9	-0.0394959	0.212948	-0.185472	0.852859	0.924695	27685.9	46925.8	28793.8	32166.1	36779.1	31672.8	col-101	K02D7.3	protein_coding_gene
WBGene00000676	0	NA	NA	NA	NA	NA	0	0	0	0	0	0	col-102	C18H7.3	protein_coding_gene
WBGene00000677	9400.38	-1.97285	0.26394	-7.47461	7.74329e-14	7.66586e-11	18181.5	17881.9	8886.7	4429.73	3315.99	3706.41	col-103	F56B3.1	protein_coding_gene
WBGene00000678	29.6803	-3.03415	0.972294	-3.12061	0.00180475	NA	129.51	17.5695	11.9629	5.73243	4.36889	8.93828	col-104	F58F6.1	protein_coding_gene
WBGene00000679	0.25463	-1.69809	4.04498	-0.419802	0.67463	NA	0	1.52778	0	0	0	0	col-105	F58F6.2	protein_coding_gene
WBGene00000680	32872.4	-0.535981	0.175549	-3.05318	0.00226432	0.049515	39197.7	47135.9	30393.4	28076	28247.5	24184	col-106	Y77E11A.15	protein_coding_gene
WBGene00000681	27.0881	-2.46119	0.976953	-2.51925	0.0117605	NA	101.989	25.2084	11.1084	1.43311	13.1067	9.68313	col-107	C34H4.4	protein_coding_gene
WBGene00000682	1.56064	-0.987625	2.70999	-0.364439	0.71553	NA	4.85661	1.52778	0	0	0	2.97943	col-108	Y41D4A.2	protein_coding_gene
WBGene00000683	18.8831	-2.80272	1.27717	-2.19448	0.0282011	NA	89.0379	6.87501	3.41796	2.86621	9.61156	1.48971	col-109	Y38C1BA.3	protein_coding_gene
WBGene00000684	60.3983	-3.34049	0.811072	-4.11861	3.81164e-05	0.00269537	184.551	122.222	22.2167	20.0635	9.61156	3.72428	col-110	F19C7.7	protein_coding_gene
WBGene00000685	40.7048	-0.30719	0.458249	-0.670357	0.50263	0.7052	51.8039	35.139	48.7059	35.8277	23.592	49.1605	col-111	F29B9.9	protein_coding_gene
WBGene00000687	13.5202	-1.04949	0.784693	-1.33745	0.181076	NA	29.1397	9.93058	16.2353	7.16554	5.24267	13.4074	col-113	C34D4.15	protein_coding_gene
WBGene00000688	1.42618	0.521588	1.9406	0.268776	0.788102	NA	0	0.76389	2.56347	2.86621	0.873778	1.48971	col-114	D2024.8	protein_coding_gene
WBGene00000689	2.13676	-1.46845	1.75256	-0.837893	0.402091	NA	6.47548	1.52778	1.70898	0	0.873778	2.23457	col-115	Y42H9B.1	protein_coding_gene
WBGene00000690	27.7489	0.368876	0.464712	0.793773	0.427328	NA	19.4264	22.1528	30.7616	28.6621	34.9511	30.5391	col-116	F17E9.1	protein_coding_gene
WBGene00000691	8.58827	-6.55795	1.92627	-3.40448	0.000662904	NA	43.7095	6.11112	1.70898	0	0	0	col-117	T28C6.4	protein_coding_gene
WBGene00000692	291.505	-1.37548	0.340107	-4.04427	5.24869e-05	0.00342265	642.692	302.501	317.87	192.036	129.319	164.613	col-118	T11B7.3	protein_coding_gene
WBGene00000693	70047.9	-0.649038	0.202287	-3.20849	0.00133432	0.0348459	76672.9	113131	66825.4	56399.9	57989.2	49268.5	col-119	C53B4.5	protein_coding_gene
WBGene00000694	22.632	-3.09414	0.966145	-3.20257	0.00136209	NA	93.8945	12.9861	14.5263	7.16554	3.49511	3.72428	col-120	Y11D7A.11	protein_coding_gene
WBGene00000695	7.54359	1.32041	0.962501	1.37186	0.170108	NA	3.23774	5.34723	4.27245	5.73243	19.2231	7.44856	col-121	F56D5.1	protein_coding_gene
WBGene00000696	42930	-0.630397	0.131936	-4.77806	1.76993e-06	0.000275351	53299.7	59025.1	44165.2	32408.3	34440.8	34241	col-122	T05A1.2	protein_coding_gene
WBGene00000697	1.72132	-1.69039	2.11323	-0.799909	0.423764	NA	4.85661	1.52778	1.70898	0	0	2.23457	col-123	W08D2.6	protein_coding_gene
WBGene00000698	30868.8	-3.69046	0.499676	-7.38572	1.51632e-13	1.27021e-10	73990.5	61159.4	36746.5	7006.46	3162.2	3147.76	col-124	C24F3.6	protein_coding_gene
WBGene00000699	104.419	-4.06644	0.861835	-4.71835	2.37766e-06	0.000337245	493.755	60.3473	37.5976	7.16554	15.728	11.9177	col-125	C29F4.1	protein_coding_gene
WBGene00000700	0.269812	-1.02181	4.08047	-0.250414	0.802268	NA	1.61887	0	0	0	0	0	col-126	F54D1.2	protein_coding_gene
WBGene00000701	0.794254	-3.12021	3.89434	-0.801217	0.423006	NA	3.23774	1.52778	0	0	0	0	col-127	F54D1.3	protein_coding_gene
WBGene00000702	1.31544	-2.75128	2.31265	-1.18966	0.234179	NA	3.23774	3.05556	0.85449	0	0	0.744856	col-128	F12F6.9	protein_coding_gene
WBGene00000703	5666.17	-6.95519	1.14336	-6.08313	1.17857e-09	5.34776e-07	27839.7	3491.74	2393.43	143.311	65.5334	63.3128	col-129	M18.1	protein_coding_gene
WBGene00000704	17.1959	-2.78366	0.982667	-2.83276	0.00461482	NA	67.9926	12.2222	10.2539	2.86621	6.11645	3.72428	col-130	F08G5.4	protein_coding_gene
WBGene00000705	0.685253	-1.55587	3.99771	-0.389192	0.697134	NA	3.23774	0	0	0	0.873778	0	col-131	C39E9.3	protein_coding_gene
WBGene00000706	7.44261	0.0163689	0.862157	0.0189859	0.984852	NA	9.71322	7.6389	5.12694	5.73243	10.4853	5.95885	col-132	C39E9.9	protein_coding_gene
WBGene00000707	435.38	-7.56781	1.57365	-4.80909	NA	NA	2428.31	122.222	47.8514	7.16554	5.24267	1.48971	col-133	F52B11.4	protein_coding_gene
WBGene00000708	1026.46	-0.982217	0.167027	-5.88058	4.08822e-09	1.48402e-06	1151.02	1534.66	1399.65	725.152	747.954	600.354	col-135	M199.5	protein_coding_gene
WBGene00000709	3.06943	0.0402085	1.26325	0.0318294	0.974608	NA	1.61887	3.05556	4.27245	2.86621	4.36889	2.23457	col-136	Y51H4A.28	pseudogene
WBGene00000710	17.563	-4.1316	1.45281	-2.84387	0.00445699	NA	89.0379	6.87501	3.41796	4.29932	1.74756	0	col-137	Y51H4A.9	protein_coding_gene
WBGene00000711	43.3496	-5.37011	1.2081	-4.4451	8.78512e-06	0.000947227	212.072	30.5556	11.1084	2.86621	3.49511	0	col-138	C52D10.13	protein_coding_gene
WBGene00000712	5189.75	-6.75742	1.08873	-6.20673	5.40991e-10	2.94569e-07	25090.9	3291.6	2470.33	164.807	62.0382	58.8437	col-139	F41F3.4	protein_coding_gene
WBGene00000713	56726.4	-1.01448	0.191045	-5.31015	1.09535e-07	2.48507e-05	85110.5	85717.7	56833.8	43013.3	36960.8	32722.3	col-140	F26F12.1	protein_coding_gene
WBGene00000714	25.1047	-3.46139	1.02923	-3.36309	0.000770758	NA	97.1322	28.2639	11.9629	10.0317	1.74756	1.48971	col-141	T15B7.5	protein_coding_gene
WBGene00000715	3196.15	-4.20543	0.790722	-5.31848	1.0464e-07	2.43144e-05	12418.4	3594.1	2178.1	424.2	296.211	265.914	col-142	T15B7.4	protein_coding_gene
WBGene00000716	28465	-0.197657	0.214562	-0.92121	0.356941	0.590306	30219.5	39336.5	21679.3	25969.3	29652.5	23933	col-143	T15B7.3	protein_coding_gene
WBGene00000717	69.8915	-1.52475	0.565162	-2.69791	0.00697765	0.0942688	191.027	74.8613	46.1425	32.9615	44.5627	29.7943	col-144	B0222.6	protein_coding_gene
WBGene00000718	21.6223	-4.14866	1.1582	-3.58199	0.000340985	NA	103.608	11.4584	7.69041	2.86621	2.62133	1.48971	col-145	B0222.7	protein_coding_gene
WBGene00000719	46.4716	-4.97009	1.22687	-4.05102	5.09947e-05	0.00334538	244.449	17.5695	8.5449	1.43311	0.873778	5.95885	col-146	T06E4.6	protein_coding_gene
WBGene00000720	234.522	-6.30669	1.63028	-3.86846	NA	NA	1329.09	30.5556	29.9072	5.73243	9.61156	2.23457	col-147	T06E4.4	protein_coding_gene
WBGene00000721	0.539542	-2.56415	3.49108	-0.734484	0.462654	NA	1.61887	0.76389	0.85449	0	0	0	col-148	C12D8.8	protein_coding_gene
WBGene00000722	293.276	-5.1507	1.41117	-3.64995	NA	NA	1584.87	79.4446	46.997	22.9297	15.728	9.68313	col-149	B0024.1	protein_coding_gene
WBGene00000723	113.541	-1.04116	0.467285	-2.22809	0.0258743	0.17993	244.449	145.139	69.2137	91.7189	68.1547	62.5679	col-150	B0024.2	protein_coding_gene
WBGene00000724	2.21722	2.00695	1.64629	1.21908	0.222815	NA	0	0.76389	1.70898	2.86621	3.49511	4.46914	col-151	AC3.6	protein_coding_gene
WBGene00000725	1.731	-4.24348	3.10234	-1.36783	0.171365	NA	8.09435	2.29167	0	0	0	0	col-152	F32G8.5	protein_coding_gene
WBGene00000726	76.691	-1.12122	0.371356	-3.01927	0.00253386	0.0524597	147.317	89.3752	80.3221	38.6939	51.5529	52.8848	col-153	F17C11.3	protein_coding_gene
WBGene00000727	25.6676	-4.40994	1.24625	-3.53857	0.000402305	NA	126.272	15.2778	5.98143	0	3.49511	2.97943	col-154	F55C10.2	protein_coding_gene
WBGene00000728	355.063	-1.56246	0.356805	-4.37902	1.19213e-05	0.00115914	817.53	482.779	292.236	180.571	200.095	157.165	col-155	F55C10.3	protein_coding_gene
WBGene00000729	9.29505	-4.2592	1.81267	-2.34969	0.0187893	NA	46.9472	5.34723	0.85449	0	2.62133	0	col-156	F57B7.3	protein_coding_gene
WBGene00000730	25.3699	-1.44402	0.601059	-2.40247	0.0162849	NA	59.8982	27.5001	24.7802	10.0317	16.6018	13.4074	col-157	T11F9.9	protein_coding_gene
WBGene00000731	178.505	0.872767	0.45028	1.93828	0.0525897	0.24177	66.3737	226.112	83.74	263.692	221.066	210.049	col-158	D2023.7	protein_coding_gene
WBGene00000732	3955.39	-4.31463	0.848246	-5.08653	3.64683e-07	7.09177e-05	15766.2	4291.54	2538.69	530.25	268.25	337.42	col-159	F57B1.3	protein_coding_gene
WBGene00000733	20147	-1.32633	0.209601	-6.32788	2.48554e-10	1.4246e-07	35615.1	29563.3	21241.8	12427.9	9425.44	12608.2	col-160	F57B1.4	protein_coding_gene
WBGene00000734	60.5428	-7.05128	1.39261	-5.06337	4.11899e-07	7.86944e-05	325.393	25.9723	9.39939	0	1.74756	0.744856	col-161	C50B6.4	protein_coding_gene
WBGene00000735	44.1862	-2.25911	0.839239	-2.69186	0.00710552	0.0950603	171.6	32.0834	16.2353	11.4649	16.6018	17.1317	col-162	Y2H9A.3	protein_coding_gene
WBGene00000736	1.84551	-0.00489389	1.59033	-0.00307727	0.997545	NA	1.61887	3.05556	0.85449	1.43311	2.62133	1.48971	col-163	F46B3.17	protein_coding_gene
WBGene00000737	0.397087	0.685564	3.88919	0.176274	0.860078	NA	0	0.76389	0	0	0.873778	0.744856	col-164	T21D9.1	protein_coding_gene
WBGene00000738	8.32897	1.6697	1.00442	1.66235	0.0964418	NA	3.23774	6.11112	2.56347	4.29932	21.8445	11.9177	col-165	F14H12.1	protein_coding_gene
WBGene00000739	454.399	-1.02293	0.340021	-3.00843	0.00262605	0.0536757	958.371	498.82	372.558	255.093	314.56	326.992	col-166	T07H6.3	protein_coding_gene
WBGene00000740	77.7023	-4.71742	1.66568	-2.83214	NA	NA	414.431	22.9167	11.9629	1.43311	13.9804	1.48971	col-167	T10E10.2	protein_coding_gene
WBGene00000741	21.356	-4.84184	1.4249	-3.39801	0.000678784	NA	110.083	9.16669	4.27245	2.86621	1.74756	0	col-168	T10E10.1	protein_coding_gene
WBGene00000742	8.72679	-3.64986	1.42904	-2.55407	0.0106472	NA	42.0906	3.05556	3.41796	1.43311	0.873778	1.48971	col-169	T10E10.5	protein_coding_gene
WBGene00000743	6.31776	-4.30869	2.04043	-2.11166	0.0347158	NA	33.9963	2.29167	0	0	0.873778	0.744856	col-170	T10E10.6	protein_coding_gene
WBGene00000744	0	NA	NA	NA	NA	NA	0	0	0	0	0	0	col-171	T10E10.7	protein_coding_gene
WBGene00000745	0.905711	2.09586	2.50402	0.836997	0.402595	NA	0	0.76389	0	1.43311	1.74756	1.48971	col-172	F38B6.5	protein_coding_gene
WBGene00000746	3.69384	-2.04311	1.85159	-1.10344	0.269837	NA	16.1887	0.76389	0.85449	2.86621	0	1.48971	col-173	F41C6.5	protein_coding_gene
WBGene00000747	1.6371	-3.04298	2.80071	-1.0865	0.277257	NA	8.09435	0	0.85449	0	0.873778	0	col-174	F46C8.2	protein_coding_gene
WBGene00000748	22.5154	-6.98779	1.81284	-3.8546	0.000115918	NA	116.559	16.8056	0.85449	0	0.873778	0	col-175	C35B8.1	protein_coding_gene
WBGene00000749	11.4401	-1.46903	0.899277	-1.63357	0.102349	NA	32.3774	8.4028	10.2539	4.29932	4.36889	8.93828	col-176	ZC373.7	protein_coding_gene
WBGene00000750	7.31118	-1.72464	1.08482	-1.58979	0.111882	NA	21.0453	5.34723	7.69041	1.43311	6.11645	2.23457	col-177	F59F3.2	protein_coding_gene
WBGene00000751	30157.3	-0.948982	0.123426	-7.68866	1.48688e-14	1.79913e-11	41668.1	42839.7	34689.7	22078.4	19213.5	20454.5	col-178	C34F6.2	protein_coding_gene
WBGene00000752	5146.68	-1.46455	0.178895	-8.18664	2.68613e-16	4.87532e-13	8817.99	8049.11	5800.28	2899.18	2446.58	2866.95	col-179	C34F6.3	protein_coding_gene
WBGene00000753	61.6886	-4.00278	0.984008	-4.06783	4.7452e-05	0.00318983	294.634	38.9584	15.3808	2.86621	7.864	10.428	col-180	C44C10.1	protein_coding_gene
WBGene00000754	50244.6	-0.606129	0.130358	-4.64973	3.32373e-06	0.000436089	61377.9	68844.9	51718.9	38400.1	40199	40926.9	col-181	W03G11.1	protein_coding_gene
WBGene00000755	1.35532	-1.7329	2.80438	-0.617924	0.536625	NA	4.85661	1.52778	0	0	1.74756	0	col-182	R09A8.4	pseudogene
WBGene00000756	0.647824	0.154425	3.4232	0.0451113	0.964019	NA	0	0	1.70898	1.43311	0	0.744856	col-183	F02D10.1	protein_coding_gene
WBGene00000757	25811.3	-0.530089	0.178315	-2.97276	0.00295136	0.0579105	32421.1	35388.8	23690.7	23213.5	21855.8	18298.1	col-184	F15A2.1	protein_coding_gene
WBGene00000758	0.127315	-1.02181	4.08047	-0.250414	0.802268	NA	0	0.76389	0	0	0	0	col-185	H06A10.2	protein_coding_gene
WBGene00000759	10.8501	-1.38739	0.860491	-1.61232	0.106892	NA	27.5208	9.16669	11.1084	2.86621	6.99022	7.44856	col-186	E03G2.4	protein_coding_gene
WBGene00000760	6.64502	-0.0573824	0.883985	-0.0649133	0.948243	NA	4.85661	7.6389	7.69041	5.73243	8.73778	5.21399	col-187	C30F2.1	protein_coding_gene
WBGene00000761	1128.01	0.101037	0.130992	0.771326	0.440514	0.656521	1055.5	1176.39	1030.52	1243.94	1213.68	1048.01	coq-1	C24A11.9	protein_coding_gene
WBGene00000762	747.139	-0.00788939	0.128424	-0.0614322	0.951015	0.977957	686.401	734.099	824.583	743.783	755.818	738.153	coq-2	F57B9.4	protein_coding_gene
WBGene00000763	739.245	0.0874669	0.132992	0.657685	0.510741	0.711067	725.254	671.46	752.806	822.603	694.654	768.692	coq-3	Y57G11C.11	protein_coding_gene
WBGene00000764	384.394	0.0685422	0.164671	0.416237	0.677236	0.821954	356.151	350.626	416.991	429.932	360.87	391.794	coq-4	T03F1.2	protein_coding_gene
WBGene00000765	1556.24	0.0651363	0.141213	0.461263	0.64461	0.803549	1560.59	1571.32	1428.71	1824.35	1564.06	1388.41	coq-5	ZK652.9	protein_coding_gene
WBGene00000766	950.808	0.0729861	0.111664	0.653625	0.513354	0.712266	953.515	910.557	915.159	1041.87	954.166	929.581	coq-6	K07B1.2	protein_coding_gene
WBGene00000767	2945.79	0.00321318	0.137257	0.02341	0.981323	0.991195	3187.56	2987.58	2651.48	3353.47	2790.85	2703.83	coq-8	C35D10.4	protein_coding_gene
WBGene00000768	192.229	-1.05115	0.429011	-2.45016	0.0142792	0.131892	430.62	218.473	129.882	130.413	144.173	99.8108	cor-1	R01H10.3	protein_coding_gene
WBGene00000770	978.327	0.299666	0.23174	1.29311	0.195972	0.447781	702.59	880.766	1047.6	839.801	1024.94	1374.26	cpb-1	C40H1.1	protein_coding_gene
WBGene00000771	26.7472	-2.29252	2.41568	-0.949018	0.342611	NA	92.2756	35.139	5.98143	0	27.0871	0	cpb-2	C30B5.3	protein_coding_gene
WBGene00000772	5027.91	0.0549965	0.09932	0.55373	0.579763	0.76022	4827.47	4678.83	5290.15	5053.14	4922.87	5394.99	cpb-3	B0414.5	protein_coding_gene
WBGene00000773	2610.24	0.178226	0.109719	1.62438	0.104294	0.333721	2297.18	2547.57	2496.82	3018.12	2679.88	2621.89	cpf-1	F28C6.3	protein_coding_gene
WBGene00000774	2074.57	0.198518	0.114297	1.73686	0.0824127	0.300964	1719.24	1986.12	2085.81	2239.95	2191.44	2224.89	cpf-2	F56A8.6	protein_coding_gene
WBGene00000775	162.477	-0.378179	0.23946	-1.5793	0.114267	0.3472	215.31	184.098	152.099	151.909	148.542	122.901	cpin-1	F38E11.3	protein_coding_gene
WBGene00000776	32023.9	-0.319447	0.127313	-2.50914	0.0121024	0.122714	39994.2	30959	35716	28699.4	26735.9	30039.3	cpl-1	T03E6.7	protein_coding_gene
WBGene00000777	5639.49	0.214121	0.128807	1.66234	0.0964445	0.322088	4647.78	5019.52	5994.25	6143.73	5759.94	6271.69	cpn-1	F43G9.9	protein_coding_gene
WBGene00000778	47.3466	-0.239091	0.438579	-0.545148	0.585652	0.764307	74.468	46.5973	34.1796	35.8277	49.8053	43.2017	cpn-2	D1069.2	protein_coding_gene
WBGene00000779	2767.74	-1.01629	0.179992	-5.64634	1.63904e-08	5.40883e-06	4246.3	2996.74	3872.55	1765.59	1592.02	2133.27	cpn-3	F28H1.2	protein_coding_gene
WBGene00000780	541.58	-0.706816	0.2309	-3.06114	0.00220495	0.0486874	901.711	530.14	585.326	434.231	401.064	397.008	cpn-4	F49D11.8	protein_coding_gene
WBGene00000781	3990.21	-1.04188	0.963601	-1.08124	0.279592	0.52966	2303.65	1559.1	12251.7	2472.11	1847.17	3507.53	cpr-1	C52E4.1	protein_coding_gene
WBGene00000782	0.533115	-0.178867	4.00736	-0.0446346	0.964399	NA	0	0	1.70898	0	0	1.48971	cpr-2	F36D3.9	protein_coding_gene
WBGene00000783	219.348	0.704044	0.354554	1.98572	0.0470643	0.229044	163.506	241.389	94.8484	315.284	276.114	224.947	cpr-3	T10H4.12	protein_coding_gene
WBGene00000784	2335.17	-0.130938	0.351408	-0.372608	0.70944	0.841957	2420.21	1259.66	3642.69	2813.19	1568.43	2306.82	cpr-4	F44C4.3	protein_coding_gene
WBGene00000785	5915.95	-0.802598	0.677494	-1.18466	0.236153	0.48864	7427.38	4152.51	10981.1	5415.71	1512.51	6006.52	cpr-5	W07B8.5	protein_coding_gene
WBGene00000786	23869.1	0.0411643	0.175528	0.234517	0.814583	0.90178	23786.1	28077.6	18720.2	26908	24522.6	21200.1	cpr-6	C25B8.3	protein_coding_gene
WBGene00000787	920.645	-0.140482	0.169207	-0.830241	0.406403	0.629996	1112.16	918.96	865.598	991.71	881.642	753.795	cps-6	C41D11.8	protein_coding_gene
WBGene00000788	9744.68	-0.0634673	0.185844	-0.341509	0.73272	0.853495	10903.1	11679.9	7295.64	9071.57	10089.5	9428.39	cpz-1	F32B5.8	protein_coding_gene
WBGene00000789	989.203	-0.479949	0.285903	-1.67871	0.0932086	0.317801	1631.82	1107.64	718.626	934.386	844.07	698.675	cpz-2	M04G12.2	protein_coding_gene
WBGene00000792	194.775	0.17565	0.193957	0.905612	0.365141	0.597111	178.076	201.667	169.189	194.903	203.59	221.222	crb-1	F11C7.4	protein_coding_gene
WBGene00000793	1284.04	0.0947207	0.170417	0.555817	0.578336	0.759537	1121.88	1257.36	1347.53	1074.83	1367.46	1535.15	crh-1	Y41C4A.4	protein_coding_gene
WBGene00000794	3538.89	0.223482	0.137388	1.62665	0.103811	0.333109	2988.43	3701.05	3101.8	4061.43	3987.05	3393.57	crn-1	Y47G6A.8	protein_coding_gene
WBGene00000795	424.506	0.195539	0.196087	0.997203	0.318666	0.561624	365.865	362.084	457.152	521.651	379.22	461.066	crn-2	CD4.2	protein_coding_gene
WBGene00000796	4156.84	0.105528	0.154683	0.68222	0.4951	0.699078	4217.16	4441.26	3355.58	4611.74	4561.99	3753.33	crn-3	C14A4.4	protein_coding_gene
WBGene00000797	514.313	0.116866	0.158694	0.736428	0.46147	0.67419	427.382	493.473	556.273	560.345	502.422	545.98	crn-4	AH9.2	protein_coding_gene
WBGene00000798	660.107	0.100528	0.148812	0.675535	0.499336	0.702373	592.507	608.057	707.518	753.814	629.12	669.626	crn-5	C14A4.5	protein_coding_gene
WBGene00000799	211.78	-0.23701	0.35049	-0.676223	0.498899	0.701968	186.17	184.861	317.016	139.011	169.513	274.107	crn-6	K04H4.6	protein_coding_gene
WBGene00000800	7123.38	0.0151858	0.133533	0.113723	0.909457	0.956168	7513.18	7451.75	6291.61	7879.22	7282.94	6321.6	cars-1	Y23H5A.7	protein_coding_gene
WBGene00000801	186.787	0.28934	0.186364	1.55255	0.120531	0.356983	163.506	159.653	181.152	200.635	207.959	207.815	cars-2	Y23H5A.1	pseudogene
WBGene00000802	23658.2	-0.000249776	0.127782	-0.0019547	0.99844	0.999174	24514.6	25767.6	20698.3	24199.4	25279.3	21489.9	crt-1	Y38A10A.5	protein_coding_gene
WBGene00000803	806.444	0.358292	0.13771	2.60179	0.00927393	0.108595	632.978	783.752	698.973	965.914	872.904	884.145	csb-1	F53H4.1	protein_coding_gene
WBGene00000804	2584.9	0.284508	0.206503	1.37774	0.168283	0.418346	1826.09	2175.56	2989.01	2618.29	2602.98	3297.48	csc-1	Y48E1B.12	protein_coding_gene
WBGene00000812	2347.41	0.0595264	0.0964278	0.617316	0.537026	0.729387	2175.76	2326.05	2390.86	2474.98	2289.3	2427.49	csk-1	Y48G1C.2	protein_coding_gene
WBGene00000813	2956.16	0.124586	0.109332	1.13952	0.254484	0.507795	2721.32	2771.39	2989.86	3267.48	2810.07	3176.81	csn-1	Y59A8A.1	protein_coding_gene
WBGene00000814	3204.48	0.128695	0.183617	0.700889	0.483372	0.689426	3283.07	3516.19	2385.74	3488.18	3688.22	2865.46	csn-2	B0025.2	protein_coding_gene
WBGene00000815	2656.71	0.239198	0.0856736	2.79197	0.00523882	0.0797686	2366.79	2465.84	2475.46	2923.54	2782.11	2926.54	csn-3	Y38C1AA.2	protein_coding_gene
WBGene00000816	2226.64	0.266554	0.12427	2.14497	0.0319554	0.19339	1784	2090	2185.79	2493.61	2270.95	2535.49	csn-4	Y55F3AM.15	protein_coding_gene
WBGene00000817	2517.19	0.105476	0.12422	0.849106	0.395822	0.621374	2237.28	2313.82	2720.7	2760.16	2444.83	2626.36	csn-5	B0547.1	protein_coding_gene
WBGene00000818	2696.98	0.151707	0.101957	1.48795	0.136764	0.379637	2368.41	2579.66	2713.01	2927.84	2720.07	2872.91	csn-6	Y67H2A.6	protein_coding_gene
WBGene00000819	50.744	1.39172	0.43035	3.23392	0.00122103	0.0325908	16.1887	38.9584	27.3437	71.6554	64.6596	85.6585	csp-1	Y48E1B.13	protein_coding_gene
WBGene00000820	14.5809	-0.826907	0.899293	-0.919509	0.35783	NA	37.234	11.4584	7.69041	10.0317	16.6018	4.46914	csp-2	Y73B6BL.7	protein_coding_gene
WBGene00000821	5.10201	2.40662	1.17669	2.04525	0.0408298	NA	1.61887	2.29167	0.85449	12.898	6.99022	5.95885	csp-3	Y47H9C.6	protein_coding_gene
WBGene00000822	3298.46	-0.697611	0.246401	-2.8312	0.00463732	0.0738311	5421.6	3852.3	2968.5	3062.55	2500.75	1985.04	csq-1	F40E10.3	protein_coding_gene
WBGene00000829	27537.7	-0.527754	0.326779	-1.61501	0.106308	0.336537	29432.7	35333	32793.6	10342.7	30274.7	27049.5	ctb-1	MTCE.21	protein_coding_gene
WBGene00000830	97.1401	-0.673776	0.312608	-2.15534	0.0311353	0.191397	131.129	123.75	103.393	75.9547	93.4942	55.1194	ctl-1	Y54G11A.6	protein_coding_gene
WBGene00000831	838.973	-0.532345	0.215257	-2.47307	0.0133957	0.12774	840.194	896.807	1238.16	636.3	830.963	591.416	ctl-2	Y54G11A.5	protein_coding_gene
WBGene00000832	453.023	0.0169962	0.17913	0.0948815	0.924409	0.963805	471.091	491.182	389.647	432.798	520.772	412.65	ctn-1	Y23H5A.5	protein_coding_gene
WBGene00000833	15775.5	-0.410749	0.144026	-2.85191	0.00434574	0.0713803	18617	15207.5	20195.9	13286.3	12429.5	14916.5	cts-1	T20G5.2	protein_coding_gene
WBGene00000834	4686.17	0.169988	0.117686	1.44442	0.14862	0.394108	4673.68	4556.61	4000.72	5326.86	5020.73	4538.41	cua-1	Y76A2A.2	protein_coding_gene
WBGene00000835	800.363	0.0690116	0.216451	0.318832	0.749854	0.862882	746.299	660.001	937.376	828.336	643.974	986.19	cuc-1	ZK652.11	protein_coding_gene
WBGene00000836	4135.08	0.110452	0.0946017	1.16755	0.24299	0.496651	3856.15	4286.19	3785.39	4336.58	4273.65	4272.5	cul-1	D2045.6	protein_coding_gene
WBGene00000837	6836.38	0.162786	0.100405	1.62128	0.104957	0.334466	6020.58	6582.44	6747.05	7211.39	6794.5	7662.34	cul-2	ZK520.4	protein_coding_gene
WBGene00000838	6256.87	0.103194	0.0726339	1.42074	0.155392	0.402368	5931.54	6031.68	6135.24	6431.78	6506.15	6504.83	cul-3	Y108G3AL.1	protein_coding_gene
WBGene00000839	3008.27	0.0670053	0.0891738	0.751401	0.452411	0.666408	2910.73	3007.44	2894.16	3220.19	2934.15	3082.96	cul-4	F45E12.3	protein_coding_gene
WBGene00000840	2815.04	0.147528	0.118482	1.24515	0.213075	0.466217	2625.81	2888.27	2495.97	3198.69	2971.72	2709.79	cul-5	ZK856.1	protein_coding_gene
WBGene00000841	57.3495	-0.209288	0.360743	-0.580159	0.561807	0.747384	55.0416	77.1529	51.2694	63.0567	45.4365	52.1399	cul-6	K08E7.7	protein_coding_gene
WBGene00000843	2935.84	0.176484	0.114546	1.54072	0.123384	0.360501	2608	2874.52	2782.22	3296.15	3260.94	2793.21	cup-2	F25D7.1	protein_coding_gene
WBGene00000845	96.1995	-0.243564	0.282825	-0.861183	0.389137	0.616181	113.321	113.82	87.158	73.0885	89.9991	99.8108	cup-4	C02C2.3	protein_coding_gene
WBGene00000846	2158.94	0.160614	0.164034	0.979153	0.327504	0.568551	1750	2021.25	2344.72	1981.99	2261.34	2594.33	cup-5	R13A5.1	protein_coding_gene
WBGene00000851	1.48163	0.666574	2.67791	0.248916	0.803426	NA	0	0	3.41796	0	1.74756	3.72428	cut-1	C47G2.1	protein_coding_gene
WBGene00000853	11.4729	0.57897	0.844493	0.685583	0.492976	NA	6.47548	14.5139	5.98143	22.9297	12.2329	6.70371	cut-6	M142.2	protein_coding_gene
WBGene00000854	1951.1	0.195824	0.170998	1.14518	0.252134	0.506408	1918.36	1989.93	1546.63	2444.88	2033.28	1773.5	cux-7	C07H6.8	protein_coding_gene
WBGene00000857	125.35	0.233228	0.240058	0.971549	0.331275	0.571725	134.366	105.417	107.666	134.712	123.203	146.737	cwn-1	K10B4.6	protein_coding_gene
WBGene00000858	56.3721	0.0699386	0.350848	0.199342	0.841995	0.919692	59.8982	64.1668	41.0155	61.6236	54.1742	57.3539	cwn-2	W01B6.1	protein_coding_gene
WBGene00000859	1.09178	0.168518	3.68753	0.0456995	0.96355	NA	0	3.05556	0	0	3.49511	0	cwp-1	C37H5.10	protein_coding_gene
WBGene00000860	2.08247	-0.655271	2.52673	-0.259336	0.795376	NA	0	7.6389	0	0	2.62133	2.23457	cwp-2	C37H5.11	protein_coding_gene
WBGene00000861	0.14563	0.901748	4.08047	0.220991	0.825099	NA	0	0	0	0	0.873778	0	cwp-3	C37H5.4	protein_coding_gene
WBGene00000862	10.035	-2.01435	0.866114	-2.32573	0.0200331	NA	19.4264	21.3889	7.69041	2.86621	4.36889	4.46914	cwp-4	K11D12.1	protein_coding_gene
WBGene00000863	2051.94	0.126059	0.171566	0.734752	0.462491	0.674737	1730.57	1870	2285.76	1999.18	1899.59	2526.55	cya-1	ZK507.6	protein_coding_gene
WBGene00000864	18.6196	0.0414127	0.547572	0.0756297	0.939714	NA	17.8076	20.625	16.2353	22.9297	19.2231	14.8971	cya-2	F59H6.7	protein_coding_gene
WBGene00000865	11223.8	0.297336	0.178019	1.67025	0.0948695	0.319184	8227.1	10230.8	11754.4	10683.8	11886	14560.5	cyb-1	ZC168.4	protein_coding_gene
WBGene00000866	3872.08	0.159424	0.167134	0.953869	0.34015	0.577405	2943.11	3968.41	4061.39	3585.63	4145.2	4528.73	cyb-2.1	Y43E12A.1	protein_coding_gene
WBGene00000867	7199.61	0.241462	0.126876	1.90313	0.0570232	0.251308	5659.57	7062.93	7069.2	7341.81	7985.46	8078.71	cyb-2.2	H31G24.4	protein_coding_gene
WBGene00000868	19374.3	0.304211	0.180388	1.68643	0.0917133	0.315569	13797.6	17603.1	20614.6	18984.4	20412.3	24833.5	cyb-3	T06E6.2	protein_coding_gene
WBGene00000869	7024.66	-0.267818	0.085279	-3.14049	0.00168663	0.0408164	8079.78	7347.86	7601.54	6311.4	6257.12	6550.27	cyc-1	C54G4.8	protein_coding_gene
WBGene00000870	113.104	0.181332	0.415187	0.436748	0.662294	0.811931	84.1813	100.834	133.3	83.1202	86.504	190.683	cyd-1	Y38F1A.5	protein_coding_gene
WBGene00000871	3795.87	0.126369	0.110621	1.14237	0.253301	0.50709	3569.61	3497.85	3822.13	3923.85	3634.92	4326.87	cye-1	C37A2.4	protein_coding_gene
WBGene00000872	2460.5	0.175158	0.128445	1.36368	0.172668	0.422267	2334.41	2266.46	2334.47	2575.29	2294.54	2957.82	cyk-1	F11H8.4	protein_coding_gene
WBGene00000874	3499.36	0.118221	0.100602	1.17514	0.23994	0.492878	3385.06	3418.41	3261.59	3932.45	3609.58	3389.1	cyk-3	ZK328.1	protein_coding_gene
WBGene00000875	7957.06	0.147816	0.118671	1.24559	0.212915	0.466217	6710.22	7962.79	7974.1	7700.08	8585.74	8809.42	cyk-4	K08E3.6	protein_coding_gene
WBGene00000876	2917.24	0.195236	0.119572	1.63279	0.102514	0.331466	2514.11	2965.42	2677.97	3019.56	3394.63	2931.75	cyl-1	C52E4.6	protein_coding_gene
WBGene00000877	2987.16	-0.159843	0.153044	-1.04443	0.296287	0.543467	3503.24	3154.87	2798.46	3261.75	2738.42	2466.22	cyn-1	Y49A3A.5	protein_coding_gene
WBGene00000878	124.973	-1.67259	0.665557	-2.51307	0.0119686	0.122571	391.767	123.75	56.3963	34.3946	94.368	49.1605	cyn-2	ZK520.5	protein_coding_gene
WBGene00000879	4883.05	-0.0330352	0.172886	-0.191081	0.848462	0.922624	4489.13	4484.04	5843	4755.05	4084.04	5643.03	cyn-3	Y75B12B.5	protein_coding_gene
WBGene00000880	2307.37	0.187789	0.08962	2.09539	0.0361362	0.20243	2132.05	2138.89	2198.6	2565.26	2361.82	2447.6	cyn-4	F59E10.2	protein_coding_gene
WBGene00000881	7751.5	-0.243927	0.112439	-2.16941	0.0300512	0.189597	9373.26	8101.82	7743.39	7442.12	6946.54	6901.84	cyn-5	F31C3.1	protein_coding_gene
WBGene00000882	441.555	-0.108708	0.142866	-0.76091	0.446711	0.661613	462.997	485.834	426.391	417.034	407.181	449.893	cyn-6	F42G9.2	protein_coding_gene
WBGene00000883	28977.7	0.0278453	0.190414	0.146236	0.883735	0.942132	23243.7	26917.2	35932.2	26237.3	27385.1	34150.9	cyn-7	Y75B12B.2	protein_coding_gene
WBGene00000884	1195.16	0.445478	0.20816	2.14008	0.0323486	0.194026	793.246	1270.35	969.846	1248.24	1610.37	1278.92	cyn-8	D1009.2	protein_coding_gene
WBGene00000885	1201.32	0.230303	0.154557	1.49008	0.136203	0.378812	1094.36	1193.2	1026.24	1484.7	1306.3	1103.13	cyn-9	T27D1.1	protein_coding_gene
WBGene00000886	1103.76	0.229584	0.132899	1.72751	0.0840769	0.302677	909.805	1091.6	1041.62	1276.9	1208.43	1094.19	cyn-10	B0252.4	protein_coding_gene
WBGene00000887	1220.99	0.0138643	0.136573	0.101516	0.919141	0.96143	1160.73	1137.43	1344.11	1324.19	1255.62	1103.88	cyn-11	T01B7.4	protein_coding_gene
WBGene00000888	1152.27	0.0995933	0.149865	0.664555	0.506335	0.707155	1002.08	1021.32	1312.5	1169.42	1167.37	1240.93	cyn-12	C34D4.12	protein_coding_gene
WBGene00000889	2243.53	0.126643	0.124151	1.02007	0.307695	0.551391	2230.8	2194.66	2008.05	2598.22	2326	2103.47	cyn-13	Y116A8C.34	protein_coding_gene
WBGene00000890	1737.24	0.14095	0.128595	1.09608	0.273042	0.525505	1709.53	1652.3	1593.62	2019.25	1853.28	1595.48	sig-7	F39H2.2	protein_coding_gene
WBGene00000891	2615.03	0.10103	0.126445	0.799004	0.424288	0.644729	2561.05	2629.31	2377.19	3016.69	2710.46	2395.46	cyn-15	Y87G2A.6	protein_coding_gene
WBGene00000892	1292.95	0.134525	0.179082	0.751192	0.452537	0.666494	1264.34	1381.88	1050.17	1524.83	1430.37	1106.11	cyn-16	Y17G7B.9	protein_coding_gene
WBGene00000893	2.61709	2.1911	1.9804	1.10639	0.268558	NA	3.23774	0	0	5.73243	5.24267	1.48971	cyn-17	ZC250.1	protein_coding_gene
WBGene00000894	8019.42	0.235277	0.182775	1.28725	0.198006	0.449413	6240.75	6978.14	8880.72	8058.36	7598.37	10360.2	dab-1	M110.5	protein_coding_gene
WBGene00000895	23.0724	-0.949135	0.617716	-1.53652	0.12441	NA	48.5661	19.8612	23.0712	20.0635	10.4853	16.3868	dac-1	B0412.1	protein_coding_gene
WBGene00000896	2629.47	0.00571874	0.210404	0.0271798	0.978316	0.990051	2154.72	2381.05	3336.78	2219.88	2521.72	3162.66	dad-1	F57B10.10	protein_coding_gene
WBGene00000897	1117.87	0.310596	0.146876	2.11468	0.0344572	0.198297	827.243	1075.56	1086.91	1212.41	1232.9	1272.21	daf-1	F29C4.1	protein_coding_gene
WBGene00000898	5877.88	0.215202	0.0989009	2.17594	0.0295601	0.188866	5012.02	5456.47	5848.98	6138	6428.38	6383.42	daf-2	Y55D5A.5	protein_coding_gene
WBGene00000899	572.386	0.115498	0.131285	0.879746	0.378997	0.608312	529.371	579.793	539.183	571.81	575.82	638.342	daf-3	F25E2.5	protein_coding_gene
WBGene00000900	1080.37	0.294079	0.118196	2.48806	0.0128442	0.125646	882.284	971.669	1054.44	1190.91	1176.98	1205.92	daf-4	C05D2.1	protein_coding_gene
WBGene00000901	551.304	0.0413208	0.168984	0.244525	0.806824	0.897387	569.842	567.571	495.604	494.422	528.636	651.749	daf-5	W01G7.1	protein_coding_gene
WBGene00000902	11.8331	-1.18946	0.704812	-1.68763	0.0914823	NA	21.0453	13.75	14.5263	8.59864	7.864	5.21399	daf-6	F31F6.5	protein_coding_gene
WBGene00000903	55.0394	-0.42494	0.3495	-1.21585	0.224042	0.477079	74.468	51.1807	64.0868	48.7256	51.5529	40.2222	daf-7	B0412.2	protein_coding_gene
WBGene00000904	345.364	-0.13653	0.197795	-0.690259	0.490031	0.695063	401.48	353.681	328.979	396.971	300.58	290.494	daf-8	R05D11.1	protein_coding_gene
WBGene00000905	17.9214	-0.817705	0.729509	-1.1209	0.262332	NA	40.4718	9.16669	19.6533	11.4649	14.8542	11.9177	daf-9	T13C5.1	protein_coding_gene
WBGene00000906	18.4972	-0.268987	0.574591	-0.468137	0.639686	NA	25.9019	17.5695	17.9443	11.4649	20.9707	17.1317	daf-10	F23B2.4	protein_coding_gene
WBGene00000907	6.16223	-0.632732	0.967514	-0.653978	0.513126	NA	11.3321	5.34723	5.98143	5.73243	2.62133	5.95885	daf-11	B0240.3	protein_coding_gene
WBGene00000908	162.721	-0.385453	0.280343	-1.37493	0.169152	0.418465	237.974	135.209	181.152	154.776	124.95	142.268	daf-12	F11A1.3	protein_coding_gene
WBGene00000910	239.619	-0.195256	0.203662	-0.958727	0.337696	0.575788	259.019	251.32	255.493	255.093	235.046	181.745	daf-14	F01G10.8	protein_coding_gene
WBGene00000911	8248.25	0.159733	0.116883	1.36661	0.171748	0.421101	7746.29	8639.6	6988.87	8836.54	9054.96	8223.21	daf-15	C10C5.6	protein_coding_gene
WBGene00000912	1428.2	0.00110025	0.205576	0.00535202	0.99573	0.997654	1471.55	1155	1658.57	1274.03	1237.27	1772.76	daf-16	R13H8.1	protein_coding_gene
WBGene00000913	21177.8	0.389054	0.148845	2.61381	0.00895383	0.106294	17741.2	20821.4	16452.4	26370.6	25274.9	20406.1	daf-18	T07A9.6	protein_coding_gene
WBGene00000914	392.828	0.256803	0.200508	1.28076	0.200277	0.451972	280.065	380.417	411.01	405.569	405.433	474.474	daf-19	F33H1.1	protein_coding_gene
WBGene00000915	110312	0.0711949	0.134211	0.530469	0.595787	0.771616	112427	115155	95189.3	124491	115561	99051	hsp-90	C47E8.5	protein_coding_gene
WBGene00000917	908.164	0.0508761	0.142189	0.357806	0.720488	0.848045	840.194	847.155	986.082	1011.77	832.71	931.07	daf-25	Y48G1A.3	protein_coding_gene
WBGene00000920	11.2871	-0.850743	0.873999	-0.973392	0.330359	NA	11.3321	12.9861	19.6533	2.86621	5.24267	15.642	daf-28	Y116F11B.1	protein_coding_gene
WBGene00000923	2074.77	-0.0186296	0.148828	-0.125175	0.900385	0.951873	1895.7	2027.37	2342.16	1788.52	2086.58	2308.31	daf-31	K07H8.3	protein_coding_gene
WBGene00000928	49.4234	0.397267	0.452435	0.878065	0.379908	0.608949	30.7585	52.7084	44.4335	32.9615	66.4071	69.2716	dao-2	M03A1.7	protein_coding_gene
WBGene00000929	633.845	-0.0614582	0.150422	-0.408573	0.682853	0.825427	620.027	732.571	589.598	573.243	639.605	648.025	dao-3	K07E3.3	protein_coding_gene
WBGene00000930	3.0736	-2.13652	1.79665	-1.18917	0.234375	NA	12.951	1.52778	0.85449	0	0.873778	2.23457	dao-4	ZC373.6	protein_coding_gene
WBGene00000931	9802.37	-0.234527	0.1321	-1.77538	0.0758348	0.287749	12115.6	10637.2	9043.92	8802.14	9035.74	9179.61	dao-5	C25A1.10	protein_coding_gene
WBGene00000932	9.72581	-0.00608512	0.827491	-0.0073537	0.994133	NA	12.951	3.81945	12.8174	8.59864	10.4853	9.68313	dao-6	T05G5.12	protein_coding_gene
WBGene00000933	1685.3	-0.0866897	0.148734	-0.582852	0.559993	0.746248	1924.84	1676.74	1605.59	1883.1	1567.56	1453.96	dap-3	C14A4.2	protein_coding_gene
WBGene00000934	12.403	-1.02588	0.766486	-1.33842	0.180759	NA	27.5208	8.4028	14.5263	7.16554	7.864	8.93828	dat-1	T23G5.5	protein_coding_gene
WBGene00000935	5904.54	0.19551	0.193927	1.00816	0.313376	0.556534	4905.18	4996.61	6613.75	5468.74	5586.94	7856	daz-1	F56D1.7	protein_coding_gene
WBGene00000936	62.3199	-0.650739	0.373536	-1.7421	0.0814903	0.299504	80.9435	85.5557	63.2323	31.5284	56.7956	55.8642	dbl-1	T25F10.2	protein_coding_gene
WBGene00000937	1556.82	0.203939	0.112121	1.81891	0.0689246	0.275345	1447.27	1465.14	1425.29	1835.81	1577.17	1590.27	dbr-1	C55B7.8	protein_coding_gene
WBGene00000938	2161.46	-0.00503825	0.116142	-0.0433802	0.965398	0.983939	2159.57	2385.63	1949.95	2162.56	2124.15	2186.9	dcp-66	C26C6.5	protein_coding_gene
WBGene00000939	6977.77	0.198711	0.156512	1.26962	0.204221	0.456763	7127.89	6988.83	5377.31	8227.47	7609.73	6535.37	dcr-1	K12H4.8	protein_coding_gene
WBGene00000940	1043.69	0.224563	0.205979	1.09022	0.275615	0.527496	904.949	807.432	1174.92	1169.42	907.855	1297.54	dcs-1	Y113G7A.9	protein_coding_gene
WBGene00000941	1200.21	-0.247868	0.183812	-1.34849	0.177501	0.42662	1204.44	1140.49	1564.57	1034.7	975.136	1281.9	ddp-1	Y39A3CR.4	protein_coding_gene
WBGene00000942	977.822	-1.19037	0.305321	-3.89875	9.66887e-05	0.00515986	2094.82	1134.38	851.927	620.535	557.47	607.803	deb-1	ZC477.9	protein_coding_gene
WBGene00000950	41.4747	-0.528539	0.400361	-1.32016	0.186783	0.435669	59.8982	42.014	45.288	37.2608	37.5725	26.8148	deg-1	C47C12.6	protein_coding_gene
WBGene00000951	19.3202	-0.536814	0.63754	-0.842008	0.399783	NA	25.9019	15.2778	28.1982	8.59864	14.8542	23.0905	deg-3	K03B8.9	protein_coding_gene
WBGene00000952	10.4939	-0.393809	0.770364	-0.511198	0.609213	NA	19.4264	8.4028	8.5449	7.16554	10.4853	8.93828	del-1	E02H4.1	protein_coding_gene
WBGene00000953	10.8373	-0.401371	1.09941	-0.365078	0.715053	NA	24.2831	12.2222	0.85449	8.59864	13.1067	5.95885	del-2	F58G6.6	protein_coding_gene
WBGene00000955	36.5704	-0.760617	0.442964	-1.71711	0.0859598	0.306316	56.6605	32.0834	49.5604	30.0952	22.7182	28.3045	des-2	T26H10.1	protein_coding_gene
WBGene00000958	72.5362	-0.865938	0.420919	-2.05725	0.0396618	0.21139	145.698	69.514	66.6502	58.7574	45.4365	49.1605	dgk-1	C09E10.2	protein_coding_gene
WBGene00000959	515.286	-0.236838	0.133935	-1.76831	0.0770097	0.290386	518.039	562.223	591.307	452.862	492.811	474.474	dgk-2	F46H6.2	protein_coding_gene
WBGene00000960	5.53653	-0.83067	1.10235	-0.753545	0.451122	NA	9.71322	3.05556	8.5449	4.29932	6.11645	1.48971	dgk-3	F54G8.2	protein_coding_gene
WBGene00000961	318.106	0.128824	0.237158	0.543201	0.586992	0.765528	317.299	284.167	311.034	338.213	243.784	414.14	dgn-1	T21B6.1	protein_coding_gene
WBGene00000962	37227.2	0.00121994	0.156804	0.00778003	0.993792	0.996562	42333.5	39569.5	29732.8	39932.1	37272.7	34522.6	dhc-1	T21E12.4	protein_coding_gene
WBGene00000963	287.981	-0.489866	0.258597	-1.89432	0.0581822	0.253555	373.959	393.404	242.675	223.565	285.725	208.56	dhp-1	R06C7.3	protein_coding_gene
WBGene00000964	258.978	-0.230273	0.232678	-0.989663	0.322339	0.564885	354.533	267.362	218.749	252.227	236.794	224.202	dhp-2	C47E12.8	protein_coding_gene
WBGene00000965	1616.25	0.124946	0.114141	1.09466	0.273664	0.525768	1406.8	1617.16	1609.86	1735.49	1737.94	1590.27	dhs-1	C01G8.3	protein_coding_gene
WBGene00000966	198.332	-0.0983969	0.237027	-0.41513	0.678047	0.82232	229.88	190.209	195.678	199.202	224.561	150.461	dhs-2	F55A12.4	protein_coding_gene
WBGene00000967	1325.34	0.0217782	0.288516	0.0754834	0.93983	0.972271	1499.07	1641.6	804.93	1579.28	1441.73	985.445	dhs-3	T02E1.5	protein_coding_gene
WBGene00000968	50.9065	-0.51945	0.411203	-1.26325	0.206501	0.459406	76.0869	50.4168	53.8329	48.7256	27.9609	48.4157	dhs-4	T05F1.10	protein_coding_gene
WBGene00000969	89.8572	-0.674814	0.351736	-1.91852	0.0550447	0.246276	132.747	71.0418	129.028	60.1905	71.6498	74.4856	dhs-5	F56D1.5	protein_coding_gene
WBGene00000970	2222.52	-0.0722935	0.124991	-0.578387	0.563003	0.74806	2080.25	2258.82	2489.98	2377.52	2073.48	2055.06	dhs-6	C17G10.8	protein_coding_gene
WBGene00000971	61.496	-0.652208	0.325072	-2.00635	0.0448188	0.224817	89.0379	72.5696	64.0868	53.025	46.3102	43.9465	dhs-7	E04F6.7	protein_coding_gene
WBGene00000972	33.3741	0.13918	0.537131	0.259118	0.795544	NA	43.7095	32.8473	19.6533	25.7959	50.6791	27.5597	dhs-8	K10H10.3	protein_coding_gene
WBGene00000973	524.945	-0.135592	0.196009	-0.691766	0.489084	0.69461	611.933	488.126	547.728	609.07	472.714	420.099	dhs-9	Y32H12A.3	protein_coding_gene
WBGene00000974	538.949	-0.0437115	0.153462	-0.284835	0.77577	0.877572	500.231	541.598	595.58	591.873	517.277	487.136	dhs-11	Y39A1A.11	protein_coding_gene
WBGene00000975	1717.74	-0.00464399	0.115913	-0.0400645	0.968042	0.985325	1716	1646.18	1796.14	1884.54	1673.28	1590.27	dhs-12	K08F4.9	protein_coding_gene
WBGene00000976	1340.74	0.00993416	0.225682	0.0440183	0.96489	0.983939	1167.21	1148.13	1693.6	1122.12	1223.29	1690.08	dhs-13	F36H9.3	protein_coding_gene
WBGene00000977	435.152	-0.183117	0.237315	-0.771621	0.440339	0.656436	556.891	360.556	470.824	505.887	354.754	362	dhs-14	R05D8.8	protein_coding_gene
WBGene00000978	16.0834	-0.896144	0.691681	-1.2956	0.195112	NA	30.7585	19.0973	12.8174	15.7642	11.3591	6.70371	dhs-15	R05D8.10	protein_coding_gene
WBGene00000979	5.98091	-0.79052	1.17075	-0.675222	0.499534	NA	6.47548	4.58334	11.9629	1.43311	1.74756	9.68313	dhs-16	C10F3.2	protein_coding_gene
WBGene00000980	442.98	0.306973	0.141658	2.167	0.0302346	0.189597	362.627	409.445	412.719	517.352	470.093	485.646	dhs-17	F29G9.6	protein_coding_gene
WBGene00000981	370.589	-1.16145	0.436892	-2.65844	0.00785026	0.0986134	323.774	275.764	936.521	235.03	193.979	258.465	dhs-18	C45B11.3	protein_coding_gene
WBGene00000982	582.535	0.0814474	0.130531	0.623972	0.532646	0.725972	534.227	592.015	570.799	591.873	567.956	638.342	dhs-19	T11F9.11	protein_coding_gene
WBGene00000983	175.411	-0.613179	0.276088	-2.22095	0.0263542	0.181041	213.691	183.334	239.257	136.145	176.503	103.535	dhs-20	F35B12.2	protein_coding_gene
WBGene00000984	251.938	-0.190679	0.373419	-0.510631	0.609609	0.779692	356.151	300.209	149.536	288.055	261.26	156.42	dhs-21	R11D1.11	protein_coding_gene
WBGene00000985	3735.85	0.310785	0.138877	2.23784	0.0252316	0.177731	2939.87	3170.15	3890.49	4385.31	3971.32	4057.98	dhs-22	C15H11.4	protein_coding_gene
WBGene00000986	83.1158	-1.54613	0.826083	-1.87164	0.0612562	0.260419	29.1397	35.139	306.762	53.025	26.2133	48.4157	dhs-23	R08H2.1	protein_coding_gene
WBGene00000987	1631.69	-0.0271759	0.132276	-0.205448	0.837222	0.917114	1745.14	1601.88	1592.77	1808.58	1619.11	1422.68	dhs-24	Y60A3A.10	protein_coding_gene
WBGene00000988	3049.58	-0.848926	0.34885	-2.4335	0.0149538	0.135158	5471.78	2675.91	3617.91	2849.02	1137.66	2545.17	dhs-25	F09E10.3	protein_coding_gene
WBGene00000989	424.47	-0.202123	1.33357	-0.151565	0.87953	0.940334	1227.1	86.3196	49.5604	322.449	673.683	187.704	dhs-26	ZK816.5	protein_coding_gene
WBGene00000990	172.835	-0.00890769	0.211527	-0.0421114	0.96641	0.984214	153.793	199.375	164.917	183.438	168.639	166.848	dhs-27	C04F6.5	protein_coding_gene
WBGene00000991	1965.74	-0.916061	0.154459	-5.93078	3.01492e-09	1.13216e-06	2651.71	2106.05	2951.41	1392.98	1391.05	1301.26	dhs-28	M03A8.1	protein_coding_gene
WBGene00000992	93.8219	-0.641148	0.342532	-1.87179	0.0612358	0.260419	123.034	96.2502	125.61	47.2925	76.8925	93.8519	dhs-29	F27D9.6	protein_coding_gene
WBGene00000993	706.796	0.0218056	0.143392	0.15207	0.879132	0.940272	634.597	740.974	724.608	759.547	742.711	638.342	dhs-30	T25G12.7	protein_coding_gene
WBGene00000994	2116.73	0.151714	0.108836	1.39397	0.163325	0.412002	1926.46	2099.17	1985.84	2427.68	2145.13	2116.14	ints-6	F08B4.1	protein_coding_gene
WBGene00000995	1306.15	0.338505	0.193087	1.75312	0.0795807	0.295578	930.85	1212.29	1315.91	1317.03	1303.68	1757.12	die-1	C18D1.1	protein_coding_gene
WBGene00000996	2142.99	-0.0924874	0.188566	-0.490478	0.623796	0.788857	1913.5	1927.3	2792.47	2119.57	1828.82	2276.28	dif-1	F49E8.5	protein_coding_gene
WBGene00000998	6292.62	-0.693573	0.566488	-1.22434	0.220825	0.474129	13329.8	5858.28	4142.57	6152.33	4606.56	3666.18	dig-1	K07E12.1	protein_coding_gene
WBGene00001000	1842.94	-1.60018	0.3007	-5.32152	1.02905e-07	2.43144e-05	4299.72	2106.05	1910.64	981.678	768.925	990.659	dim-1	C18A11.7	protein_coding_gene
WBGene00001001	4078.29	-0.0268734	0.14546	-0.184748	0.853427	0.925034	4464.84	4302.23	3581.17	4471.29	4132.97	3517.21	dis-3	C04G2.6	protein_coding_gene
WBGene00001002	2673.69	0.24433	0.10131	2.41171	0.0158777	0.139668	2253.47	2546.81	2538.69	2916.37	2796.96	2989.85	div-1	R01H10.1	protein_coding_gene
WBGene00001005	6406.38	0.0964068	0.217445	0.443362	0.657504	0.809339	4882.51	5907.93	7786.11	5576.22	6022.08	8263.44	dlc-1	T26A5.9	protein_coding_gene
WBGene00001006	1043.66	0.14332	0.134057	1.0691	0.285025	0.534212	898.473	1046.53	1029.66	987.411	1179.6	1120.26	dlg-1	C25F6.2	protein_coding_gene
WBGene00001007	2632.91	0.0255602	0.09158	0.279102	0.780167	0.880155	2642	2571.26	2613.89	2801.72	2524.34	2644.24	dli-1	C39E9.14	protein_coding_gene
WBGene00001008	632.43	-0.237635	0.197058	-1.20592	0.22785	0.480218	846.669	648.543	559.691	637.733	577.567	524.379	dlk-1	F33E2.2	protein_coding_gene
WBGene00001016	4565.59	0.272258	0.118672	2.29421	0.0217786	0.164815	4045.56	4535.98	3822.99	5368.42	5023.35	4597.25	dna-2	F43G6.1	protein_coding_gene
WBGene00001017	5344.19	0.0454884	0.141044	0.322511	0.747065	0.860939	5583.48	5702.44	4493.76	5728.13	5718	4839.33	dnc-1	ZK593.5	protein_coding_gene
WBGene00001018	2077.05	0.0966257	0.142791	0.676695	0.4986	0.701881	2033.3	2035	1950.8	2530.87	2016.68	1895.66	dnc-2	C28H8.12	protein_coding_gene
WBGene00001019	1991.49	0.0842606	0.0932302	0.903791	0.366106	0.597825	1984.74	1943.34	1872.19	2119.57	1959.88	2069.21	dnj-1	B0035.14	protein_coding_gene
WBGene00001020	1170.03	0.171556	0.189803	0.903865	0.366067	0.597825	1193.11	1203.89	904.051	1394.41	1322.9	1001.83	dnj-2	B0035.2	protein_coding_gene
WBGene00001021	241.639	-0.195952	0.191496	-1.02327	0.306182	0.550126	273.589	256.667	242.675	262.259	205.338	209.305	dnj-3	C01G10.12	protein_coding_gene
WBGene00001022	435.023	0.234167	0.166489	1.4065	0.159577	0.408651	352.914	403.334	439.208	527.383	440.384	446.914	dnj-4	C01G8.4	protein_coding_gene
WBGene00001023	8581.03	0.28392	0.10983	2.58508	0.00973555	0.111082	7082.56	8088.07	8045.88	8690.36	9536.41	10042.9	dnj-5	C04A2.7	protein_coding_gene
WBGene00001025	900.824	-0.158613	0.160129	-0.990534	0.321913	0.564536	1078.17	967.849	805.784	920.055	860.671	772.416	dnj-7	C55B6.2	protein_coding_gene
WBGene00001026	3182.98	0.184726	0.105244	1.75522	0.079221	0.294845	2999.77	3032.65	2902.7	3697.42	3331.72	3133.61	dnj-8	C56C10.13	protein_coding_gene
WBGene00001027	2728.62	0.097374	0.0908183	1.07218	0.283637	0.533013	2515.72	2740.84	2648.06	2924.97	2769	2773.1	dnj-9	F11G11.7	protein_coding_gene
WBGene00001028	1460.56	0.176793	0.155577	1.13637	0.255802	0.508151	1458.6	1509.45	1145.02	1688.2	1553.58	1408.52	dnj-10	F22B7.5	protein_coding_gene
WBGene00001029	7883.89	-0.00940554	0.150254	-0.0625976	0.950087	0.977555	7692.87	9201.06	6833.36	7847.69	8662.64	7065.71	dnj-11	F38A5.13	protein_coding_gene
WBGene00001030	4541.66	-0.090659	0.179267	-0.50572	0.613053	0.782117	4777.29	5458.76	3817.86	3971.14	5198.98	4025.95	dnj-12	F39B2.10	protein_coding_gene
WBGene00001031	5930.6	0.0920796	0.133112	0.691746	0.489097	0.69461	5816.6	6213.49	5192.74	6374.46	6649.45	5336.9	dnj-13	F54D5.8	protein_coding_gene
WBGene00001032	402.469	0.299346	0.251634	1.18961	0.234201	0.486655	296.253	430.834	355.468	321.016	472.714	538.531	dnj-14	K02G10.8	protein_coding_gene
WBGene00001033	656.488	0.115518	0.149932	0.770469	0.441022	0.656738	584.412	647.779	654.539	772.445	606.402	673.35	dnj-15	K08D10.2	protein_coding_gene
WBGene00001034	2015.26	0.0943185	0.127558	0.739415	0.459655	0.672552	2043.01	1850.14	1953.36	2356.03	1994.84	1894.17	dnj-16	R74.4	protein_coding_gene
WBGene00001035	1381.99	0.111702	0.172868	0.646171	0.518169	0.714297	1322.62	1527.02	1135.62	1380.08	1666.29	1260.3	dnj-17	T03F6.2	protein_coding_gene
WBGene00001036	720.17	0.234285	0.140225	1.67079	0.0947639	0.319184	610.314	641.668	729.735	848.399	740.09	750.815	dnj-18	T04A8.9	protein_coding_gene
WBGene00001037	8544.9	0.0493256	0.13422	0.367497	0.713248	0.843718	8447.27	9369.88	7377.67	9091.63	9194.77	7788.22	dnj-19	T05C3.5	protein_coding_gene
WBGene00001038	1850.47	-0.385033	0.182865	-2.10556	0.0352427	0.200461	2420.21	1752.36	2119.99	1385.81	1511.64	1912.79	dnj-20	T15H9.7	protein_coding_gene
WBGene00001039	362.821	-0.0544549	0.213456	-0.255111	0.798638	0.891651	383.672	298.681	427.245	369.742	300.58	397.008	dnj-21	T19B4.4	protein_coding_gene
WBGene00001040	1684.88	0.176068	0.188608	0.933513	0.350555	0.585873	1753.24	1720.28	1273.19	1953.32	1953.77	1455.45	dnj-22	T23B12.7	protein_coding_gene
WBGene00001041	2064.6	0.039191	0.111527	0.351405	0.725285	0.850303	1884.37	2218.34	2002.07	2159.69	2127.65	1995.47	dnj-23	T24H10.3	protein_coding_gene
WBGene00001042	185.515	-0.486815	0.293311	-1.65972	0.0969699	0.322926	267.114	200.903	184.57	104.617	175.629	180.255	dnj-24	W03A5.7	protein_coding_gene
WBGene00001043	2538.44	0.0791206	0.102674	0.770599	0.440945	0.656738	2389.45	2662.92	2352.41	2566.69	2719.2	2539.96	dnj-25	W07A8.3	protein_coding_gene
WBGene00001044	795.434	0.15184	0.132172	1.14881	0.250636	0.504659	770.582	788.335	700.682	889.959	863.293	759.754	dnj-26	Y39C12A.8	protein_coding_gene
WBGene00001045	977.142	0.26686	0.13403	1.99104	0.0464762	0.228148	799.722	988.474	869.871	1057.63	1017.95	1129.2	dnj-27	Y47H9C.5	protein_coding_gene
WBGene00001046	973.479	0.195209	0.206228	0.946568	0.343859	0.580381	859.62	1105.35	756.224	1106.36	1176.11	837.219	dnj-28	Y54E10BL.4	protein_coding_gene
WBGene00001047	5143.37	0.0946057	0.102083	0.926749	0.354057	0.589283	5123.72	5276.96	4524.53	5328.29	5447.13	5159.62	dnj-29	Y63D3A.6	protein_coding_gene
WBGene00001048	1134.99	0.170005	0.118246	1.43773	0.15051	0.396194	959.99	1108.41	1131.34	1232.47	1207.56	1170.17	dnj-30	Y71F9B.16	protein_coding_gene
WBGene00001049	1453.58	0.257728	0.10668	2.41589	0.0156967	0.139141	1222.25	1367.36	1380	1527.69	1603.38	1620.81	dog-1	F33H2.1	protein_coding_gene
WBGene00001050	1034.95	0.30001	0.127716	2.34903	0.0188223	0.15308	862.858	968.613	946.775	1262.57	1069.5	1099.41	dom-3	F54C1.2	protein_coding_gene
WBGene00001051	2773.3	0.207439	0.292716	0.70867	0.478529	0.685865	1890.84	2178.62	3652.95	2333.1	2517.35	4066.92	cks-1	C09G4.3	protein_coding_gene
WBGene00001052	24.8812	-0.449055	0.505333	-0.888632	0.374201	NA	33.9963	29.7917	22.2167	25.7959	21.8445	15.642	dop-1	F15A8.5	protein_coding_gene
WBGene00001053	35.7375	-0.247703	0.405238	-0.611253	0.541032	0.731906	30.7585	45.0695	40.161	30.0952	34.0773	34.2634	dop-2	K09G1.4	protein_coding_gene
WBGene00001054	74.2924	-0.651361	0.328321	-1.98392	0.0472652	0.229477	118.178	83.2641	71.7772	61.6236	55.048	55.8642	dpf-1	T23F1.7	protein_coding_gene
WBGene00001055	783.056	-0.0800172	0.165657	-0.483028	0.629076	0.793632	819.148	850.974	745.115	700.789	905.234	677.074	dpf-2	C27C12.7	protein_coding_gene
WBGene00001056	9523.49	0.214709	0.0814243	2.63691	0.00836651	0.102834	8560.59	9143.77	8738.87	10595	10201.4	9901.38	dpf-3	K02F2.1	protein_coding_gene
WBGene00001057	2316.64	0.00535003	0.168994	0.0316581	0.974745	0.988635	2559.43	2322.99	2053.34	2804.59	2146.87	2012.6	dpf-4	F01F1.5	protein_coding_gene
WBGene00001058	7398.16	0.182282	0.101951	1.78794	0.0737853	0.284153	6344.35	7348.63	7094.83	8109.95	8024.78	7466.44	dpf-5	R11E3.8	protein_coding_gene
WBGene00001059	91.0041	-1.11338	0.271941	-4.09419	4.23647e-05	0.00290158	113.321	119.167	140.991	53.025	62.912	56.6091	dpf-6	F44B9.1	protein_coding_gene
WBGene00001060	2316.52	0.194355	0.113413	1.7137	0.0865845	0.307138	2041.4	2153.41	2282.34	2698.54	2298.91	2424.51	dpf-7	R11E3.7	protein_coding_gene
WBGene00001061	3848.76	0.198241	0.112474	1.76255	0.0779767	0.292282	3237.74	3649.87	3864	3916.68	4073.55	4350.71	dpl-1	T23G7.1	protein_coding_gene
WBGene00001062	0	NA	NA	NA	NA	NA	0	0	0	0	0	0	dpr-1	R10D12.2	protein_coding_gene
WBGene00001063	9.66593	-0.483463	0.718531	-0.67285	0.501043	NA	11.3321	11.4584	11.1084	7.16554	8.73778	8.19342	dpy-1	M01E10.2	protein_coding_gene
WBGene00001064	15.275	-0.630253	0.893525	-0.705356	0.480589	NA	21.0453	20.625	14.5263	1.43311	23.592	10.428	dpy-2	T14B4.6	protein_coding_gene
WBGene00001065	9.79581	0.116077	1.01193	0.114709	0.908676	NA	16.1887	2.29167	10.2539	5.73243	18.3493	5.95885	dpy-3	EGAP7.1	protein_coding_gene
WBGene00001066	39.0181	-4.0247	1.06976	-3.76223	0.000168402	0.0078708	184.551	24.4445	11.9629	1.43311	8.73778	2.97943	dpy-4	Y41E3.2	protein_coding_gene
WBGene00001067	38.6154	-4.76218	1.28047	-3.7191	0.000199937	0.00874425	197.502	24.4445	1.70898	1.43311	4.36889	2.23457	dpy-5	F27C1.8	protein_coding_gene
WBGene00001068	48.6364	-1.01933	0.606928	-1.6795	0.093055	0.31767	101.989	70.2779	23.0712	44.4263	29.7085	22.3457	dpy-6	F16F9.2	protein_coding_gene
WBGene00001069	11.1659	-0.624848	0.793247	-0.787709	0.430867	NA	17.8076	12.2222	11.1084	4.29932	14.8542	6.70371	dpy-7	F46C8.6	protein_coding_gene
WBGene00001070	4.84027	-1.31922	1.23158	-1.07116	0.284096	NA	14.5698	2.29167	4.27245	1.43311	3.49511	2.97943	dpy-8	C31H2.2	protein_coding_gene
WBGene00001071	20.4799	-0.479539	0.683035	-0.702071	0.482635	NA	38.8529	23.6806	9.39939	20.0635	17.4756	13.4074	dpy-9	T21D12.2	protein_coding_gene
WBGene00001072	97.6207	0.54368	0.278271	1.95378	0.0507276	0.238011	72.8492	95.4863	69.2137	113.215	128.445	106.514	dpy-10	T14B4.7	protein_coding_gene
WBGene00001073	1865.92	-0.131775	0.142655	-0.92373	0.355627	0.589823	1892.46	2044.93	1918.33	1540.59	1734.45	2064.74	dpy-11	F46E10.9	protein_coding_gene
WBGene00001074	44.2892	-4.59592	1.04575	-4.39484	1.10854e-05	0.00108804	208.834	33.6112	12.8174	2.86621	6.11645	1.48971	dpy-13	F30B5.1	protein_coding_gene
WBGene00001075	129.443	0.353512	0.444533	0.795244	0.426472	0.646655	84.1813	139.792	117.065	68.7891	224.561	142.268	dpy-14	H27M09.4	protein_coding_gene
WBGene00001076	278.989	0.22403	0.360889	0.620771	0.53475	0.727293	145.698	266.598	358.886	206.367	353.006	343.379	dpy-17	F54D8.1	protein_coding_gene
WBGene00001077	641.479	0.0372782	0.171622	0.217211	0.828044	0.910756	691.258	692.085	518.676	597.606	693.78	655.474	dpy-18	Y47D3B.10	protein_coding_gene
WBGene00001078	289.662	0.233747	0.165281	1.41424	0.157291	0.404792	239.593	291.806	264.892	321.016	309.317	311.35	dpy-19	F22B7.10	protein_coding_gene
WBGene00001079	1.12206	0.18397	2.51512	0.0731456	0.94169	NA	1.61887	0.76389	0.85449	0	3.49511	0	dpy-20	T22B3.1	protein_coding_gene
WBGene00001080	2294.83	0.133878	0.186279	0.718696	0.472328	0.681419	1853.61	2406.25	2305.41	1921.8	2403.76	2878.13	dpy-21	Y59A8B.1	protein_coding_gene
WBGene00001081	3414.07	0.128135	0.179203	0.715026	0.474593	0.682646	3365.63	3927.92	2494.26	3521.14	3767.73	3407.72	dpy-22	F47A4.2	protein_coding_gene
WBGene00001082	831.489	0.152669	0.114329	1.33534	0.181764	0.430822	744.68	811.252	805.784	838.368	876.399	912.449	dpy-23	R160.1	protein_coding_gene
WBGene00001085	6036.75	0.126084	0.113974	1.10625	0.268617	0.521619	5884.59	6252.44	5180.77	6656.78	6278.09	5967.79	dpy-26	C25G4.5	protein_coding_gene
WBGene00001086	2213.85	0.275188	0.146959	1.87254	0.0611313	0.260419	1876.27	2377.23	1754.27	2411.92	2500.75	2362.68	dpy-27	R13G10.1	protein_coding_gene
WBGene00001087	4287.39	0.25704	0.102345	2.51149	0.0120223	0.122571	3801.11	3705.63	4210.93	4786.58	4403.84	4816.24	dpy-28	Y39A1B.3	protein_coding_gene
WBGene00001088	2983.04	0.127099	0.262372	0.484423	0.628086	0.792751	2159.57	2462.78	3932.36	2538.03	2789.97	4015.52	dpy-30	ZK863.6	protein_coding_gene
WBGene00001089	847.827	0.050826	0.132522	0.383529	0.701328	0.837475	783.533	913.613	800.657	809.705	928.826	850.626	dre-1	K04A8.6	protein_coding_gene
WBGene00001090	2610.24	0.300797	0.121918	2.4672	0.0136175	0.129123	2342.51	2408.55	2262.69	3264.62	2726.19	2656.9	drh-1	F15B10.2	protein_coding_gene
WBGene00001091	379.617	-0.246942	0.272214	-0.90716	0.364322	0.596253	516.42	414.793	305.053	415.601	369.608	256.231	drh-2	C01B10.1	pseudogene
WBGene00001092	1592.21	0.0825728	0.148893	0.554579	0.579182	0.759938	1304.81	1557.57	1774.78	1570.69	1597.27	1748.18	dro-1	F53A2.5	protein_coding_gene
WBGene00001093	5373.53	0.221501	0.107817	2.05442	0.0399346	0.211694	4867.94	5338.83	4674.92	6145.16	5854.31	5359.99	drp-1	T12E12.4	protein_coding_gene
WBGene00001094	6022.98	-0.0460954	0.0974789	-0.472876	0.636302	0.798413	6227.79	5723.83	6405.26	6229.72	5619.27	5932.04	dars-1	B0464.1	protein_coding_gene
WBGene00001095	994.992	0.136023	0.141489	0.961367	0.336368	0.575133	1024.74	970.141	849.363	1145.05	1035.43	945.223	dars-2	F10C2.6	protein_coding_gene
WBGene00001096	0.408973	-0.844027	4.03906	-0.208966	0.834475	NA	0	0	1.70898	0	0	0.744856	dsc-1	C18B12.3	protein_coding_gene
WBGene00001099	924.439	-0.56252	0.213904	-2.62978	0.00854397	0.103793	1358.23	1024.38	924.558	885.66	754.944	598.865	dsc-4	K02D7.4	protein_coding_gene
WBGene00001101	700.799	0.246169	0.135244	1.82019	0.0687301	0.27487	618.408	706.599	598.143	716.554	798.633	766.457	dsh-1	C34F11.9	protein_coding_gene
WBGene00001102	4248.9	0.228941	0.110326	2.07513	0.0379743	0.205947	3475.71	4222.79	4033.19	4597.41	4626.65	4537.67	dsh-2	C27A2.6	protein_coding_gene
WBGene00001103	67.1367	0.789864	0.441325	1.78976	0.0734932	0.283608	25.9019	57.2918	63.2323	71.6554	70.776	113.963	dsl-1	W09G12.4	protein_coding_gene
WBGene00001104	561.952	0.712118	0.270433	2.63325	0.00845715	0.103481	265.495	544.654	464.843	606.204	782.905	707.614	dsl-2	W09G12.1	protein_coding_gene
WBGene00001105	37.7829	0.00723745	0.480724	0.0150553	0.987988	0.994139	32.3774	35.9029	45.288	22.9297	35.8249	54.3745	dsl-3	Y41D4B.10	protein_coding_gene
WBGene00001106	0.238851	0.901748	4.08047	0.220991	0.825099	NA	0	0	0	1.43311	0	0	dsl-4	F16B12.2	protein_coding_gene
WBGene00001107	0.849034	0.0588647	3.12854	0.0188154	0.984988	NA	0	0.76389	1.70898	0	2.62133	0	dsl-5	F58B3.8	protein_coding_gene
WBGene00001108	4.2392	-0.415486	1.07529	-0.386394	0.699205	NA	3.23774	6.11112	5.12694	2.86621	4.36889	3.72428	dsl-6	H02I12.4	protein_coding_gene
WBGene00001109	0.990052	1.32878	3.00702	0.441894	0.658566	NA	0	1.52778	0	1.43311	0	2.97943	dsl-7	F15B9.9	protein_coding_gene
WBGene00001110	2194.22	0.263881	0.114664	2.30134	0.0213722	0.163673	2007.4	2034.24	1937.98	2645.52	2182.7	2357.47	duo-1	F38B7.5	protein_coding_gene
WBGene00001111	10.3804	-0.379221	0.794831	-0.477109	0.633285	NA	9.71322	13.75	11.1084	15.7642	5.24267	6.70371	duo-2	F29C4.5	pseudogene
WBGene00001112	3081.49	0.21855	0.132236	1.65273	0.0983857	0.324521	2870.26	3128.9	2543.82	3657.29	3245.21	3043.48	duo-3	Y106G6H.12	protein_coding_gene
WBGene00001113	100.377	-0.491861	0.322045	-1.52731	0.126685	0.364877	152.174	113.82	88.0125	67.356	95.2418	85.6585	dur-1	F25H8.5	protein_coding_gene
WBGene00001115	143.002	-0.313051	0.247888	-1.26287	0.206635	0.459562	155.412	138.264	182.861	108.916	125.824	146.737	dyb-1	F47G6.1	protein_coding_gene
WBGene00001116	81.1858	-0.762768	0.333842	-2.28482	0.0223235	0.167311	132.747	100.834	74.3406	54.4581	62.912	61.8231	dyc-1	C33G3.1	protein_coding_gene
WBGene00001117	21.0326	-0.142441	0.59131	-0.240891	0.80964	NA	16.1887	32.0834	17.0898	27.229	15.728	17.8766	dyf-1	F54C1.5	protein_coding_gene
WBGene00001118	54.3527	-0.225614	0.321312	-0.702165	0.482577	0.688657	61.5171	59.5835	54.6874	51.5919	53.3005	45.4362	dyf-2	ZK520.3	protein_coding_gene
WBGene00001119	147.597	0.0826567	0.237247	0.348399	0.727541	0.851194	121.415	164.236	143.554	136.145	171.26	148.971	dyf-3	C04C3.5	protein_coding_gene
WBGene00001121	8.1618	-0.352059	0.857216	-0.4107	0.681292	NA	9.71322	6.87501	11.1084	5.73243	4.36889	11.1728	dyf-5	M04C9.5	protein_coding_gene
WBGene00001122	13.3501	-0.159347	0.6676	-0.238686	0.811349	NA	14.5698	11.4584	16.2353	14.3311	7.864	15.642	dyf-6	F46F6.4	protein_coding_gene
WBGene00001123	13.52	-0.329782	0.616639	-0.534806	0.592784	NA	14.5698	14.5139	16.2353	10.0317	13.1067	12.6626	dyf-7	C43C3.3	protein_coding_gene
WBGene00001127	12.4045	-0.727318	0.731656	-0.994072	0.320188	NA	12.951	23.6806	9.39939	11.4649	8.73778	8.19342	dyf-11	C02H7.1	protein_coding_gene
WBGene00001129	5.7236	-1.49041	1.07022	-1.39262	0.163735	NA	12.951	3.81945	8.5449	4.29932	1.74756	2.97943	dyf-13	C27H5.7	protein_coding_gene
WBGene00001130	1480.75	0.0989853	0.107688	0.919184	0.358	0.590968	1486.12	1468.96	1334.71	1597.91	1541.34	1455.45	dyn-1	C02C6.1	protein_coding_gene
WBGene00001131	1396.3	-0.296189	0.236157	-1.2542	0.209768	0.46313	1971.78	1614.1	1033.08	1351.42	1282.71	1124.73	dys-1	F15D3.1	protein_coding_gene
WBGene00001132	872.039	-1.4244	0.299132	-4.76177	1.91907e-06	0.000290259	1879.51	1116.81	816.038	550.313	466.597	402.967	alp-1	T11B7.4	protein_coding_gene
WBGene00001133	6.82185	-1.24523	1.00536	-1.23859	0.215497	NA	17.8076	4.58334	6.83592	2.86621	4.36889	4.46914	eat-2	Y48B6A.4	protein_coding_gene
WBGene00001134	5257.95	0.0649314	0.182629	0.355538	0.722187	0.849133	5483.11	5851.4	4083.61	5940.23	5738.1	4451.26	eat-3	D2013.5	protein_coding_gene
WBGene00001135	33.5554	-1.02138	0.434353	-2.3515	0.0186979	NA	53.4227	43.5418	38.4521	21.4966	18.3493	26.07	eat-4	ZK512.6	protein_coding_gene
WBGene00001136	6.57911	-0.654228	0.972717	-0.672578	0.501216	NA	12.951	3.81945	7.69041	4.29932	6.99022	3.72428	eat-5	F13G3.8	protein_coding_gene
WBGene00001137	19183.7	-0.0904937	0.126239	-0.716844	0.47347	0.681932	22638.3	19449.4	17272.7	18302.2	19102.5	18336.9	eat-6	B0365.3	protein_coding_gene
WBGene00001145	232.916	-0.175266	0.168825	-1.03815	0.2992	0.545565	254.163	245.209	242.675	214.966	208.833	231.65	eat-16	C16C2.2	protein_coding_gene
WBGene00001147	2.08821	-1.06958	2.08462	-0.513082	0.607894	NA	4.85661	3.81945	0	0	0.873778	2.97943	eat-18	Y105E8A.7	protein_coding_gene
WBGene00001148	778.21	0.269154	0.19237	1.39915	0.161768	0.410642	587.65	789.099	739.988	702.222	853.681	996.618	eat-20	H30A04.1	protein_coding_gene
WBGene00001149	3123.17	-0.346419	0.17025	-2.03476	0.0418746	0.217876	4351.52	3152.58	2989.01	2788.83	2566.29	2890.79	bcat-1	K02A4.1	protein_coding_gene
WBGene00001150	77.3341	-0.699726	0.377513	-1.85351	0.0638089	0.265669	137.604	77.1529	74.3406	47.2925	67.2809	60.3334	ech-1.1	C29F3.1	protein_coding_gene
WBGene00001151	785.94	0.0225378	0.13324	0.169152	0.865677	0.932226	741.443	799.029	794.676	887.093	741.838	751.56	ech-2	F38H4.8	protein_coding_gene
WBGene00001152	158.293	-0.300826	0.207536	-1.44951	0.147194	0.392598	179.695	165.764	178.588	146.177	152.911	126.626	ech-3	F43H9.1	protein_coding_gene
WBGene00001153	2394.09	0.0906049	0.119732	0.756732	0.449211	0.663686	2099.67	2261.88	2590.81	2563.83	2393.28	2455.05	ech-4	R06F6.9	protein_coding_gene
WBGene00001154	1251.49	-0.146156	0.148465	-0.984447	0.324896	0.566552	1478.03	1283.34	1183.47	1321.32	1181.35	1061.42	ech-5	F56B3.5	protein_coding_gene
WBGene00001155	7702.45	-0.179485	0.162062	-1.10751	0.268075	0.521058	8359.85	7049.18	9131.94	8420.94	6140.91	7111.89	ech-6	T05G5.6	protein_coding_gene
WBGene00001156	1126.41	-0.668504	0.353025	-1.89365	0.058272	0.253607	2005.78	1521.67	622.069	932.953	868.535	807.424	ech-7	Y105E8A.4	protein_coding_gene
WBGene00001157	204.887	-0.343084	0.198027	-1.73251	0.0831828	0.301953	234.736	224.584	226.44	210.667	171.26	161.634	ech-8	F01G10.2	protein_coding_gene
WBGene00001158	6.37102	-1.22332	1.10514	-1.10693	0.268322	NA	8.09435	8.4028	10.2539	2.86621	7.864	0.744856	ech-9	F01G10.3	protein_coding_gene
WBGene00001159	52.6854	-0.253621	0.358246	-0.707953	0.478974	0.685869	72.8492	46.5973	53.8329	42.9932	50.6791	49.1605	eff-1	C26D10.5	protein_coding_gene
WBGene00001160	3669.11	-0.00645725	0.106898	-0.0604058	0.951832	0.97815	3456.29	3567.37	4005	3766.21	3457.54	3762.27	efk-1	F42A10.4	protein_coding_gene
WBGene00001161	1942.02	0.314501	0.113238	2.77735	0.00548049	0.0817569	1542.78	1847.09	1798.7	2133.9	2184.45	2145.19	efl-1	Y102A5C.18	protein_coding_gene
WBGene00001162	600.582	0.190502	0.160423	1.1875	0.235032	0.48706	484.042	555.348	640.868	644.898	596.79	681.544	efl-2	Y48C3A.17	protein_coding_gene
WBGene00001163	52.4134	-0.408287	0.394113	-1.03597	0.300218	0.545995	79.3246	59.5835	41.0155	50.1587	41.9413	42.4568	efn-2	C43F9.8	protein_coding_gene
WBGene00001164	85.1413	-0.882409	0.351474	-2.51059	0.0120528	0.122571	131.129	93.1946	105.957	83.1202	44.5627	52.8848	efn-3	F15A2.5	protein_coding_gene
WBGene00001165	243.925	0.0960427	0.218314	0.439928	0.659989	0.81076	195.883	248.264	261.474	257.959	213.202	286.77	efn-4	F56A11.3	protein_coding_gene
WBGene00001166	8722.07	0.0927984	0.0801303	1.15809	0.246826	0.50036	8366.32	8244.67	8712.38	9204.85	8657.39	9146.84	eftu-2	ZK328.2	protein_coding_gene
WBGene00001167	144025	-0.238205	0.147584	-1.61402	0.106522	0.336865	180818	155847	131001	141141	135162	120180	eef-2	F25H5.4	protein_coding_gene
WBGene00001168	258630	-0.12622	0.110669	-1.14052	0.25407	0.507419	283375	280905	245529	250764	263968	227238	eef-1A.1	F31E3.5	protein_coding_gene
WBGene00001169	4031.04	-0.367394	0.246551	-1.49013	0.136189	0.378812	6396.16	3774.38	3458.12	3294.71	3108.03	4154.81	eef-1A.2	R03G5.1	protein_coding_gene
WBGene00001170	13.479	1.05715	0.670155	1.57747	0.114687	NA	6.47548	7.6389	11.9629	14.3311	21.8445	18.6214	egl-1	F23B12.9	protein_coding_gene
WBGene00001171	49.3234	-0.805713	0.441759	-1.82387	0.0681712	0.273438	87.419	61.8751	40.161	28.6621	42.8151	35.0082	egl-2	F16B3.1	protein_coding_gene
WBGene00001172	891.784	-0.448356	0.134683	-3.32897	0.000871691	0.0257592	1165.59	947.224	979.246	732.318	747.954	778.375	egl-3	C51E3.7	protein_coding_gene
WBGene00001173	6997.16	0.0112499	0.0930026	0.120964	0.90372	0.953542	7479.18	6905.57	6529.16	7033.69	7133.52	6901.84	egl-4	F55A8.2	protein_coding_gene
WBGene00001174	12.9544	-1.19146	0.842217	-1.41467	0.157164	NA	21.0453	11.4584	22.2167	2.86621	5.24267	14.8971	egl-5	C08C3.1	protein_coding_gene
WBGene00001175	163.32	0.0732191	0.22139	0.330724	0.740853	0.857298	129.51	177.986	168.335	160.508	173.008	170.572	egl-6	C46F4.1	protein_coding_gene
WBGene00001177	1462.87	-0.347429	0.178008	-1.95176	0.0509666	0.238271	2030.06	1506.39	1380.86	1371.48	1175.23	1313.18	egl-8	B0348.4	protein_coding_gene
WBGene00001178	718.007	-0.0914772	0.193275	-0.473302	0.635998	0.798388	718.778	661.529	843.382	624.835	608.149	851.371	egl-9	F22E12.4	protein_coding_gene
WBGene00001179	571.677	-0.152326	0.129572	-1.1756	0.239754	0.492823	652.405	590.487	565.672	528.817	539.995	552.683	egl-10	F28C1.2	protein_coding_gene
WBGene00001182	50.7061	-0.587067	0.396866	-1.47926	0.139072	0.382147	84.1813	45.0695	54.6874	37.2608	42.8151	40.2222	egl-13	T22B7.1	protein_coding_gene
WBGene00001184	207.345	-0.552479	0.243793	-2.26618	0.0234406	0.172075	229.88	210.834	299.926	139.011	193.105	171.317	egl-15	F58A3.2	protein_coding_gene
WBGene00001185	3.34248	-1.69725	1.41412	-1.20021	0.230056	NA	9.71322	1.52778	4.27245	1.43311	0.873778	2.23457	egl-17	F38G1.2	protein_coding_gene
WBGene00001186	820.196	0.430531	0.281258	1.53073	0.125836	0.363626	474.329	730.279	890.379	709.388	893.001	1223.8	egl-18	F55A8.1	protein_coding_gene
WBGene00001187	259.595	-0.526859	0.286735	-1.83744	0.0661447	0.271162	430.62	257.431	233.276	217.832	235.92	182.49	egl-19	C48A7.1	protein_coding_gene
WBGene00001188	49.1674	-0.459263	0.342686	-1.34018	0.180186	0.429182	53.4227	53.4723	64.0868	37.2608	42.8151	43.9465	egl-20	W08D2.1	protein_coding_gene
WBGene00001189	725.894	-0.304095	0.180093	-1.68855	0.0913065	0.31486	916.281	684.446	807.493	686.458	547.859	712.828	egl-21	F01D4.4	protein_coding_gene
WBGene00001190	78.5557	-0.501603	0.391537	-1.28111	0.200154	0.451972	101.989	110	63.2323	90.2857	55.9218	49.9054	egl-23	Y37A1B.11	protein_coding_gene
WBGene00001193	548.169	0.395781	0.167431	2.36385	0.0180863	0.149998	385.291	509.515	522.093	597.606	646.596	627.914	egl-26	C23H3.1	protein_coding_gene
WBGene00001194	4520.13	0.123207	0.120311	1.02407	0.305803	0.549718	3962.99	4407.65	4609.97	4434.03	4482.48	5223.68	egl-27	C04A2.3	protein_coding_gene
WBGene00001196	635.401	-0.233463	0.246194	-0.948289	0.342983	0.579642	927.613	553.057	582.762	576.109	492.811	680.054	egl-30	M01D7.7	protein_coding_gene
WBGene00001202	33.0547	-0.476783	0.414165	-1.15119	0.249654	NA	43.7095	35.139	36.7431	30.0952	23.592	29.0494	egl-36	R07A4.1	protein_coding_gene
WBGene00001204	7.19645	-0.37571	0.965613	-0.38909	0.69721	NA	9.71322	9.93058	5.12694	2.86621	4.36889	11.1728	egl-38	C04G2.7	protein_coding_gene
WBGene00001207	58.602	0.202751	0.375017	0.540643	0.588753	0.766745	35.6151	70.2779	56.3963	58.7574	62.0382	68.5268	egl-43	R53.3	protein_coding_gene
WBGene00001208	218.087	-0.250992	0.280329	-0.895348	0.370601	0.60093	259.019	174.167	278.564	209.234	152.911	234.63	egl-44	F28B12.2	protein_coding_gene
WBGene00001209	16911.5	-0.00801142	0.0762356	-0.105088	0.916306	0.960106	17391.5	17288.4	16197.7	16829	16868.3	16894.1	egl-45	C27D11.1	protein_coding_gene
WBGene00001210	7.89083	-0.0173529	0.915619	-0.0189521	0.984879	NA	9.71322	3.05556	11.1084	10.0317	5.24267	8.19342	egl-46	K11G9.4	protein_coding_gene
WBGene00001211	4.33575	-0.639017	1.18463	-0.539422	0.589596	NA	9.71322	3.05556	3.41796	2.86621	1.74756	5.21399	egl-47	C50H2.2	protein_coding_gene
WBGene00001214	8620.28	0.219152	0.142759	1.53512	0.124755	0.362193	8474.79	8288.21	7135.85	10705.3	8980.69	8136.81	ego-1	F26A3.3	protein_coding_gene
WBGene00001215	2899.63	0.0853091	0.108668	0.785044	0.432428	0.650793	2650.09	2923.41	2868.52	2742.97	3013.66	3199.16	ego-2	Y53H1C.2	protein_coding_gene
WBGene00001223	0.127315	-1.02181	4.08047	-0.250414	0.802268	NA	0	0.76389	0	0	0	0	ehn-3	ZK616.10	protein_coding_gene
WBGene00001224	2342.72	0.0764726	0.147663	0.517885	0.604538	0.77708	1999.3	2437.57	2404.54	2090.9	2429.1	2694.89	ehs-1	ZK1248.3	protein_coding_gene
WBGene00001225	8126.43	-0.0202977	0.0702983	-0.288736	0.772783	0.87617	8259.48	8169.81	8121.93	8134.32	7969.73	8103.29	eif-3.B	Y54E2A.11	protein_coding_gene
WBGene00001226	12974.1	0.000960507	0.105893	0.00907051	0.992763	0.996515	13883.4	13132	11894.5	13838.1	12779	12317.7	eif-3.C	T23D8.4	protein_coding_gene
WBGene00001227	7141.13	-0.0647988	0.130648	-0.495979	0.619909	0.786871	7935.7	7331.06	6636.82	7886.39	6670.42	6386.4	eif-3.D	R08D7.3	protein_coding_gene
WBGene00001228	4960.12	-0.0640529	0.081021	-0.790571	0.429194	0.648554	5196.57	5152.44	4862.9	4869.7	4920.24	4758.89	eif-3.E	B0511.10	protein_coding_gene
WBGene00001229	3241.39	-0.121755	0.0925688	-1.31529	0.188412	0.437953	3438.48	3348.9	3344.47	3300.45	3078.32	2937.71	eif-3.F	D2013.7	protein_coding_gene
WBGene00001230	3172.08	-0.0741131	0.0876968	-0.845106	0.398052	0.622978	3297.64	3256.47	3204.34	3247.42	3064.34	2962.29	eif-3.G	F22B5.2	protein_coding_gene
WBGene00001231	3112.44	-0.0509594	0.0875078	-0.582341	0.560337	0.746248	3228.03	3112.09	3162.47	3138.5	2904.44	3129.14	eif-3.H	C41D11.2	protein_coding_gene
WBGene00001232	4586.73	-0.021374	0.0971391	-0.220035	0.825844	0.909254	4876.04	4700.98	4286.12	4734.99	4495.59	4426.68	eif-3.I	Y74C10AR.1	protein_coding_gene
WBGene00001233	2517.41	0.0311027	0.115359	0.269616	0.787456	0.884426	2447.73	2313.82	2708.73	2595.36	2361.82	2677.01	eif-3.K	T16G1.11	protein_coding_gene
WBGene00001234	2478.58	-0.209561	0.0842756	-2.48662	0.0128963	0.125798	2659.8	2609.45	2707.02	2245.68	2358.33	2291.18	eif-6	C47B2.5	protein_coding_gene
WBGene00001235	1445.09	0.176389	0.207066	0.851846	0.394299	0.619882	1063.6	1328.41	1677.36	1311.29	1488.04	1801.81	elb-1	Y41C4A.10	protein_coding_gene
WBGene00001236	1361.73	0.0514685	0.131757	0.390632	0.696069	0.83418	1282.15	1381.11	1350.95	1198.08	1481.05	1477.05	elc-1	Y82E9BR.15	protein_coding_gene
WBGene00001237	2.63088	-3.02418	1.89024	-1.59989	0.109624	NA	6.47548	6.11112	1.70898	0	0	1.48971	elc-2	W03H1.2	protein_coding_gene
WBGene00001239	4751.73	-0.445813	0.127416	-3.49887	0.000467228	0.0168481	6232.65	5215.84	4997.91	3776.24	3991.42	4296.33	elo-1	F56H11.4	protein_coding_gene
WBGene00001240	2661.09	-0.652531	0.260339	-2.50647	0.0121945	0.123189	4340.19	3406.19	2014.89	1910.33	1944.16	2350.77	elo-2	F11E6.5	protein_coding_gene
WBGene00001241	1977.41	-0.0173091	0.123697	-0.139932	0.888714	0.944573	1947.5	2151.12	1870.48	1784.22	2142.5	1968.66	elo-3	D2024.3	protein_coding_gene
WBGene00001242	43.5836	0.40587	0.435978	0.930942	0.351884	0.58701	48.5661	35.139	29.0527	63.0567	50.6791	35.0082	elo-4	C40H1.4	protein_coding_gene
WBGene00001243	2948.79	-0.493089	0.33666	-1.46465	0.143017	0.387715	5152.86	3438.27	1753.41	2932.14	2487.65	1928.43	elo-5	F41H10.7	protein_coding_gene
WBGene00001244	4246.87	-0.755393	0.314382	-2.40279	0.0162708	0.141167	7773.82	5419.8	2809.56	3390.73	3465.4	2621.89	elo-6	F41H10.8	protein_coding_gene
WBGene00001245	9.63222	-1.54124	1.63802	-0.940919	0.346746	NA	33.9963	8.4028	0.85449	1.43311	13.1067	0	elo-7	F56H11.3	protein_coding_gene
WBGene00001246	13.9907	-2.13834	1.127	-1.89737	0.0577797	NA	43.7095	19.0973	5.98143	1.43311	12.2329	1.48971	elo-8	Y47D3A.30	protein_coding_gene
WBGene00001247	149.14	-0.420934	0.281372	-1.49601	0.134652	0.377831	195.883	166.528	151.245	121.814	96.9894	162.379	elo-9	Y53F4B.2	protein_coding_gene
WBGene00001248	145.316	-0.238009	0.287355	-0.828276	0.407514	0.630837	202.359	144.375	125.61	160.508	125.824	113.218	elp-1	F38A6.2	protein_coding_gene
WBGene00001249	404.998	0.379541	0.271723	1.39679	0.162475	0.411343	255.782	385.765	413.573	362.576	414.171	598.12	elt-1	W09C2.1	protein_coding_gene
WBGene00001250	143.522	-0.273122	0.234493	-1.16473	0.244127	0.497667	161.887	142.848	167.48	123.247	114.465	151.206	elt-2	C33D3.1	protein_coding_gene
WBGene00001251	119.203	-0.778322	0.289208	-2.69122	0.00711908	0.0951248	163.506	119.931	170.044	73.0885	82.1351	106.514	elt-3	K02B9.4	protein_coding_gene
WBGene00001252	6.17273	-0.959453	0.960664	-0.998739	0.317921	NA	4.85661	7.6389	11.9629	2.86621	5.24267	4.46914	elt-4	C39B10.6	protein_coding_gene
WBGene00001253	69.6069	0.274711	0.38458	0.714315	0.475033	0.682895	45.3284	58.8196	84.5945	55.8912	82.1351	90.8725	elt-6	F52C12.5	protein_coding_gene
WBGene00001258	8267.58	-0.00607032	0.111642	-0.0543732	0.956638	0.980199	9009.01	8187.38	7659.65	8812.18	8276.43	7660.85	emb-4	Y80D3A.2	protein_coding_gene
WBGene00001259	14057	0.162888	0.176123	0.924856	0.355041	0.589803	14058.3	15337.4	10396.6	16197	15523.5	12829.4	emb-5	T04A8.14	protein_coding_gene
WBGene00001262	3074.66	-0.139247	0.122827	-1.13369	0.256926	0.509269	3344.59	2869.17	3455.56	3072.58	2693.86	3012.2	emb-8	K10D2.6	protein_coding_gene
WBGene00001263	13727.5	-0.88405	0.311949	-2.83396	0.00459753	0.0734121	26484.7	16800.2	10136	10871.6	10775.4	7297.36	emb-9	K04H4.1	protein_coding_gene
WBGene00001281	3267.38	0.286032	0.108807	2.62881	0.00856851	0.103875	2682.47	2964.66	3181.27	3713.18	3422.59	3640.11	emb-27	F10B5.6	protein_coding_gene
WBGene00001284	3546.12	0.225643	0.162405	1.38938	0.164717	0.413883	3522.66	3489.45	2795.04	4381.01	3865.59	3222.99	emb-30	F54C8.3	protein_coding_gene
WBGene00001303	5015.09	-0.131021	0.154157	-0.84992	0.395369	0.620847	5316.37	4623.83	5789.17	4736.42	4102.39	5522.37	sec-61.G	F32D8.6	protein_coding_gene
WBGene00001309	1556.42	0.172129	0.179561	0.958614	0.337753	0.575788	1288.62	1326.11	1775.63	1536.29	1507.27	1904.6	emr-1	M01D7.6	protein_coding_gene
WBGene00001310	38.915	0.331936	0.537946	0.617043	0.537206	0.729539	21.0453	34.3751	47.8514	22.9297	50.6791	56.6091	end-1	F58E10.2	protein_coding_gene
WBGene00001311	22.1392	0.355871	0.621593	0.572515	0.566973	NA	8.09435	21.3889	28.1982	18.6304	29.7085	26.8148	end-3	F58E10.5	protein_coding_gene
WBGene00001320	2954.48	0.128473	0.276687	0.464325	0.642415	0.802107	2476.87	2174.8	3817.86	2605.39	2405.51	4246.43	ent-1	ZK809.4	protein_coding_gene
WBGene00001324	1981.93	0.167873	0.104431	1.60751	0.107943	0.338657	1740.29	1944.87	1912.35	2069.41	2013.18	2211.48	eor-1	R11E3.6	protein_coding_gene
WBGene00001325	779.729	0.362476	0.149015	2.43248	0.014996	0.135187	589.269	778.404	675.902	849.832	870.283	914.684	eor-2	C44H4.7	protein_coding_gene
WBGene00001328	6734.23	-0.705495	0.30098	-2.34399	0.0190785	0.153882	12816.6	7463.21	4768.91	5139.12	4879.18	5338.39	epi-1	K08C7.3	protein_coding_gene
WBGene00001329	1748.27	0.215192	0.23172	0.928672	0.353059	0.588072	1304.81	1549.93	1999.51	1483.27	1733.58	2418.55	epn-1	T04C10.2	protein_coding_gene
WBGene00001330	798.088	-0.333908	0.165804	-2.01387	0.0440229	0.223146	1066.84	845.627	761.351	699.356	682.421	732.939	eps-8	Y57G11C.24	protein_coding_gene
WBGene00001331	1066.89	-0.0138201	0.12982	-0.106456	0.915221	0.959361	1126.73	1141.25	950.193	1016.07	1117.56	1049.5	erd-2.1	F09B9.3	protein_coding_gene
WBGene00001332	1887.67	0.317039	0.127453	2.4875	0.0128646	0.125646	1461.84	1856.25	1719.23	2171.16	2079.59	2037.93	eri-1	T07A9.5	protein_coding_gene
WBGene00001333	4809.61	-0.137649	0.117682	-1.16967	0.242135	0.495648	5552.73	4564.25	5003.04	4732.12	4257.05	4748.46	erm-1	C01G8.5	protein_coding_gene
WBGene00001334	1872.63	0.185651	0.107656	1.72449	0.0846201	0.303617	1635.06	1811.95	1805.54	2073.71	1861.15	2048.36	ero-1	Y105E8B.8	protein_coding_gene
WBGene00001335	307.114	0.236733	0.218963	1.08116	0.279627	0.52966	223.404	291.042	329.833	310.984	302.327	385.091		F35A5.8	protein_coding_gene
WBGene00001336	6558.18	-0.055133	0.132073	-0.417444	0.676353	0.821399	7315.68	6751.26	5983.14	7182.73	6272.85	5843.4	qars-1	Y41E3.4	protein_coding_gene
WBGene00001337	10008.8	-0.100973	0.12435	-0.812005	0.416789	0.638014	11550.6	10077.2	9449.81	10606.4	9210.49	9158.01	ears-1	ZC434.5	protein_coding_gene
WBGene00001338	497.192	-0.00553803	0.170254	-0.0325281	0.974051	0.988617	526.133	509.515	457.152	580.408	472.714	437.231	ears-2	T07A9.2	protein_coding_gene
WBGene00001340	2690.95	0.174696	0.15399	1.13446	0.256601	0.508902	2151.48	2510.91	2920.65	2583.89	2831.04	3147.76	etr-1	T01D1.2	protein_coding_gene
WBGene00001345	186.836	-0.3938	0.289032	-1.36248	0.173047	0.422859	241.212	167.292	229.003	167.674	116.212	199.622	fos-1	F29G9.4	protein_coding_gene
WBGene00001352	5377	0.171662	0.1764	0.973141	0.330483	0.570902	5518.73	5721.54	3932.36	6095	6019.46	4974.9	evl-14	H38K22.1	protein_coding_gene
WBGene00001358	567.275	0.137026	0.219973	0.622924	0.533335	0.726365	461.378	465.973	692.137	620.535	505.917	657.708	evl-20	F22B5.1	protein_coding_gene
WBGene00001362	19.2479	0.0367127	0.549708	0.0667857	0.946752	NA	16.1887	25.2084	15.3808	18.6304	19.2231	20.856	exc-1	C46E1.3	protein_coding_gene
WBGene00001365	1017.87	0.206565	0.14461	1.42843	0.153168	0.399397	882.284	880.002	1071.53	1112.09	992.612	1168.68	exc-4	Y105E8A.22	protein_coding_gene
WBGene00001366	197.029	-0.383471	0.304627	-1.25882	0.208094	0.461537	314.061	181.042	175.17	204.934	152.037	154.93	exc-5	C33D9.1	protein_coding_gene
WBGene00001368	97.5221	-0.181307	0.368288	-0.492298	0.622509	0.788453	105.227	78.6807	128.174	68.7891	76.8925	127.37	exc-7	F35H8.5	protein_coding_gene
WBGene00001371	739.185	0.118448	0.121235	0.977011	0.328564	0.569265	668.593	737.154	716.917	815.438	766.303	730.704	exl-1	F26H11.5	protein_coding_gene
WBGene00001372	2329.7	-0.00647593	0.108098	-0.0599082	0.952229	0.978275	2345.74	2397.09	2258.42	2548.06	2246.48	2182.43	exo-3	R09B3.1	protein_coding_gene
WBGene00001373	6.79212	-0.801647	0.998435	-0.802904	0.42203	NA	11.3321	4.58334	10.2539	2.86621	8.73778	2.97943	exp-1	H35N03.1	protein_coding_gene
WBGene00001374	49.012	-0.270945	0.48941	-0.553616	0.579842	0.760231	89.0379	40.4862	32.4706	47.2925	44.5627	40.2222	exp-2	F12F3.1	protein_coding_gene
WBGene00001377	127.108	0.220303	0.308897	0.713194	0.475726	0.683103	92.2756	129.861	129.882	108.916	121.455	180.255	eya-1	C49A1.4	protein_coding_gene
WBGene00001385	11536.2	-0.153009	0.181783	-0.841714	0.399948	0.62494	14299.5	12539.3	9606.18	10516.1	12670.7	9585.56	far-1	F02A9.2	protein_coding_gene
WBGene00001386	39879.5	0.0100293	0.09562	0.104887	0.916465	0.960106	41919	38416.8	38893	37333.9	42537.3	40176.8	far-2	F02A9.3	protein_coding_gene
WBGene00001387	116.171	0.426507	0.282135	1.51171	0.130608	0.372851	82.5624	108.472	104.248	161.941	105.727	134.074	far-3	F15B9.1	protein_coding_gene
WBGene00001388	7.6958	-0.0749504	0.88219	-0.0849595	0.932294	NA	9.71322	10.6945	3.41796	7.16554	6.99022	8.19342	far-4	F15B9.2	protein_coding_gene
WBGene00001389	103.469	-0.667463	0.333379	-2.00211	0.0452725	0.225741	155.412	134.445	92.2849	68.7891	101.358	68.5268	far-5	F15B9.3	protein_coding_gene
WBGene00001390	1316.89	0.480549	0.177732	2.70378	0.00685551	0.0931462	974.56	1080.91	1243.28	1276.9	1503.77	1821.92	far-6	W02A2.2	protein_coding_gene
WBGene00001391	40.6643	-0.781044	0.522974	-1.49347	0.135315	0.378619	59.8982	26.7362	68.3592	21.4966	38.4462	29.0494	far-7	K01A2.2	protein_coding_gene
WBGene00001392	1184.27	0.0532797	0.153993	0.345987	0.729352	0.852124	1248.15	1119.1	1118.53	1410.18	1169.11	1040.56	far-8	K02F3.3	protein_coding_gene
WBGene00001393	7831.03	-0.130202	0.112632	-1.15599	0.247684	0.501352	8730.57	8107.17	7716.9	7449.29	8159.34	6822.88	fat-1	Y67H2A.8	protein_coding_gene
WBGene00001394	8734.81	-0.124082	0.15623	-0.794223	0.427066	0.646876	10474.1	8731.27	8128.76	7979.54	9712.92	7382.27	fat-2	W02A2.1	protein_coding_gene
WBGene00001395	2387.75	-0.418762	0.281107	-1.48969	0.136306	0.378812	3067.76	1695.84	3434.2	1739.79	1737.94	2650.94	fat-3	W08D2.4	protein_coding_gene
WBGene00001396	4843.59	-0.101608	0.0964178	-1.05384	0.291958	0.540534	5326.08	4943.9	4774.04	4799.48	4804.03	4414.02	fat-4	T13F2.1	protein_coding_gene
WBGene00001397	637.382	0.655981	0.266955	2.45727	0.0139996	0.131317	393.386	716.529	372.558	771.012	822.225	748.581	fat-5	W06D12.3	protein_coding_gene
WBGene00001398	4738.69	-0.015899	0.198831	-0.0799626	0.936267	0.970488	5925.07	4922.51	3450.43	4489.92	5026.84	4617.36	fat-6	VZK822L.1	protein_coding_gene
WBGene00001399	358.629	-0.757671	0.383203	-1.97721	0.0480182	0.232124	764.107	336.112	253.784	266.558	273.493	257.72	fat-7	F10D2.9	protein_coding_gene
WBGene00001400	2.46128	-1.3991	2.07834	-0.673182	0.500832	NA	1.61887	9.16669	0	0	1.74756	2.23457	fax-1	F56E3.4	protein_coding_gene
WBGene00001401	1421.38	0.0629279	0.101178	0.62195	0.533975	0.726697	1377.66	1337.57	1456.05	1451.74	1400.67	1504.61	fbf-1	H12I13.4	protein_coding_gene
WBGene00001402	1374.32	-0.147234	0.136267	-1.08048	0.279926	0.529696	1610.78	1313.13	1410.76	1415.91	1191.83	1303.5	fbf-2	F21H12.5	protein_coding_gene
WBGene00001403	277.066	-0.433604	0.254782	-1.70186	0.0887808	0.310476	407.955	310.903	237.548	252.227	253.396	200.366	fbl-1	F56H11.1	protein_coding_gene
WBGene00001404	3745.11	-0.189986	0.0938836	-2.02363	0.0430082	0.220731	4256.01	3804.94	3915.27	3622.89	3429.58	3441.98	fbp-1	K07A3.1	protein_coding_gene
WBGene00001405	2357.09	0.0810808	0.0842389	0.962511	0.335793	0.574876	2261.56	2301.6	2309.69	2364.63	2490.27	2414.82	fce-1	C04F12.10	protein_coding_gene
WBGene00001406	729.185	0.176738	0.146313	1.20794	0.22707	0.479319	605.458	710.418	736.57	710.821	767.177	844.667	fce-2	F48F5.5	protein_coding_gene
WBGene00001410	61.7827	-0.901059	0.438624	-2.05429	0.0399478	0.211694	119.796	70.2779	52.9784	31.5284	50.6791	45.4362	feh-1	Y54F10AM.2	protein_coding_gene
WBGene00001411	1982.06	0.103051	0.0895623	1.1506	0.249895	0.503955	1881.13	1894.45	1956.78	2089.47	1978.23	2092.3	fem-1	F35D6.1	protein_coding_gene
WBGene00001412	3372.68	0.180608	0.13387	1.34913	0.177294	0.426304	2977.1	3556.67	2947.99	3756.17	3802.68	3195.43	fem-2	T19C3.8	protein_coding_gene
WBGene00001413	1563.62	0.0979896	0.102549	0.955537	0.339306	0.577261	1414.89	1506.39	1606.44	1645.21	1619.98	1588.78	fem-3	C01F6.4	protein_coding_gene
WBGene00001414	52.7268	-1.12371	0.85096	-1.32052	0.186661	0.435648	147.317	57.2918	12.8174	24.3628	61.1645	13.4074	fer-1	F43G9.6	protein_coding_gene
WBGene00001423	11950.8	-0.538732	0.18422	-2.9244	0.00345124	0.0628759	15411.6	16039.4	11020.4	9041.47	11453.5	8738.65	fib-1	T01C3.7	protein_coding_gene
WBGene00001424	9.85018	-2.84513	1.62291	-1.75311	0.0795831	NA	38.8529	10.6945	2.56347	0	6.99022	0	fis-1	F41G3.4	protein_coding_gene
WBGene00001425	449.554	0.379032	0.203246	1.8649	0.0621956	0.261813	293.016	423.195	452.88	505.887	482.325	540.021	fis-2	F13B9.8	protein_coding_gene
WBGene00001426	2915.96	0.0762449	0.0966293	0.789045	0.430086	0.649152	2640.38	2859.24	3013.79	2945.03	3040.75	2996.56	fkb-1	F36H1.1	protein_coding_gene
WBGene00001427	6111.93	0.0088014	0.201994	0.0435725	0.965245	0.983939	4994.22	5594.73	7690.41	5302.5	5742.47	7347.26	fkb-2	Y18D10A.19	protein_coding_gene
WBGene00001428	353.792	-0.668559	0.28571	-2.33999	0.0192841	0.153962	537.465	495.765	270.019	306.685	269.997	242.823	fkb-3	C05C8.3	protein_coding_gene
WBGene00001429	8.22489	-0.629668	0.88008	-0.715466	0.474321	NA	16.1887	9.16669	5.12694	4.29932	7.864	6.70371	fkb-4	ZC455.10	protein_coding_gene
WBGene00001430	458.261	-0.368781	0.28797	-1.28062	0.200326	0.451972	679.926	559.168	312.743	355.411	433.394	408.926	fkb-5	C50F2.6	protein_coding_gene
WBGene00001431	7720.46	0.1045	0.141825	0.73682	0.461232	0.674072	7688.02	7958.21	6674.42	9011.38	8131.38	6859.38	fkb-6	F31D4.3	protein_coding_gene
WBGene00001432	59.6798	0.165159	0.447583	0.369003	0.712126	0.843123	59.8982	63.4029	45.288	78.8209	33.2036	77.4651	fkb-7	B0511.1	protein_coding_gene
WBGene00001433	35.3509	-0.353772	0.431915	-0.819076	0.412743	0.634407	46.9472	32.0834	41.0155	24.3628	29.7085	37.9877	fkb-8	Y18D10A.25	protein_coding_gene
WBGene00001434	45.3308	0.301319	0.603255	0.499488	0.617436	0.785132	24.2831	41.2501	56.3963	20.0635	48.0578	81.9342	fkh-2	T14G12.4	protein_coding_gene
WBGene00001435	341.777	0.268573	0.217588	1.23432	0.217084	0.470364	244.449	337.64	346.923	309.551	400.19	411.906	fkh-3	C29F7.4	protein_coding_gene
WBGene00001436	260.335	0.321824	0.311082	1.03453	0.300889	0.546026	140.842	260.487	291.381	226.431	328.541	314.329	fkh-4	C29F7.5	protein_coding_gene
WBGene00001437	38.9614	0.493931	0.582565	0.847855	0.396519	0.621934	9.71322	43.5418	42.7245	38.6939	50.6791	48.4157	fkh-5	F26A1.2	protein_coding_gene
WBGene00001438	17.9104	-0.783481	0.640986	-1.22231	0.221592	NA	32.3774	16.0417	20.5078	7.16554	15.728	15.642	fkh-6	B0286.5	protein_coding_gene
WBGene00001439	322.746	0.231632	0.378159	0.612526	0.54019	0.731541	229.88	219.237	441.771	250.794	277.861	516.93	fkh-7	F26D12.1	protein_coding_gene
WBGene00001440	12.3606	-0.0204276	0.693272	-0.0294655	0.976493	NA	16.1887	10.6945	11.1084	7.16554	14.8542	14.1523	fkh-8	F40H3.4	protein_coding_gene
WBGene00001441	124.672	-0.466148	0.477696	-0.975825	0.329151	0.569594	140.842	66.4585	227.294	81.6871	86.504	145.247	fkh-9	K03C7.2	protein_coding_gene
WBGene00001442	6.49926	-0.571138	0.990472	-0.576632	0.564188	NA	9.71322	4.58334	9.39939	2.86621	3.49511	8.93828	fkh-10	C25A1.2	protein_coding_gene
WBGene00001443	3768.46	0.0344126	0.134655	0.255561	0.79829	0.891609	3975.95	3961.54	3232.54	4151.71	3810.55	3478.48	fli-1	B0523.5	protein_coding_gene
WBGene00001444	205.054	-0.387694	0.184611	-2.10006	0.0357238	0.201885	252.544	227.639	218.749	169.107	188.736	173.552	flp-1	F23B2.5	protein_coding_gene
WBGene00001445	28.7953	-0.361149	0.487871	-0.740255	0.459145	NA	29.1397	29.0278	39.3065	20.0635	20.9707	34.2634	flp-2	W07E11.3	protein_coding_gene
WBGene00001446	116.107	-0.294204	0.274191	-1.07299	0.283275	0.532425	123.034	122.222	137.573	111.782	122.329	79.6996	flp-3	W07E11.2	protein_coding_gene
WBGene00001447	51.3119	-0.790305	0.354182	-2.23135	0.0256579	0.178768	58.2793	61.1112	76.0496	31.5284	38.4462	42.4568	flp-4	C18D1.3	protein_coding_gene
WBGene00001448	90.9032	-0.649579	0.26386	-2.46183	0.013823	0.130106	108.464	103.889	121.338	64.4898	69.0285	78.2099	flp-5	C03G5.7	protein_coding_gene
WBGene00001449	264.287	0.463232	0.274849	1.6854	0.0919108	0.315569	179.695	269.653	217.04	223.565	308.444	387.325	flp-6	F07D3.2	protein_coding_gene
WBGene00001450	72.2987	-0.615427	0.320215	-1.92192	0.0546163	0.245238	103.608	79.4446	81.1766	45.8594	55.9218	67.7819	flp-7	F49E10.3	protein_coding_gene
WBGene00001451	86.6942	-0.782294	0.313643	-2.49422	0.0126235	0.124633	131.129	87.8474	110.229	68.7891	70.776	51.3951	flp-8	F31F6.4	protein_coding_gene
WBGene00001452	188.782	-0.382876	0.235187	-1.62796	0.103533	0.332883	186.17	192.5	262.328	149.043	161.649	181	flp-9	C36H8.3	protein_coding_gene
WBGene00001453	36.167	-0.252235	0.645567	-0.390718	0.696006	0.83418	24.2831	25.2084	68.3592	28.6621	18.3493	52.1399	flp-10	T06C10.4	protein_coding_gene
WBGene00001454	107.408	-0.384389	0.329397	-1.16695	0.243231	0.496727	121.415	90.903	153.808	70.2222	97.8631	110.239	flp-11	K02G10.4	protein_coding_gene
WBGene00001455	104.644	-0.128028	0.255571	-0.500948	0.616408	0.784375	129.51	99.3058	100.83	94.5851	97.8631	105.77	flp-12	C05E11.8	protein_coding_gene
WBGene00001456	68.5615	-0.414636	0.379853	-1.09157	0.275023	0.52701	85.8001	77.1529	73.4862	35.8277	79.5138	59.5885	flp-13	F33D4.3	protein_coding_gene
WBGene00001457	253.362	-0.326815	0.174362	-1.87435	0.0608822	0.259624	299.491	254.376	292.236	237.896	214.949	221.222	flp-14	Y37D8A.15	protein_coding_gene
WBGene00001458	48.764	0.062472	0.359662	0.173696	0.862104	0.930413	37.234	49.6529	55.5419	48.7256	46.3102	55.1194	flp-15	ZK525.1	protein_coding_gene
WBGene00001459	106.526	-0.523523	0.270756	-1.93356	0.0531669	0.242459	110.083	123.75	143.554	73.0885	87.3778	101.3	flp-16	F15D4.8	protein_coding_gene
WBGene00001460	119.356	-0.460071	0.290138	-1.5857	0.112808	0.345177	145.698	114.584	154.663	107.483	76.0187	117.687	flp-17	C52D10.11	protein_coding_gene
WBGene00001461	173.043	-0.273775	0.239505	-1.14309	0.253003	0.507025	189.408	184.861	194.824	133.279	196.6	139.288	flp-18	Y48D7A.2	protein_coding_gene
WBGene00001462	48.1972	-0.432545	0.459142	-0.942073	0.346155	0.582341	63.1359	32.0834	71.7772	32.9615	39.32	49.9054	flp-19	M79.4	protein_coding_gene
WBGene00001463	29.7727	-0.343522	0.486956	-0.705448	0.480532	NA	45.3284	29.0278	26.4892	21.4966	33.2036	23.0905	flp-20	E01H11.3	protein_coding_gene
WBGene00001464	14.9041	-1.09806	0.994319	-1.10433	0.269448	NA	12.951	9.93058	38.4521	2.86621	4.36889	20.856	flp-21	C26F1.10	protein_coding_gene
WBGene00001465	94.6671	-0.389109	0.342941	-1.13462	0.256533	0.50886	132.747	116.875	73.4862	74.5216	99.6107	70.7614	flr-1	F02D10.5	protein_coding_gene
WBGene00001466	16.5867	-0.335307	0.58028	-0.577836	0.563375	NA	22.6642	16.0417	17.0898	14.3311	17.4756	11.9177	flr-2	F58H1.4	protein_coding_gene
WBGene00001468	31.3381	-0.0397072	0.449918	-0.0882543	0.929675	NA	40.4718	24.4445	30.7616	35.8277	29.7085	26.8148	flr-4	F09B12.6	protein_coding_gene
WBGene00001470	1900.25	0.28278	0.15013	1.88356	0.059624	0.257049	1605.92	2024.31	1510.74	2148.23	2170.46	1941.84	baz-2	ZK783.4	protein_coding_gene
WBGene00001475	111.532	-0.457196	0.256878	-1.77982	0.0751059	0.286462	150.555	119.931	118.774	80.254	101.358	98.321	fmi-1	F15B9.7	protein_coding_gene
WBGene00001476	191.037	-1.42286	0.333148	-4.27096	1.9463e-05	0.00161795	225.023	196.32	412.719	110.349	105.727	96.0865	fmo-1	K08C7.2	protein_coding_gene
WBGene00001477	42.6363	1.37741	0.599744	2.29666	0.0216384	0.164344	16.1887	15.2778	39.3065	40.127	98.7369	46.1811	fmo-2	K08C7.5	protein_coding_gene
WBGene00001478	183.939	-0.81754	0.318889	-2.56371	0.010356	0.114176	299.491	260.487	144.409	151.909	121.455	125.881	fmo-3	Y39A1A.19	protein_coding_gene
WBGene00001479	546.767	-0.658344	0.233619	-2.81802	0.00483204	0.075932	796.484	470.557	743.406	391.238	474.461	404.457	fmo-4	F53F4.5	protein_coding_gene
WBGene00001480	261.272	-0.423255	0.182074	-2.32463	0.0200917	0.157977	328.631	288.751	280.273	247.928	220.192	201.856	fmo-5	H24K24.5	protein_coding_gene
WBGene00001481	652.259	0.166489	0.139437	1.19401	0.232473	0.484988	534.227	662.293	643.431	697.923	691.158	684.523	fog-1	Y54E10A.4	protein_coding_gene
WBGene00001482	1136.69	0.153778	0.143161	1.07417	0.282748	0.531987	1040.93	957.155	1229.61	1229.61	1116.69	1246.14	fog-2	Y113G7B.5	protein_coding_gene
WBGene00001483	16.4155	-1.38901	0.684658	-2.02877	0.0424816	NA	29.1397	21.3889	21.3623	4.29932	14.8542	7.44856	fog-3	C03C11.2	protein_coding_gene
WBGene00001484	473.271	0.435006	0.259056	1.6792	0.0931132	0.31777	294.634	419.376	492.186	441.397	501.549	690.482	fox-1	T07D1.4	protein_coding_gene
WBGene00001485	1716.95	0.228307	0.116699	1.95637	0.0504214	0.23737	1524.98	1550.7	1664.55	2030.71	1707.36	1823.41	fre-1	Y113G7A.8	protein_coding_gene
WBGene00001486	318.942	0.0773101	0.169334	0.456555	0.647991	0.804763	336.725	280.348	314.452	359.71	311.065	311.35	frh-1	F59G1.7	protein_coding_gene
WBGene00001487	16.7378	-2.16316	1.18863	-1.81987	0.0687787	NA	55.0416	19.8612	7.69041	0	14.8542	2.97943	frk-1	T04B2.2	protein_coding_gene
WBGene00001488	4854.49	-0.0723318	0.165274	-0.437648	0.661641	0.811496	6130.66	4458.83	4342.52	5081.8	4365.39	4747.71	frm-1	ZK270.2	protein_coding_gene
WBGene00001489	350.909	0.0257875	0.148967	0.173109	0.862565	0.930494	327.012	371.251	344.36	338.213	362.618	362	frm-2	T04C9.6	protein_coding_gene
WBGene00001490	181.918	0.184963	0.211973	0.872576	0.382894	0.611037	147.317	195.556	165.771	200.635	202.716	179.51	frm-3	H05G16.1	protein_coding_gene
WBGene00001491	2683.6	0.119614	0.098197	1.2181	0.223185	0.476193	2585.34	2442.16	2689.93	2850.45	2641.43	2892.28	frm-4	C24A11.8	protein_coding_gene
WBGene00001492	298.673	0.190768	0.154237	1.23685	0.216144	0.469354	276.827	292.57	267.455	315.284	308.444	331.461	frm-5.1	Y38C1AB.8	protein_coding_gene
WBGene00001493	1545.94	0.139747	0.120925	1.15565	0.247823	0.501448	1411.65	1417.78	1582.52	1655.24	1476.68	1731.79	frm-7	C51F7.1	protein_coding_gene
WBGene00001494	177.005	0.0174997	0.207902	0.084173	0.932919	0.9684	192.646	183.334	152.099	190.603	176.503	166.848	frm-8	H09G03.2	protein_coding_gene
WBGene00001495	25.4175	-0.412286	0.513377	-0.803087	0.421924	NA	19.4264	34.3751	32.4706	25.7959	16.6018	23.8354		F31B12.3	protein_coding_gene
WBGene00001496	2085.96	0.0960687	0.156878	0.612378	0.540288	0.731541	2162.81	2005.21	1879.88	2549.5	2097.94	1820.43	frm-10	F25H9.5	protein_coding_gene
WBGene00001497	4767.64	0.0435097	0.133003	0.327133	0.743568	0.859022	4901.94	4773.55	4409.17	5593.42	4593.45	4334.32	fars-1	T08B2.9	protein_coding_gene
WBGene00001498	4541.97	-0.120947	0.116935	-1.03431	0.300991	0.546026	4890.61	4358	4947.5	4699.16	3932.87	4423.7	fars-3	F22B5.9	protein_coding_gene
WBGene00001499	2912.98	0.217602	0.16853	1.29118	0.196642	0.448329	2198.43	2666.74	3212.88	3072.58	2870.36	3456.88	fsn-1	C26E6.5	protein_coding_gene
WBGene00001500	29.2337	0.684877	0.618839	1.10671	0.268418	NA	38.8529	9.16669	20.5078	34.3946	41.9413	30.5391	ftn-1	C54F6.14	protein_coding_gene
WBGene00001501	2888.21	-0.102204	0.166393	-0.614229	0.539064	0.730991	3695.88	2547.57	2733.51	2642.65	2778.61	2931.01	ftn-2	D1037.3	protein_coding_gene
WBGene00001502	4239.15	-0.05032	0.135433	-0.371549	0.710228	0.842369	4244.68	4102.86	4594.59	3695.98	3983.55	4813.26	ftt-2	F52D10.3	protein_coding_gene
WBGene00001503	4844.88	-0.139401	0.104795	-1.33022	0.183445	0.432024	5238.66	4705.57	5296.13	4411.1	4472	4945.85	fum-1	H14A12.2	protein_coding_gene
WBGene00001505	110.783	-0.271392	0.31437	-0.86329	0.387978	0.615028	161.887	106.181	96.5574	108.916	109.222	81.9342	fut-1	K08F8.3	protein_coding_gene
WBGene00001506	2.97949	-2.5315	1.64351	-1.54029	0.123489	NA	9.71322	1.52778	4.27245	0	0.873778	1.48971	fut-2	EGAP9.2	protein_coding_gene
WBGene00001507	16.3436	-0.353468	0.644272	-0.548632	0.583258	NA	11.3321	25.9723	17.0898	15.7642	17.4756	10.428	fut-4	K12H6.3	protein_coding_gene
WBGene00001508	108.999	-0.127985	0.373396	-0.342758	0.73178	0.85313	168.363	100.07	74.3406	116.082	110.97	84.1688	fut-8	C10F3.6	protein_coding_gene
WBGene00001509	3403.24	0.0921365	0.0983961	0.936384	0.349076	0.584297	3352.68	3347.37	3181.27	3790.57	3361.42	3386.12	fzo-1	ZK1248.14	protein_coding_gene
WBGene00001510	2288.41	0.0725395	0.200565	0.361676	0.717594	0.846139	1984.74	1988.41	2719.84	2069.41	2063.86	2904.2	fzr-1	ZK1307.6	protein_coding_gene
WBGene00001511	5860.96	0.229932	0.0908368	2.53127	0.0113651	0.120394	5005.55	5623	5550.77	6324.3	6418.77	6243.39	fzy-1	ZK177.6	protein_coding_gene
WBGene00001512	11.8625	-0.513575	0.665027	-0.772262	0.439959	NA	12.951	16.8056	11.9629	10.0317	10.4853	8.93828	gab-1	ZC482.1	protein_coding_gene
WBGene00001513	4813.27	0.283643	0.112256	2.52675	0.0115124	0.120995	3932.24	4397.72	4688.59	5637.84	5053.93	5169.3	gad-1	T05H4.14	protein_coding_gene
WBGene00001514	4772.03	0.18469	0.0979452	1.88564	0.0593432	0.256244	4118.41	4756.75	4521.96	4965.72	5043.45	5225.91	xnd-1	C05D2.5	protein_coding_gene
WBGene00001515	67.2605	-0.127546	0.346426	-0.368178	0.712741	0.843393	89.0379	58.0557	64.0868	77.3878	52.4267	62.5679	gap-1	T24C12.2	protein_coding_gene
WBGene00001516	1587.83	0.260557	0.110507	2.35783	0.018382	0.150738	1346.9	1537.71	1447.51	1659.54	1834.06	1701.25	gap-2	ZK899.8	protein_coding_gene
WBGene00001517	26.0775	-0.295717	0.582317	-0.507828	0.611574	NA	40.4718	22.1528	23.9257	25.7959	31.456	12.6626	gar-1	C15B12.5	protein_coding_gene
WBGene00001518	51.8666	-1.09446	0.440946	-2.48206	0.0130625	0.126445	98.7511	54.2362	60.6688	21.4966	35.8249	40.2222	gar-2	F47D12.1	protein_coding_gene
WBGene00001519	53.2423	-0.825957	0.378388	-2.18283	0.0290483	0.188116	92.2756	56.5279	56.3963	38.6939	37.5725	37.9877	gar-3	Y40H4A.1	protein_coding_gene
WBGene00001520	1995.41	-0.631847	0.19884	-3.17766	0.00148467	0.037513	3106.61	2310	1861.93	1676.74	1548.33	1468.86	gas-1	K09A9.5	protein_coding_gene
WBGene00001522	332.988	0.0738058	0.186398	0.395958	0.692136	0.832306	293.016	336.112	341.796	361.143	378.346	287.515	gbh-1	D2089.5	protein_coding_gene
WBGene00001523	263.719	-0.691602	0.231472	-2.98785	0.00280947	0.0559326	354.533	250.556	374.267	176.272	206.212	220.477	gbh-2	M05D6.7	protein_coding_gene
WBGene00001526	1958.96	0.0501117	0.117693	0.425782	0.670267	0.817475	2060.82	1776.81	1941.4	1944.73	1875.13	2154.87	gck-1	T19A5.2	protein_coding_gene
WBGene00001527	2942.7	0.0242955	0.0805259	0.30171	0.762873	0.870006	2923.68	2892.09	2937.74	2976.56	3029.39	2896.75	gcs-1	F37B12.2	protein_coding_gene
WBGene00001528	0.14563	0.901748	4.08047	0.220991	0.825099	NA	0	0	0	0	0.873778	0	gcy-1	AH6.1	protein_coding_gene
WBGene00001529	0.50926	-2.54102	3.99628	-0.635847	0.524876	NA	0	3.05556	0	0	0	0	gcy-2	R134.2	pseudogene
WBGene00001530	4.51595	-0.641898	1.27412	-0.503797	0.614404	NA	4.85661	7.6389	4.27245	0	4.36889	5.95885	gcy-3	R134.1	protein_coding_gene
WBGene00001531	1.02985	2.31725	2.41313	0.960269	0.33692	NA	0	0.76389	0	1.43311	1.74756	2.23457	gcy-4	ZK970.5	protein_coding_gene
WBGene00001532	2.01881	-0.913021	1.66746	-0.547553	0.583999	NA	1.61887	3.81945	2.56347	0	2.62133	1.48971	gcy-5	ZK970.6	protein_coding_gene
WBGene00001533	2.31936	0.119638	1.63022	0.0733877	0.941498	NA	3.23774	0.76389	2.56347	5.73243	0.873778	0.744856	gcy-6	B0024.6	protein_coding_gene
WBGene00001534	7.19783	-0.698417	0.964469	-0.724146	0.468976	NA	14.5698	5.34723	6.83592	8.59864	2.62133	5.21399	gcy-7	F52E1.4	protein_coding_gene
WBGene00001535	12.0765	0.681956	0.794257	0.858609	0.390556	NA	9.71322	9.16669	8.5449	27.229	9.61156	8.19342	gcy-8	C49H3.1	protein_coding_gene
WBGene00001536	22.7888	-1.60933	0.628126	-2.56211	0.0104038	NA	51.8039	17.5695	34.1796	10.0317	10.4853	12.6626	gcy-9	ZK455.2	protein_coding_gene
WBGene00001537	205.074	-0.0675213	0.20696	-0.326253	0.744233	0.859185	237.974	218.473	175.17	189.17	201.843	207.815	gcy-11	C30G4.3	protein_coding_gene
WBGene00001538	1448.44	-0.0939887	0.258534	-0.363545	0.716198	0.845792	2065.68	1406.32	1016.84	1567.82	1460.08	1173.89	gcy-12	F08B1.2	protein_coding_gene
WBGene00001539	0.927031	1.06611	3.04467	0.350155	0.726222	NA	0	0	1.70898	0	0.873778	2.97943	gcy-13	F23H12.6	protein_coding_gene
WBGene00001540	1.85748	-3.18279	2.07872	-1.53113	0.125737	NA	4.85661	2.29167	2.56347	1.43311	0	0	gcy-14	ZC412.2	protein_coding_gene
WBGene00001541	25.6421	-0.593528	0.549123	-1.08087	0.279757	NA	35.6151	35.139	21.3623	27.229	21.8445	12.6626	gcy-15	ZC239.7	protein_coding_gene
WBGene00001542	4.95177	-1.99966	1.36272	-1.4674	0.142266	NA	12.951	9.93058	0.85449	2.86621	0.873778	2.23457	gcy-17	W03F11.2	protein_coding_gene
WBGene00001543	39.7542	0.29092	0.571996	0.508606	0.611029	0.780637	50.185	37.4306	19.6533	67.356	39.32	24.5803	gcy-18	ZK896.8	protein_coding_gene
WBGene00001544	28.3733	0.605088	0.475227	1.27326	0.202926	NA	22.6642	26.7362	17.9443	38.6939	26.2133	37.9877	gcy-19	C17F4.6	protein_coding_gene
WBGene00001545	1.31223	-0.523275	1.98194	-0.264022	0.791763	NA	1.61887	2.29167	0.85449	0	0.873778	2.23457	gcy-20	F21H7.9	protein_coding_gene
WBGene00001546	62.108	-0.100832	0.394896	-0.255339	0.798461	0.891609	85.8001	60.3473	46.997	74.5216	60.2907	44.6914	gcy-21	F22E5.3	protein_coding_gene
WBGene00001547	8.83557	-0.584818	0.872313	-0.670422	0.502589	NA	19.4264	6.87501	5.98143	7.16554	6.11645	7.44856	gcy-22	T03D8.5	protein_coding_gene
WBGene00001548	18.5181	0.446856	0.672825	0.664149	0.506595	NA	14.5698	17.5695	14.5263	25.7959	29.7085	8.93828	gcy-23	T26C12.4	protein_coding_gene
WBGene00001549	1.72458	0.275693	1.91982	0.143604	0.885813	NA	1.61887	3.05556	0	1.43311	3.49511	0.744856	gcy-25	Y105C5B.2	protein_coding_gene
WBGene00001550	1.06407	-3.53847	3.56784	-0.991768	0.321311	NA	4.85661	1.52778	0	0	0	0	gcy-27	C06A12.4	protein_coding_gene
WBGene00001551	9.02461	-0.692025	0.78804	-0.878161	0.379857	NA	14.5698	11.4584	7.69041	5.73243	8.73778	5.95885	gcy-31	T07D1.1	protein_coding_gene
WBGene00001552	6.10267	-0.280528	1.05828	-0.265079	0.790948	NA	9.71322	6.11112	4.27245	7.16554	7.864	1.48971	gcy-32	C06B3.8	protein_coding_gene
WBGene00001553	15.0218	-0.317375	0.711515	-0.446056	0.655557	NA	21.0453	16.8056	11.9629	18.6304	15.728	5.95885	gcy-33	F57F5.2	protein_coding_gene
WBGene00001554	2.77452	0.293661	1.70525	0.172209	0.863273	NA	3.23774	0.76389	3.41796	5.73243	3.49511	0	gcy-34	M04G12.3	protein_coding_gene
WBGene00001555	16.7422	-0.34797	0.60802	-0.5723	0.567119	NA	19.4264	23.6806	12.8174	18.6304	13.9804	11.9177	gcy-35	T04D3.4	protein_coding_gene
WBGene00001556	8.25937	-0.365926	0.833619	-0.43896	0.66069	NA	12.951	9.93058	5.12694	8.59864	6.99022	5.95885	gcy-36	C46E1.2	protein_coding_gene
WBGene00001557	9.33174	-0.427399	0.751195	-0.568959	0.569384	NA	11.3321	10.6945	10.2539	7.16554	6.11645	10.428	gcy-37	C54E4.3	protein_coding_gene
WBGene00001558	8563.56	0.0408289	0.122811	0.332454	0.739546	0.856954	7532.6	8607.52	9185.77	7927.95	8819.04	9308.47	gdi-1	Y57G11C.10	protein_coding_gene
WBGene00001559	249.91	-0.481906	0.255147	-1.88874	0.0589269	0.255259	386.91	255.903	233.276	203.501	230.677	189.194	gei-1	F45H7.2	protein_coding_gene
WBGene00001560	575.557	-0.59717	0.225156	-2.65225	0.00799583	0.0997418	917.9	585.14	578.49	480.091	409.802	481.922	gei-3	T22H6.6	protein_coding_gene
WBGene00001561	1978.83	0.109522	0.155862	0.702685	0.482252	0.688657	1840.66	1824.93	2046.5	1947.59	1769.4	2443.87	gei-4	W07B3.2	protein_coding_gene
WBGene00001562	841.628	0.307196	0.172925	1.77648	0.0756544	0.287265	676.688	718.821	861.326	842.667	859.798	1090.47	lin-66	B0513.1	protein_coding_gene
WBGene00001563	3964.14	0.134156	0.0933054	1.43782	0.150486	0.396194	3773.59	3999.73	3564.93	4260.63	4018.51	4167.47	gei-6	C05C8.4	protein_coding_gene
WBGene00001564	9995.37	-0.799626	0.580668	-1.37708	0.168487	0.418378	8680.38	7266.13	22143.3	6205.35	6189.84	9487.24	icl-1	C05E4.9	protein_coding_gene
WBGene00001565	1822.91	0.183256	0.0927196	1.97645	0.0481036	0.232202	1660.96	1734.03	1726.07	1911.76	1883.87	2020.8	gei-8	C14B9.6	protein_coding_gene
WBGene00001566	1903.43	0.00325159	0.140174	0.0231969	0.981493	0.991195	1975.02	1895.98	1830.32	2195.52	1876.88	1646.88	acdh-13	C28C12.9	protein_coding_gene
WBGene00001568	4474.18	0.206639	0.113966	1.81316	0.0698067	0.27723	4207.44	4387.02	3865.71	5223.68	4767.33	4393.91	snpc-4	F32H2.1	protein_coding_gene
WBGene00001569	3475.42	0.311792	0.124001	2.51443	0.0119226	0.122571	2705.13	3466.53	3127.43	3769.07	3946.86	3837.5	meg-3	F52D2.4	protein_coding_gene
WBGene00001570	34.2939	-0.7405	0.492283	-1.50422	0.132525	0.375029	61.5171	25.9723	41.87	27.229	25.3396	23.8354	gei-13	F58A4.11	protein_coding_gene
WBGene00001571	2780.62	0.198595	0.109688	1.81055	0.070211	0.278087	2646.85	2737.78	2382.32	3177.2	2900.94	2838.65	gei-14	K01C8.5	protein_coding_gene
WBGene00001572	154.202	-0.850553	0.341744	-2.48886	0.0128154	0.125646	294.634	170.348	131.591	114.649	107.475	106.514	gei-15	M03A8.4	protein_coding_gene
WBGene00001574	4415.27	0.180639	0.104912	1.72182	0.0851017	0.304454	3788.16	4230.43	4396.35	4508.55	4622.29	4945.85	gei-17	W10D5.3	protein_coding_gene
WBGene00001575	6.93129	-1.03056	0.915742	-1.12538	0.260427	NA	8.09435	12.2222	7.69041	2.86621	6.99022	3.72428	gei-18	Y37A1B.15	protein_coding_gene
WBGene00001577	282.763	0.588034	0.177799	3.3073	0.000941992	0.0274286	191.027	233.75	250.366	333.914	343.395	344.124	gem-4	T12A7.1	protein_coding_gene
WBGene00001578	529.143	-0.496069	0.192874	-2.57198	0.010112	0.113472	678.307	481.251	698.973	454.295	450.869	411.161	ges-1	R12A1.4	protein_coding_gene
WBGene00001579	2303.28	0.266648	0.130001	2.05112	0.0402552	0.212313	2009.02	2303.89	1955.93	2767.33	2504.25	2279.26	gex-2	F56A11.1	protein_coding_gene
WBGene00001580	4271.11	0.119552	0.101908	1.17314	0.240741	0.493975	4032.61	3997.44	4251.09	4618.9	4063.07	4663.55	gex-3	F28D1.10	protein_coding_gene
WBGene00001581	3587.61	-0.65103	0.194613	-3.34524	0.000822103	0.0247312	5680.62	3702.58	3772.57	2516.54	2793.47	3059.87	gfi-1	F57F4.3	protein_coding_gene
WBGene00001582	3280.16	0.1614	0.0971304	1.66168	0.0965772	0.322088	2973.86	3254.94	3061.64	3254.59	3600.84	3535.09	gfi-2	K02A11.1	protein_coding_gene
WBGene00001583	794.279	0.400843	0.148264	2.70357	0.00685981	0.0931462	602.22	781.46	667.357	875.628	878.147	960.865	gfi-3	M163.4	protein_coding_gene
WBGene00001584	3699.71	0.241322	0.119156	2.02526	0.0428411	0.220482	3422.29	3649.87	3098.38	4327.98	4024.62	3675.12	nrde-4	F45E4.10	protein_coding_gene
WBGene00001585	936.196	0.215218	0.142704	1.50814	0.131519	0.373511	799.722	834.932	962.156	1061.93	899.991	1058.44	gfl-1	M04B2.3	protein_coding_gene
WBGene00001586	10.8969	-0.677282	0.694864	-0.974697	0.32971	NA	12.951	14.5139	12.8174	7.16554	10.4853	7.44856	ggr-1	C09G5.1	protein_coding_gene
WBGene00001587	10.6462	0.00356747	0.773755	0.00461059	0.996321	NA	11.3321	8.4028	11.9629	15.7642	5.24267	11.1728	ggr-2	C45B2.4	protein_coding_gene
WBGene00001588	14.7971	-0.573837	0.717469	-0.799808	0.423822	NA	25.9019	13.75	13.6718	12.898	16.6018	5.95885	ggr-3	F09C12.1	protein_coding_gene
WBGene00001589	2310.25	0.148444	0.098324	1.50974	0.13111	0.373319	2047.87	2287.85	2235.35	2416.22	2356.58	2517.61	gip-1	H04J21.3	protein_coding_gene
WBGene00001590	448.074	0.0406168	0.162171	0.250456	0.802234	0.893925	429.001	485.834	409.301	474.358	402.812	487.136	lipt-1	C45G3.3	protein_coding_gene
WBGene00001591	388.946	-0.428036	0.353075	-1.21231	0.225395	0.478262	246.068	399.515	692.137	283.755	339.026	373.173	glc-1	F11A5.10	protein_coding_gene
WBGene00001592	90.3858	-0.686122	0.278556	-2.46313	0.0137728	0.130052	123.034	107.709	105.102	61.6236	62.912	81.9342	glc-2	F25F8.2	protein_coding_gene
WBGene00001593	6.16444	-0.333961	0.936576	-0.356576	0.721409	NA	4.85661	6.11112	9.39939	7.16554	3.49511	5.95885	glc-3	ZC317.3	protein_coding_gene
WBGene00001594	40.6482	-0.690411	0.479595	-1.43957	0.149989	0.395856	77.7058	38.9584	35.0341	30.0952	27.0871	35.0082	glc-4	C27H5.8	protein_coding_gene
WBGene00001595	12087.8	0.0429851	0.146841	0.292732	0.769727	0.873978	11532.8	11056.6	13136.1	10857.2	11516.4	14427.9	gld-1	T23G11.3	protein_coding_gene
WBGene00001596	3566.4	0.115209	0.108833	1.05858	0.289789	0.538723	3608.46	3170.91	3494.86	3846.46	3420.84	3856.87	gld-2	ZC308.1	protein_coding_gene
WBGene00001597	10291.8	0.3231	0.134684	2.39895	0.0164424	0.14193	7969.7	9191.13	10269.3	10615	11172.1	12533.7	gld-3	T07F8.3	protein_coding_gene
WBGene00001598	10635.1	-0.226538	0.18836	-1.20268	0.229099	0.481832	12949.3	12678.3	8779.03	9633.35	11318.9	8451.89	glh-1	T21G5.3	protein_coding_gene
WBGene00001599	5174.61	0.150196	0.183072	0.820419	0.411977	0.634163	4777.29	5962.93	3975.09	5430.04	6188.1	4714.2	glh-2	C55B7.1	protein_coding_gene
WBGene00001600	2200.25	0.207901	0.0976644	2.12873	0.0332764	0.195881	1949.12	2067.09	2104.61	2492.17	2328.62	2259.89	glh-3	B0414.6	protein_coding_gene
WBGene00001601	4537.27	0.181233	0.138543	1.30814	0.190826	0.442054	4286.77	4678.07	3792.23	4888.33	5331.79	4246.43	glh-4	T12F5.3	protein_coding_gene
WBGene00001602	454.47	-0.077797	0.149997	-0.518658	0.603999	0.776754	488.899	495.765	415.282	467.193	429.899	429.782	gln-1	C45B2.5	protein_coding_gene
WBGene00001603	83.5822	-2.19762	1.85624	-1.18391	0.236448	0.488786	299.491	89.3752	23.0712	1.43311	87.3778	0.744856	gln-2	K03H1.1	protein_coding_gene
WBGene00001604	1964.55	-0.615881	0.209494	-2.93985	0.00328376	0.0613381	3045.1	1873.82	2214.84	1808.58	1476.68	1368.3	gln-3	Y105C5B.28	protein_coding_gene
WBGene00001605	5.52866	-1.45676	1.55484	-0.936915	0.348802	NA	11.3321	12.9861	0	2.86621	5.24267	0.744856	gln-4	T25C8.3	pseudogene
WBGene00001606	9120.97	0.217213	0.111804	1.9428	0.05204	0.240236	7450.04	8919.19	8931.13	10040.3	9956.7	9428.39	gln-5	F26D10.10	protein_coding_gene
WBGene00001607	19520.3	0.265913	0.126832	2.09657	0.0360313	0.20243	16009	19871.1	17294	21969.5	22684.2	19294	gln-6	C28D4.3	protein_coding_gene
WBGene00001608	7.64368	-0.363491	0.984404	-0.36925	0.711942	NA	16.1887	3.81945	5.98143	10.0317	6.11645	3.72428		R07B1.8	protein_coding_gene
WBGene00001609	11082.1	0.279004	0.153833	1.81368	0.0697276	0.277028	9800.64	11666.1	8573.1	12354.8	13360.1	10737.8	glp-1	F02A9.6	protein_coding_gene
WBGene00001612	12.3906	-0.105245	0.666477	-0.157912	0.874526	NA	14.5698	14.5139	9.39939	14.3311	9.61156	11.9177	glr-1	C06E1.4	protein_coding_gene
WBGene00001613	24.3988	-0.0698107	0.639237	-0.109209	0.913036	NA	35.6151	22.9167	16.2353	40.127	16.6018	14.8971	glr-2	B0280.12	protein_coding_gene
WBGene00001614	3.02785	-0.550999	1.47148	-0.374452	0.708068	NA	1.61887	2.29167	6.83592	1.43311	5.24267	0.744856	glr-3	K10D3.1	protein_coding_gene
WBGene00001615	67.1637	-0.81772	0.377312	-2.16722	0.0302179	0.189597	113.321	84.7918	59.8143	47.2925	56.7956	40.9671	glr-4	C06A8.9	protein_coding_gene
WBGene00001616	51.2214	-0.350491	0.419549	-0.835401	0.403492	0.62745	72.8492	61.1112	38.4521	51.5919	49.8053	33.5185	glr-5	ZC196.7	protein_coding_gene
WBGene00001617	112.162	-0.236461	0.294753	-0.802235	0.422417	0.643104	144.079	126.806	93.1394	123.247	87.3778	98.321	glr-6	F41B4.4	protein_coding_gene
WBGene00001618	7.60689	0.169614	0.926564	0.183057	0.854753	NA	12.951	3.05556	5.98143	8.59864	6.11645	8.93828	glr-7	C43H6.9	protein_coding_gene
WBGene00001619	3.74183	-0.125649	1.34139	-0.0936713	0.92537	NA	3.23774	6.87501	1.70898	1.43311	1.74756	7.44856	glr-8	F22A3.3	protein_coding_gene
WBGene00001620	1274.53	-0.209975	0.164263	-1.27829	0.201147	0.452897	1597.83	1406.32	1100.58	1153.65	1186.59	1202.2	glt-1	C12D12.2	protein_coding_gene
WBGene00001621	62.8991	-0.403263	0.423925	-0.951261	0.341472	0.578415	76.0869	42.7779	95.7029	67.356	46.3102	49.1605	glt-3	K08F4.4	protein_coding_gene
WBGene00001622	132.092	-0.451943	0.242867	-1.86086	0.0627633	0.26349	171.6	128.334	159.79	100.317	111.844	120.667	glt-4	T22E5.2	protein_coding_gene
WBGene00001623	42.8138	-0.669879	0.405308	-1.65277	0.0983786	0.324521	53.4227	42.7779	62.3778	24.3628	36.6987	37.2428	glt-5	Y53C12A.2	protein_coding_gene
WBGene00001624	33.0276	-1.05552	0.465011	-2.26989	0.0232143	NA	51.8039	35.139	46.997	21.4966	27.0871	15.642	glt-6	R05G6.6	protein_coding_gene
WBGene00001625	16.9565	-0.23682	0.667613	-0.354726	0.722795	NA	30.7585	12.9861	11.9629	15.7642	18.3493	11.9177	glt-7	W03G1.1	protein_coding_gene
WBGene00001626	1.69988	-0.258824	1.63228	-0.158566	0.874011	NA	1.61887	3.05556	0.85449	1.43311	1.74756	1.48971	gly-1	F44F4.6	protein_coding_gene
WBGene00001627	118.7	-0.427133	0.320005	-1.33477	0.181952	0.431018	179.695	110.764	118.774	111.782	114.465	76.7202	gly-2	C55B7.2	protein_coding_gene
WBGene00001628	2433.52	0.210965	0.0967135	2.18134	0.0291581	0.188223	2146.62	2300.84	2315.67	2728.64	2476.29	2633.07	gly-3	ZK688.8	protein_coding_gene
WBGene00001629	1334.67	-0.0234379	0.110415	-0.212271	0.831896	0.913793	1342.04	1260.42	1434.69	1319.89	1272.22	1378.73	gly-4	Y116F11B.12	protein_coding_gene
WBGene00001630	2430.52	-0.00831367	0.0929424	-0.0894497	0.928725	0.965757	2536.77	2470.42	2306.27	2487.87	2416.87	2364.92	gly-5	Y39E4B.12	protein_coding_gene
WBGene00001631	298.031	-0.883849	0.301916	-2.92747	0.00341732	0.0627188	552.035	288.751	320.434	229.297	166.018	231.65	gly-6	H38K22.5	protein_coding_gene
WBGene00001632	3756.86	0.13475	0.118482	1.13731	0.25541	0.507835	3642.46	3717.85	3381.22	4385.31	3836.76	3577.55	gly-7	Y46H3A.6	protein_coding_gene
WBGene00001633	666.235	-0.595899	0.336708	-1.76978	0.0767641	0.289862	989.13	965.558	450.316	686.458	536.5	369.449	gly-8	Y66A7A.6	protein_coding_gene
WBGene00001635	2790.83	0.19484	0.112693	1.72894	0.0838193	0.302656	2742.37	2731.67	2334.47	3118.44	2942.88	2875.15	gly-10	Y45F10D.3	protein_coding_gene
WBGene00001636	194.878	0.266726	0.183408	1.45428	0.145869	0.390587	181.313	177.986	171.753	210.667	227.182	200.366	gly-11	Y75B8A.9	protein_coding_gene
WBGene00001637	138.44	-0.0409486	0.250035	-0.163772	0.869911	0.934726	145.698	138.264	135.864	170.54	124.076	116.198	gly-12	F48E3.1	protein_coding_gene
WBGene00001638	554.213	0.140072	0.258992	0.540835	0.588621	0.766665	490.518	693.613	396.483	604.771	683.294	456.597	gly-13	B0416.6	protein_coding_gene
WBGene00001639	43.1564	0.422086	0.409895	1.02974	0.303132	0.547382	25.9019	35.9029	47.8514	50.1587	55.9218	43.2017	gly-14	M01F1.1	protein_coding_gene
WBGene00001640	0	NA	NA	NA	NA	NA	0	0	0	0	0	0	gly-15	C54C8.11	protein_coding_gene
WBGene00001641	0	NA	NA	NA	NA	NA	0	0	0	0	0	0	gly-16	T15D6.2	protein_coding_gene
WBGene00001642	0	NA	NA	NA	NA	NA	0	0	0	0	0	0	gly-17	T15D6.3	protein_coding_gene
WBGene00001643	4.39941	0.0642895	1.12648	0.0570709	0.954489	NA	6.47548	1.52778	5.12694	4.29932	5.24267	3.72428	gly-18	F22D6.11	protein_coding_gene
WBGene00001644	56.3934	-0.685823	0.360359	-1.90316	0.0570193	0.251308	90.6567	59.5835	59.8143	38.6939	41.9413	47.6708	gly-19	F22D6.12	protein_coding_gene
WBGene00001645	1406.46	0.254538	0.110234	2.30908	0.0209394	0.161946	1274.05	1320	1251.83	1595.05	1593.77	1404.05	gly-20	C03E10.4	protein_coding_gene
WBGene00001646	53.8116	-0.319039	0.390597	-0.816798	0.414044	0.635331	58.2793	78.6807	41.87	50.1587	50.6791	43.2017	gna-1	B0024.12	protein_coding_gene
WBGene00001647	3925.37	0.141922	0.0889052	1.59633	0.110416	0.341989	3619.79	3859.94	3712.76	4297.89	4131.22	3930.61	gna-2	T23G11.2	protein_coding_gene
WBGene00001648	2047.38	0.0756339	0.193837	0.390193	0.696394	0.834185	1945.88	1679.03	2357.54	1926.1	1805.23	2570.5	goa-1	C26C6.2	protein_coding_gene
WBGene00001649	1152.67	-0.168293	0.121158	-1.38904	0.164822	0.414004	1337.19	1221.46	1104	1080.56	1106.2	1066.63	gob-1	H13N06.3	protein_coding_gene
WBGene00001650	599.981	-0.489512	0.36401	-1.34478	0.178698	0.427379	1099.21	645.487	358.886	587.574	499.801	408.926	gon-1	F25H8.3	protein_coding_gene
WBGene00001651	2313.23	-0.143262	0.223517	-0.640946	0.521558	0.716961	2763.41	2840.91	1680.78	2146.79	2533.96	1913.54	gon-2	T01H8.5	protein_coding_gene
WBGene00001653	5398.35	0.247599	0.113572	2.1801	0.0292499	0.188231	4880.89	5382.37	4542.47	6192.46	5957.42	5434.47	gon-4	K04D7.5	protein_coding_gene
WBGene00001660	1528.88	-0.0619433	0.0945429	-0.655187	0.512347	0.712203	1544.4	1624.8	1515.87	1473.23	1488.04	1526.96	gop-1	C34E10.3	protein_coding_gene
WBGene00001661	1609.32	-0.0269037	0.102654	-0.26208	0.79326	0.887649	1610.78	1645.42	1613.28	1703.96	1586.78	1495.67	gop-2	C34E10.2	protein_coding_gene
WBGene00001662	2018.16	-0.00779554	0.108859	-0.0716113	0.942911	0.974315	1983.12	2050.28	2032.83	2212.72	1943.28	1886.72	gop-3	C34E10.1	protein_coding_gene
WBGene00001663	31.729	-0.0982415	0.45423	-0.216281	0.828769	NA	35.6151	35.9029	26.4892	38.6939	30.5822	23.0905	gpa-1	T19C4.6	protein_coding_gene
WBGene00001664	11.6594	-0.52331	0.662099	-0.79038	0.429306	NA	12.951	12.9861	15.3808	8.59864	9.61156	10.428	gpa-2	F38E1.5	protein_coding_gene
WBGene00001665	14.8138	-0.0761876	0.621795	-0.122529	0.90248	NA	19.4264	14.5139	11.9629	14.3311	17.4756	11.1728	gpa-3	E02C12.5	protein_coding_gene
WBGene00001666	44.2229	0.359768	0.391905	0.918	0.358619	0.591453	30.7585	45.0695	40.161	38.6939	53.3005	57.3539	gpa-4	T07A9.7	protein_coding_gene
WBGene00001667	2.42164	-0.629727	1.44511	-0.435764	0.663008	NA	3.23774	3.05556	2.56347	1.43311	3.49511	0.744856	gpa-5	F53B1.7	protein_coding_gene
WBGene00001668	4.31736	-0.871912	1.19237	-0.731245	0.464629	NA	8.09435	4.58334	4.27245	2.86621	0.873778	5.21399	gpa-6	F48C11.1	protein_coding_gene
WBGene00001669	75.0096	-0.319486	0.295618	-1.08074	0.279813	0.52966	76.0869	84.028	88.867	74.5216	55.048	71.5062	gpa-7	R10H10.5	protein_coding_gene
WBGene00001670	1.79924	-0.573115	2.09596	-0.273439	0.784516	NA	0	3.81945	2.56347	1.43311	0	2.97943	gpa-8	F56H9.3	protein_coding_gene
WBGene00001671	13.9875	-0.806649	0.690689	-1.16789	0.242851	NA	16.1887	21.3889	16.2353	5.73243	8.73778	15.642	gpa-9	F56H9.4	protein_coding_gene
WBGene00001672	10.4618	0.201845	0.733216	0.275287	0.783096	NA	9.71322	6.87501	12.8174	8.59864	11.3591	13.4074	gpa-10	C55H1.2	protein_coding_gene
WBGene00001673	5.4453	0.261913	1.04105	0.251586	0.801361	NA	4.85661	3.05556	6.83592	8.59864	2.62133	6.70371	gpa-11	C16A11.1	protein_coding_gene
WBGene00001674	66.9021	-0.552971	0.330172	-1.6748	0.093974	0.318611	97.1322	81.7363	60.6688	54.4581	51.5529	55.8642	gpa-12	F18G5.3	protein_coding_gene
WBGene00001675	7.75473	0.865392	0.869429	0.995358	0.319562	NA	4.85661	3.05556	8.5449	10.0317	9.61156	10.428	gpa-13	F18E2.5	protein_coding_gene
WBGene00001676	12.9559	0.353381	0.652063	0.541944	0.587857	NA	12.951	9.16669	11.9629	18.6304	13.1067	11.9177	gpa-14	B0207.3	protein_coding_gene
WBGene00001677	11.0555	-0.435794	0.841144	-0.518097	0.60439	NA	9.71322	9.93058	18.7988	2.86621	13.1067	11.9177	gpa-15	M04C7.1	protein_coding_gene
WBGene00001678	1875.08	0.0890455	0.147602	0.60328	0.546323	0.735681	1699.81	1657.64	2093.5	1913.2	1754.55	2131.78	gpa-16	Y95B8A.5	protein_coding_gene
WBGene00001679	1442.49	0.000500862	0.168049	0.00298046	0.997622	0.998858	1510.41	1258.13	1561.15	1314.16	1294.94	1716.15	gpb-1	F13D12.7	protein_coding_gene
WBGene00001680	151.181	-0.431329	0.289284	-1.49102	0.135956	0.378812	233.117	145.139	145.263	108.916	145.047	129.605	gpb-2	F52A8.2	protein_coding_gene
WBGene00001681	7.65931	-0.516239	0.95016	-0.543318	0.586911	NA	8.09435	10.6945	8.5449	1.43311	10.4853	6.70371	gpc-1	K02A4.2	protein_coding_gene
WBGene00001682	838.252	-0.042479	0.288822	-0.147077	0.883071	0.941701	662.118	688.265	1201.41	664.962	730.478	1082.28	gpc-2	F08B6.2	protein_coding_gene
WBGene00001683	11191.5	0.365669	0.121605	3.00703	0.00263812	0.0536993	8562.21	9838.15	10935.8	13158.8	12274	12380.3	gpd-1	T09F3.3	protein_coding_gene
WBGene00001684	3719.11	-0.844586	0.184099	-4.58768	4.48207e-06	0.000554656	6018.96	3805.7	4510.85	2800.29	2447.45	2731.39	gpd-2	K10B3.8	protein_coding_gene
WBGene00001685	6047.68	-0.758115	0.157387	-4.8169	1.45808e-06	0.000236221	8737.04	6402.17	7666.49	4644.7	3918.89	4916.8	gpd-3	K10B3.7	protein_coding_gene
WBGene00001686	6792.15	0.209805	0.127218	1.64918	0.0991106	0.325683	5475.02	6309.74	7107.65	7476.52	6936.92	7447.07	gpd-4	F33H1.2	protein_coding_gene
WBGene00001687	30.8252	0.155335	0.422409	0.367736	0.71307	NA	32.3774	29.7917	25.6347	31.5284	35.8249	29.7943	gpn-1	F59D12.4	protein_coding_gene
WBGene00001688	1032.85	0.193461	0.135231	1.4306	0.152546	0.399055	951.896	1038.13	898.069	1228.17	1017.95	1062.91	gpr-1	F22B7.13	protein_coding_gene
WBGene00001689	1285.96	0.10949	0.118333	0.925266	0.354827	0.589803	1236.82	1271.11	1200.56	1474.67	1242.51	1290.09	gpr-2	C38C10.4	protein_coding_gene
WBGene00001690	25.4885	-0.610954	0.51229	-1.19259	0.233028	NA	35.6151	29.7917	26.4892	28.6621	17.4756	14.8971	grd-1	R08B4.1	protein_coding_gene
WBGene00001691	0.685253	-1.55587	3.99771	-0.389192	0.697134	NA	3.23774	0	0	0	0.873778	0	grd-2	F46B3.5	protein_coding_gene
WBGene00001692	1381.12	-1.19704	0.200334	-5.97523	2.29768e-09	9.26732e-07	2130.43	2179.38	1459.47	902.857	906.982	707.614	grd-3	W05E7.1	protein_coding_gene
WBGene00001693	55.2341	0.0630649	0.46428	0.135834	0.891953	0.945935	43.7095	79.4446	37.5976	77.3878	51.5529	41.712	grd-4	T01B10.1	protein_coding_gene
WBGene00001694	844.971	-0.86812	0.142258	-6.10246	1.04451e-09	5.17031e-07	1058.74	1238.27	978.391	580.408	595.043	618.976	grd-5	F41E6.2	protein_coding_gene
WBGene00001695	2.69804	-4.87211	2.4681	-1.97404	0.0483775	NA	14.5698	0.76389	0.85449	0	0	0	grd-6	T18H9.1	protein_coding_gene
WBGene00001696	1.28436	1.76869	2.41555	0.732209	0.464041	NA	0	0.76389	0.85449	0	0.873778	5.21399	grd-7	F46H5.6	protein_coding_gene
WBGene00001697	0.366166	-0.060025	4.08047	-0.0147103	0.988263	NA	0	0.76389	0	1.43311	0	0	grd-8	C37C3.4	protein_coding_gene
WBGene00001698	0.536369	-1.17161	3.61093	-0.324463	0.745587	NA	1.61887	0	0.85449	0	0	0.744856	grd-9	C04E6.6	protein_coding_gene
WBGene00001699	59.4616	-4.81241	0.692272	-6.95161	3.61139e-12	2.31342e-09	205.597	74.0974	64.9412	4.29932	2.62133	5.21399	grd-10	F09D12.1	protein_coding_gene
WBGene00001700	18.416	0.272997	0.562075	0.485695	0.627183	NA	16.1887	14.5139	19.6533	14.3311	22.7182	23.0905	grd-11	K02E2.2	protein_coding_gene
WBGene00001701	0.554602	-0.0982932	3.5394	-0.0277711	0.977845	NA	0	0	1.70898	0	0.873778	0.744856	grd-12	F02D8.2	protein_coding_gene
WBGene00001702	72.8628	-2.97497	0.533306	-5.57835	2.42815e-08	7.34515e-06	208.834	108.472	70.0682	22.9297	10.4853	16.3868	grd-13	W05E7.3	protein_coding_gene
WBGene00001703	112.614	-1.36403	0.407582	-3.34665	0.000817955	0.0247214	199.121	202.431	86.3035	47.2925	69.0285	71.5062	grd-14	T01B10.2	protein_coding_gene
WBGene00001704	0.124143	0.901748	4.08047	0.220991	0.825099	NA	0	0	0	0	0	0.744856	grd-15	Y87G2A.15	protein_coding_gene
WBGene00001705	0.958159	0.670897	2.57702	0.260338	0.794603	NA	1.61887	0.76389	0	0	2.62133	0.744856	grd-16	Y69A2AL.1	protein_coding_gene
WBGene00001706	0.14563	0.901748	4.08047	0.220991	0.825099	NA	0	0	0	0	0.873778	0	grd-17	Y102A5C.34	pseudogene
WBGene00001707	54.3274	-0.153815	0.466816	-0.329498	0.74178	0.857707	77.7058	32.8473	61.5233	65.9229	35.8249	52.1399	grh-1	Y48G8AR.1	protein_coding_gene
WBGene00001708	1002.29	0.245634	0.140459	1.74879	0.0803266	0.296729	895.235	1030.49	823.728	1126.42	1131.54	1006.3	grk-1	F19C6.1	protein_coding_gene
WBGene00001709	211.449	-0.0468147	0.2035	-0.230047	0.818055	0.904342	250.925	213.125	182.861	200.635	214.076	207.07	grk-2	W02B3.2	protein_coding_gene
WBGene00001710	4.13531	-0.186229	1.30316	-0.142906	0.886365	NA	6.47548	0.76389	5.98143	5.73243	4.36889	1.48971	grl-1	C24G6.7	protein_coding_gene
WBGene00001711	0.939041	-0.668635	2.58537	-0.258623	0.795926	NA	0	0.76389	2.56347	1.43311	0.873778	0	grl-2	T16G1.8	protein_coding_gene
WBGene00001712	0.266558	-0.060025	4.08047	-0.0147103	0.988263	NA	0	0	0.85449	0	0	0.744856	grl-3	K03B8.7	protein_coding_gene
WBGene00001713	184.405	-0.797961	0.314283	-2.53899	0.0111173	0.119103	260.638	278.82	164.917	96.0182	140.678	165.358	grl-4	F42C5.7	protein_coding_gene
WBGene00001714	2.44654	-3.67822	2.63679	-1.39496	0.163028	NA	12.951	0	0.85449	0	0.873778	0	grl-5	Y47D7A.5	protein_coding_gene
WBGene00001715	0.124143	0.901748	4.08047	0.220991	0.825099	NA	0	0	0	0	0	0.744856	grl-6	K10C2.5	protein_coding_gene
WBGene00001716	3.01066	-0.635658	1.80468	-0.352228	0.724667	NA	9.71322	0.76389	0.85449	0	5.24267	1.48971	grl-7	T02E9.2	protein_coding_gene
WBGene00001717	14.1612	-1.12501	0.702097	-1.60235	0.109078	NA	24.2831	19.8612	13.6718	14.3311	6.11645	6.70371	grl-8	ZC487.5	protein_coding_gene
WBGene00001718	0.124143	0.901748	4.08047	0.220991	0.825099	NA	0	0	0	0	0	0.744856	grl-9	ZC487.4	protein_coding_gene
WBGene00001719	35.2322	-0.094916	0.47829	-0.198449	0.842694	0.920079	27.5208	32.0834	48.7059	42.9932	23.592	36.498	grl-10	C26F1.5	protein_coding_gene
WBGene00001720	0.642201	2.80171	3.97488	0.704855	0.480901	NA	0	0	0	0	0.873778	2.97943	grl-11	ZK512.9	protein_coding_gene
WBGene00001721	0.251458	-0.060025	4.08047	-0.0147103	0.988263	NA	0	0.76389	0	0	0	0.744856	grl-12	F28A12.2	protein_coding_gene
WBGene00001722	0.681999	-0.371494	2.83113	-0.131218	0.895603	NA	1.61887	0	0.85449	0	0.873778	0.744856	grl-13	F32D1.4	protein_coding_gene
WBGene00001723	3.58195	1.18079	1.40886	0.838116	0.401965	NA	0	4.58334	1.70898	2.86621	7.864	4.46914	grl-14	T03D8.4	protein_coding_gene
WBGene00001724	4.5768	-1.8711	1.49621	-1.25056	0.211095	NA	16.1887	1.52778	4.27245	0	1.74756	3.72428	grl-15	Y75B8A.20	protein_coding_gene
WBGene00001725	39.1736	-3.12717	0.989395	-3.16069	0.00157396	0.0384698	178.076	22.9167	10.2539	5.73243	11.3591	6.70371	grl-16	Y65B4BR.6	protein_coding_gene
WBGene00001726	4.34143	0.964277	1.07339	0.898347	0.369	NA	3.23774	3.05556	2.56347	5.73243	6.99022	4.46914	grl-17	C56A3.1	protein_coding_gene
WBGene00001727	6.76345	1.83452	0.925492	1.98221	0.0474553	NA	3.23774	2.29167	3.41796	11.4649	10.4853	9.68313	grl-18	T05C3.4	protein_coding_gene
WBGene00001728	0.248285	1.56691	4.0491	0.386977	0.698773	NA	0	0	0	0	0	1.48971	grl-19	R02D3.6	protein_coding_gene
WBGene00001729	1.20636	0.970002	2.27963	0.425509	0.670466	NA	0	1.52778	0.85449	0	2.62133	2.23457	grl-20	C23H5.9	protein_coding_gene
WBGene00001730	10.1313	-0.504999	1.01003	-0.499982	0.617087	NA	27.5208	4.58334	4.27245	5.73243	10.4853	8.19342	grl-21	ZC168.5	protein_coding_gene
WBGene00001731	24.7391	-0.205369	0.528302	-0.388735	0.697472	NA	22.6642	29.7917	27.3437	15.7642	20.0969	32.7737	grl-22	W03A5.3	protein_coding_gene
WBGene00001732	0	NA	NA	NA	NA	NA	0	0	0	0	0	0	grl-23	E02A10.2	protein_coding_gene
WBGene00001733	1.16292	2.26007	2.44478	0.924446	0.355254	NA	1.61887	0	0	2.86621	1.74756	0.744856	grl-24	F11E6.2	protein_coding_gene
WBGene00001734	3.54227	0.557189	1.25943	0.442415	0.658189	NA	3.23774	4.58334	0.85449	2.86621	5.24267	4.46914	grl-25	ZK643.8	protein_coding_gene
WBGene00001735	3.23531	0.873626	1.4803	0.590168	0.555078	NA	4.85661	2.29167	0	4.29932	3.49511	4.46914	grl-26	K02D7.6	protein_coding_gene
WBGene00001736	2.6341	-2.36018	1.7221	-1.37052	0.170523	NA	6.47548	6.11112	0.85449	0	0.873778	1.48971	grl-27	F40C5.3	protein_coding_gene
WBGene00001737	0	NA	NA	NA	NA	NA	0	0	0	0	0	0	grl-28	T24A6.15	protein_coding_gene
WBGene00001738	0	NA	NA	NA	NA	NA	0	0	0	0	0	0	grl-29	T24A6.18	protein_coding_gene
WBGene00001739	0.124143	0.901748	4.08047	0.220991	0.825099	NA	0	0	0	0	0	0.744856	grl-30	T24A6.3	protein_coding_gene
WBGene00001740	597.005	0.153687	0.219175	0.701207	0.483174	0.689254	589.269	646.251	458.861	729.451	671.062	487.136	gro-1	ZC395.6	protein_coding_gene
WBGene00001743	2224.21	0.244049	0.123538	1.97549	0.0482126	0.232419	1766.19	2161.81	2177.24	2341.7	2429.1	2469.2	grp-1	K06H7.4	protein_coding_gene
WBGene00001744	6441.04	0.0202931	0.101076	0.20077	0.840878	0.919486	6451.2	6278.42	6454.82	7056.62	5964.41	6440.77	gars-1	T10F2.1	protein_coding_gene
WBGene00001745	132.324	-0.489028	0.360107	-1.35801	0.174461	0.423229	225.023	132.153	107.666	124.68	83.0089	121.412	gsa-1	R06A10.2	protein_coding_gene
WBGene00001746	895.228	-0.00945087	0.238094	-0.0396938	0.968337	0.985348	964.847	649.307	1080.93	970.213	699.022	1007.05	gsk-3	Y18D10A.5	protein_coding_gene
WBGene00001747	2682.58	-0.0641196	0.16845	-0.380644	0.703467	0.838349	2789.31	2399.38	3040.28	2399.02	2313.76	3153.72	gsp-1	F29F11.6	protein_coding_gene
WBGene00001748	8652.8	0.0308867	0.159787	0.193299	0.846725	0.921715	7641.07	7942.93	10094.9	8731.92	7614.98	9890.95	gsp-2	F56C9.1	protein_coding_gene
WBGene00001749	5612.25	-0.0992124	0.0832723	-1.19142	0.233488	0.486267	5857.07	5574.11	5983.14	5606.31	5300.34	5352.54	gst-1	R107.7	protein_coding_gene
WBGene00001750	8.34514	-1.39287	0.879286	-1.58409	0.113172	NA	19.4264	8.4028	8.5449	5.73243	3.49511	4.46914	gst-2	K08F4.6	protein_coding_gene
WBGene00001751	11.6444	-1.20854	0.816087	-1.4809	0.138633	NA	24.2831	14.5139	10.2539	5.73243	11.3591	3.72428	gst-3	K08F4.11	protein_coding_gene
WBGene00001752	244.991	-0.543968	0.412784	-1.3178	0.18757	0.436368	490.518	237.57	145.263	222.132	190.484	183.98	gst-4	K08F4.7	protein_coding_gene
WBGene00001753	490.79	-1.00258	0.23135	-4.33361	1.46684e-05	0.00133098	867.715	595.071	503.295	339.646	327.667	311.35	gst-5	R03D7.6	protein_coding_gene
WBGene00001754	116.603	-0.704974	0.32614	-2.16157	0.0306514	0.190487	189.408	115.347	129.028	106.05	93.4942	66.2922	gst-6	F11G11.3	protein_coding_gene
WBGene00001755	3369.62	0.231821	0.123575	1.87595	0.0606625	0.259268	2871.88	3221.33	3199.21	4047.09	3606.08	3272.15	gst-7	F11G11.2	protein_coding_gene
WBGene00001756	2.97624	-0.745796	1.58972	-0.469138	0.638971	NA	6.47548	0.76389	4.27245	0	2.62133	3.72428	gst-8	F11G11.1	protein_coding_gene
WBGene00001757	35.9043	-0.635915	0.426832	-1.48985	0.136264	0.378812	42.0906	41.2501	46.997	34.3946	30.5822	20.1111	gst-9	R05F9.5	protein_coding_gene
WBGene00001758	732.251	-1.3667	0.758225	-1.80251	0.0714657	0.280152	2031.68	804.377	329.833	574.676	376.598	276.342	gst-10	Y45G12C.2	protein_coding_gene
WBGene00001759	10.3723	-0.488028	0.72891	-0.669532	0.503156	NA	9.71322	12.2222	14.5263	5.73243	9.61156	10.428	gst-11	R11G1.3	protein_coding_gene
WBGene00001760	47.2235	-0.51967	0.424649	-1.22376	0.221041	0.474313	80.9435	45.0695	41.87	40.127	41.0676	34.2634	gst-12	F37B1.2	protein_coding_gene
WBGene00001761	739.022	-0.420263	0.367133	-1.14472	0.252326	0.506596	1178.54	944.933	414.428	801.107	647.47	447.659	gst-13	T26C5.1	protein_coding_gene
WBGene00001762	6.15352	0.011472	0.944535	0.0121456	0.990309	NA	6.47548	8.4028	3.41796	7.16554	6.99022	4.46914	gst-14	F37B1.3	protein_coding_gene
WBGene00001763	34.3292	-0.411221	0.42644	-0.964311	0.33489	0.574464	45.3284	34.3751	38.4521	25.7959	36.6987	25.3251	gst-15	F37B1.4	protein_coding_gene
WBGene00001764	84.3188	0.0414886	0.3176	0.130632	0.896067	0.948684	92.2756	64.9307	92.2849	98.8844	68.1547	89.3828	gst-16	F37B1.5	protein_coding_gene
WBGene00001765	3.20482	-0.775076	1.39232	-0.556678	0.577747	NA	1.61887	7.6389	2.56347	4.29932	0.873778	2.23457	gst-17	F37B1.6	protein_coding_gene
WBGene00001766	0.527575	-1.18183	4.0229	-0.293775	0.76893	NA	0	2.29167	0	0	0.873778	0	gst-18	F37B1.7	protein_coding_gene
WBGene00001767	3.56303	0.35681	1.30617	0.273174	0.78472	NA	6.47548	0.76389	2.56347	2.86621	3.49511	5.21399	gst-19	F37B1.8	protein_coding_gene
WBGene00001768	692.648	-1.08748	0.39441	-2.75723	0.00582927	0.0849592	1228.72	1186.32	411.864	381.206	602.907	344.869	gst-20	Y48E1B.10	protein_coding_gene
WBGene00001769	16.6025	-0.973142	0.607122	-1.60288	0.108962	NA	30.7585	16.8056	18.7988	11.4649	11.3591	10.428	gst-21	ZK697.6	protein_coding_gene
WBGene00001770	74.7281	0.372007	0.390202	0.95337	0.340403	0.577592	69.6114	77.1529	47.8514	118.948	65.5334	69.2716	gst-22	F21H7.1	protein_coding_gene
WBGene00001771	3.09645	-0.765647	1.33688	-0.57271	0.566841	NA	3.23774	1.52778	6.83592	2.86621	2.62133	1.48971	gst-23	T28A11.11	protein_coding_gene
WBGene00001772	56.7591	-0.446607	0.473924	-0.94236	0.346008	0.582341	84.1813	80.2085	32.4706	47.2925	57.6693	38.7325	gst-24	F37B1.1	protein_coding_gene
WBGene00001773	1.69032	0.151117	1.63269	0.0925573	0.926255	NA	1.61887	1.52778	1.70898	1.43311	0.873778	2.97943	gst-25	F37F2.3	protein_coding_gene
WBGene00001774	381.451	-0.721535	0.253908	-2.84173	0.00448701	0.072822	621.646	410.209	393.92	329.615	227.182	306.136	gst-26	Y53F4B.29	protein_coding_gene
WBGene00001775	794.045	-0.531225	0.197756	-2.68626	0.00722572	0.0960782	1173.68	893.752	750.242	703.656	594.169	648.77	gst-27	Y53F4B.30	protein_coding_gene
WBGene00001776	264.764	-1.02953	0.300259	-3.42882	0.00060621	0.0202398	490.518	346.806	229.858	187.737	176.503	157.165	gst-28	Y53F4B.31	protein_coding_gene
WBGene00001777	24.3018	-0.379315	0.605288	-0.626669	0.530877	NA	32.3774	32.8473	17.0898	24.3628	27.9609	11.1728	gst-29	Y53F4B.32	protein_coding_gene
WBGene00001778	35.473	0.0890404	0.526831	0.169011	0.865788	0.932226	33.9963	26.7362	41.87	53.025	19.2231	37.9877	gst-30	ZK546.11	protein_coding_gene
WBGene00001779	5.02351	0.25509	1.11703	0.228366	0.819362	NA	4.85661	5.34723	3.41796	7.16554	7.864	1.48971	gst-31	Y53F4B.35	protein_coding_gene
WBGene00001780	8.91354	0.220902	0.781986	0.282488	0.77757	NA	9.71322	9.93058	5.12694	10.0317	10.4853	8.19342	gst-32	Y53F4B.37	protein_coding_gene
WBGene00001781	12.9234	-1.35415	0.934375	-1.44926	0.147266	NA	4.85661	11.4584	39.3065	5.73243	8.73778	7.44856	gst-33	C02A12.1	protein_coding_gene
WBGene00001782	3.47073	-2.03683	1.6859	-1.20815	0.226988	NA	11.3321	4.58334	0.85449	1.43311	2.62133	0	gst-34	Y1H11.1	protein_coding_gene
WBGene00001783	25.2566	-1.36551	0.569108	-2.39939	0.0164226	NA	48.5661	31.3195	29.9072	12.898	8.73778	20.1111	gst-35	Y1H11.2	protein_coding_gene
WBGene00001784	578.544	-0.497501	0.189888	-2.61997	0.00879373	0.105351	790.009	669.168	572.508	560.345	441.258	437.976	gst-36	R07B1.4	protein_coding_gene
WBGene00001785	0.362994	1.91817	4.03037	0.475929	0.634125	NA	0	0	0	1.43311	0	0.744856	gst-37	Y32G9A.1	protein_coding_gene
WBGene00001786	62.0784	-0.835297	0.758079	-1.10186	0.270523	0.523073	84.1813	139.028	15.3808	42.9932	70.776	20.1111	gst-38	F35E8.8	protein_coding_gene
WBGene00001787	181.609	-0.718084	0.238418	-3.01187	0.0025964	0.0533	280.065	190.973	207.641	149.043	134.562	127.37	gst-39	Y53F4B.33	protein_coding_gene
WBGene00001788	10.5616	-0.50227	0.750244	-0.669476	0.503192	NA	17.8076	7.6389	11.9629	10.0317	6.99022	8.93828	gst-40	F56B3.10	protein_coding_gene
WBGene00001789	48.3104	-1.04335	0.39195	-2.66194	0.00776916	0.0985138	85.8001	54.2362	55.5419	34.3946	32.3298	27.5597	gst-41	R13D7.7	protein_coding_gene
WBGene00001790	353.288	-0.457605	0.204803	-2.23436	0.0254591	0.178191	503.469	396.459	328.979	299.519	297.085	294.218	gst-42	D1053.1	protein_coding_gene
WBGene00001791	134.155	-0.193094	0.228301	-0.845787	0.397672	0.622667	148.936	127.57	152.954	133.279	111.844	130.35	gst-43	Y71F9AL.5	protein_coding_gene
WBGene00001792	47.3781	0.789874	0.465275	1.69765	0.0895739	0.312217	17.8076	32.8473	52.1239	64.4898	55.9218	61.0782	gst-44	F13A7.10	protein_coding_gene
WBGene00001793	5115.1	0.124296	0.0784483	1.58444	0.113095	0.345567	4767.57	4883.55	5031.24	5361.25	5219.95	5427.02	gsy-1	Y46G5A.31	protein_coding_gene
WBGene00001794	5774.54	-0.541263	0.158922	-3.40585	0.000659591	0.0215704	8275.67	6204.32	6057.48	5187.85	4387.24	4534.69	gta-1	K04D7.3	protein_coding_gene
WBGene00001795	746.41	-0.313581	0.253443	-1.23728	0.215982	0.46919	1079.79	843.335	559.691	746.649	680.673	568.325	gtl-1	C05C12.3	protein_coding_gene
WBGene00001796	137.959	-0.469718	0.339759	-1.3825	0.166817	0.416665	208.834	142.848	129.028	141.878	128.445	76.7202	gtl-2	F54D1.5	protein_coding_gene
WBGene00001803	27.9364	-0.257913	0.478045	-0.539515	0.589531	NA	27.5208	26.7362	36.7431	25.7959	31.456	19.3663	lite-1	C14F11.3	protein_coding_gene
WBGene00001804	0.778396	3.05665	3.02888	1.00917	0.312895	NA	0	0	0	1.43311	1.74756	1.48971	gur-3	ZC504.5	protein_coding_gene
WBGene00001805	20.1374	-0.59474	0.614506	-0.967834	0.333127	NA	37.234	22.1528	13.6718	18.6304	15.728	13.4074	gur-4	K09E4.5	protein_coding_gene
WBGene00001806	9.05253	-0.557268	0.758461	-0.734736	0.4625	NA	11.3321	10.6945	10.2539	8.59864	5.24267	8.19342	gur-5	ZK622.2	protein_coding_gene
WBGene00001808	791.648	0.192732	0.184424	1.04505	0.296001	0.543309	586.031	759.307	869.016	766.712	846.691	922.132	gut-2	T10G3.6	protein_coding_gene
WBGene00001811	211.882	-0.105968	0.212409	-0.498885	0.61786	0.785425	212.072	247.501	197.387	233.596	202.716	178.021	haf-1	C30H6.6	protein_coding_gene
WBGene00001812	4271.98	0.187454	0.0992583	1.88855	0.0589524	0.255259	3833.49	4338.9	3809.32	4518.59	4677.33	4454.24	haf-2	F43E2.4	protein_coding_gene
WBGene00001813	2361.92	0.12626	0.0931077	1.35606	0.175078	0.423678	2208.14	2238.2	2325.92	2596.79	2365.32	2437.17	haf-3	F57A10.3	protein_coding_gene
WBGene00001814	549.211	-0.418446	0.264684	-1.58093	0.113895	0.346457	849.907	616.46	420.409	488.69	504.17	415.63	haf-4	W04C9.1	protein_coding_gene
WBGene00001815	2248.28	0.11646	0.0935703	1.24462	0.21327	0.466217	2187.09	2214.52	2069.58	2450.61	2279.69	2288.2	hmt-1	W09D6.6	protein_coding_gene
WBGene00001816	1214.49	-0.0746524	0.138791	-0.537875	0.590663	0.767495	1403.56	1193.96	1141.6	1278.33	1185.72	1083.77	haf-6	Y48G8AL.11	protein_coding_gene
WBGene00001817	265.431	0.113683	0.204702	0.55536	0.578649	0.759731	257.4	288.751	217.895	292.354	297.085	239.099	haf-7	Y50E8A.16	protein_coding_gene
WBGene00001818	0	NA	NA	NA	NA	NA	0	0	0	0	0	0	haf-8	Y57G11C.1	protein_coding_gene
WBGene00001819	633.714	-0.461556	0.363139	-1.27102	0.203723	0.456538	1207.68	607.293	389.647	570.377	546.111	481.177	haf-9	ZK484.2	protein_coding_gene
WBGene00001820	175.201	0.277159	0.408386	0.678669	0.497347	0.700869	87.419	200.903	186.279	123.247	179.998	273.362	ham-1	F53B2.6	protein_coding_gene
WBGene00001821	80.2962	0.0254585	0.331707	0.0767502	0.938822	0.971842	58.2793	82.5002	97.4119	65.9229	93.4942	84.1688	ham-2	C07A12.1	protein_coding_gene
WBGene00001823	394.226	0.180204	0.192478	0.936229	0.349155	0.58434	399.861	314.723	393.92	490.123	390.579	376.152	hap-1	ZC395.7	protein_coding_gene
WBGene00001824	116.611	0.279101	0.351325	0.794424	0.426949	0.646876	61.5171	107.709	145.263	117.515	138.057	129.605	hbl-1	F13D11.2	protein_coding_gene
WBGene00001827	8170.99	0.176397	0.0922787	1.91157	0.0559316	0.248683	7134.36	7804.67	8072.37	8744.82	8391.76	8877.94	hcf-1	C46A5.9	protein_coding_gene
WBGene00001828	25.4936	0.131625	0.671057	0.196146	0.844496	NA	16.1887	31.3195	25.6347	8.59864	38.4462	32.7737	hch-1	F40E10.1	protein_coding_gene
WBGene00001829	14964.9	0.231875	0.119787	1.93572	0.0529016	0.24225	13888.3	15108.2	12296.1	17091.2	16493.4	14912	hcp-1	ZK1055.1	protein_coding_gene
WBGene00001830	8526.01	0.175774	0.138403	1.27002	0.204078	0.456629	8267.57	8457.8	7293.93	10309.8	9006.03	7820.99	hcp-2	T06E4.1	protein_coding_gene
WBGene00001831	3232.77	0.131517	0.102482	1.28332	0.199382	0.451311	2836.26	3193.83	3223.99	3218.76	3445.31	3478.48	hcp-3	F58A4.3	protein_coding_gene
WBGene00001832	6988.91	0.110032	0.114355	0.962192	0.335953	0.574879	6961.14	7220.29	5985.7	7548.17	7387.79	6830.33	hcp-4	T03F1.9	protein_coding_gene
WBGene00001833	7383.21	0.241815	0.118973	2.03252	0.0421015	0.218768	6439.87	7653.42	6201.03	8161.54	8225.75	7617.65	hcp-6	Y110A7A.1	protein_coding_gene
WBGene00001834	3407.04	0.208514	0.120283	1.73353	0.0830023	0.301953	2952.82	3132.71	3395.74	3720.35	3285.41	3955.19	hda-1	C53A5.3	protein_coding_gene
WBGene00001835	1557.69	0.252617	0.120033	2.10456	0.0353295	0.200574	1346.9	1469.73	1443.23	1881.67	1592.02	1612.61	hda-2	C08B11.2	protein_coding_gene
WBGene00001836	2014.84	0.220758	0.121209	1.8213	0.0685609	0.274574	1716	1870	1992.67	2304.44	1966.87	2239.04	hda-3	R06C1.1	protein_coding_gene
WBGene00001837	280.257	-0.13879	0.226004	-0.614102	0.539148	0.730991	346.438	242.917	293.945	269.424	221.94	306.881	hda-4	C10E2.3	protein_coding_gene
WBGene00001838	1141.59	0.287958	0.124957	2.30446	0.0211967	0.162787	924.375	1045.77	1110.84	1216.71	1332.51	1219.33	hda-10	Y51H1A.5	protein_coding_gene
WBGene00001839	28.5329	-0.832685	0.779239	-1.06859	0.285256	NA	79.3246	19.8612	11.1084	22.9297	20.0969	17.8766	hdl-1	ZK829.2	protein_coding_gene
WBGene00001840	15045.8	0.0704628	0.0916719	0.768641	0.442107	0.657597	13849.4	14603.3	15579.9	15262.6	14889.2	16090.4	hel-1	C26D10.2	protein_coding_gene
WBGene00001841	14.598	1.01363	0.834909	1.21406	0.224724	NA	9.71322	11.4584	7.69041	22.9297	30.5822	5.21399	hen-1	C36B7.7	protein_coding_gene
WBGene00001842	22.6276	0.108909	0.507273	0.214694	0.830006	NA	16.1887	21.3889	27.3437	22.9297	21.8445	26.07	her-1	ZK287.8	protein_coding_gene
WBGene00001843	1462.05	-0.537672	0.19643	-2.73722	0.0061961	0.0883187	2170.91	1665.28	1359.49	1298.39	1214.55	1063.65	hgo-1	W06D4.1	protein_coding_gene
WBGene00001844	574.743	0.0012337	0.16157	0.00763568	0.993908	0.996562	542.322	575.973	605.833	528.817	525.141	670.371	hid-1	K02E10.2	protein_coding_gene
WBGene00001851	2657.45	-0.345577	0.145164	-2.38059	0.0172849	0.145917	3414.2	2588.82	2924.07	2295.84	2161.73	2560.07	hif-1	F38A6.3	protein_coding_gene
WBGene00001852	105.646	-9.11086e-05	0.419454	-0.000217208	0.999827	0.999827	93.8945	61.1112	162.353	80.254	117.086	119.177	hil-1	C30G7.1	protein_coding_gene
WBGene00001853	1874.33	0.0570245	0.316349	0.180258	0.85695	0.9271	1274.05	1762.3	2475.46	1341.39	1592.9	2799.92	hil-2	Y73B6BL.9	protein_coding_gene
WBGene00001854	420.462	0.422789	0.433414	0.975485	0.32932	0.569795	186.17	347.57	543.456	313.85	370.482	761.243	hil-3	F22F1.1	protein_coding_gene
WBGene00001855	8665.91	0.166111	0.208346	0.797286	0.425285	0.645845	6540.24	7513.63	10447.9	8006.77	8451.18	11035.8	hil-4	C18G1.5	protein_coding_gene
WBGene00001856	6503.52	0.0626956	0.282151	0.222206	0.824154	0.908213	4989.36	4851.47	9245.58	5738.16	5510.04	8686.52	hil-5	B0414.3	protein_coding_gene
WBGene00001857	9.25211	0.167608	1.12307	0.149241	0.881364	NA	1.61887	9.93058	14.5263	1.43311	13.1067	14.8971	hil-6	F59A7.4	protein_coding_gene
WBGene00001858	9.00848	0.0427334	1.20392	0.0354953	0.971685	NA	1.61887	5.34723	19.6533	1.43311	9.61156	16.3868	hil-7	C01B10.5	protein_coding_gene
WBGene00001859	32.5972	0.0630574	0.480338	0.131277	0.895556	NA	42.0906	21.3889	33.3251	27.229	30.5822	40.9671	hil-8	T05E8.2	protein_coding_gene
WBGene00001860	9788.51	0.098961	0.109273	0.905627	0.365133	0.597111	9648.47	10010	8697.85	10959	9926.99	9488.73	him-1	F28B3.7	protein_coding_gene
WBGene00001862	2610.18	0.190693	0.142229	1.34075	0.180001	0.429088	2489.82	2558.27	2263.54	3082.61	2922.79	2344.06	him-3	ZK381.1	protein_coding_gene
WBGene00001863	5609.41	-0.697978	0.30705	-2.27317	0.0230158	0.170224	10161.6	6713.83	3946.89	4935.62	4563.74	3334.72	him-4	F15G9.4	protein_coding_gene
WBGene00001864	524.192	0.251794	0.172119	1.46291	0.143493	0.388035	404.718	468.265	559.691	587.574	531.257	593.651	him-5	D1086.4	protein_coding_gene
WBGene00001865	3922.75	0.173431	0.117421	1.47699	0.139677	0.382988	3742.83	3966.12	3350.46	4505.69	4073.55	3897.83	him-6	T04A11.6	protein_coding_gene
WBGene00001867	1354.28	0.14653	0.135347	1.08263	0.278975	0.52966	1259.48	1335.28	1257.81	1633.74	1355.23	1284.13	him-8	T07G12.12	protein_coding_gene
WBGene00001869	3186.28	0.220779	0.11089	1.99097	0.0464845	0.228148	2692.18	2970.77	3160.76	3589.93	3212.88	3491.14	him-10	R12B2.4	protein_coding_gene
WBGene00001872	1451.64	0.131852	0.127234	1.03629	0.300066	0.545984	1295.1	1381.88	1474	1688.2	1474.06	1396.61	him-14	ZK1127.11	protein_coding_gene
WBGene00001874	5739.77	0.262987	0.132455	1.98548	0.0470914	0.229044	5125.34	5863.62	4662.1	6770	6335.76	5681.76	him-17	T09E8.2	protein_coding_gene
WBGene00001875	7619.35	0.470977	0.253336	1.8591	0.0630127	0.263622	4306.2	6430.43	8421	7628.43	7857.01	11073	his-1	T10C6.14	protein_coding_gene
WBGene00001876	5106.13	0.447957	0.258143	1.73531	0.0826864	0.301357	2779.6	4780.43	5396.96	4745.02	5697.03	7237.77	his-2	T10C6.13	protein_coding_gene
WBGene00001877	6203.93	0.459027	0.234421	1.95813	0.0502145	0.237136	3600.37	5535.15	6537.7	6166.66	6659.94	8723.76	his-3	T10C6.12	protein_coding_gene
WBGene00001878	6489.28	0.377941	0.238987	1.58143	0.11378	0.346398	4094.12	5509.18	7327.25	6454.71	6315.67	9234.73	his-4	T10C6.11	protein_coding_gene
WBGene00001879	5099.13	0.57908	0.221639	2.61272	0.0089824	0.10644	2828.17	4492.44	4944.08	5441.51	5737.23	7151.37	his-5	F45F2.3	protein_coding_gene
WBGene00001880	4331.09	0.577915	0.257758	2.24208	0.024956	0.176545	2234.04	3788.9	4399.77	4227.67	5009.37	6326.81	his-6	F45F2.13	protein_coding_gene
WBGene00001881	3434.29	0.631372	0.238808	2.64385	0.00819691	0.101437	1796.95	2946.33	3337.64	3535.48	4077.05	4912.33	his-7	F45F2.4	protein_coding_gene
WBGene00001882	2139	0.609434	0.235962	2.58276	0.00980128	0.11125	1168.82	1880.7	2029.41	2161.13	2464.05	3129.89	his-8	F45F2.12	protein_coding_gene
WBGene00001883	0.269772	1.64608	4.04451	0.406992	0.684014	NA	0	0	0	0	0.873778	0.744856	his-9	ZK131.3	protein_coding_gene
WBGene00001884	1.38544	-1.7838	2.29037	-0.778827	0.436081	NA	3.23774	0.76389	2.56347	0	1.74756	0	his-10	ZK131.4	protein_coding_gene
WBGene00001885	2.04685	0.507264	2.03705	0.249019	0.803346	NA	0	1.52778	3.41796	2.86621	0	4.46914	his-11	ZK131.5	protein_coding_gene
WBGene00001886	44.4514	-1.01091	0.482824	-2.09375	0.0362822	0.202934	33.9963	65.6946	78.6131	20.0635	34.0773	34.2634	his-12	ZK131.6	protein_coding_gene
WBGene00001887	3.77464	-1.11451	1.21856	-0.91461	0.360396	NA	4.85661	6.11112	4.27245	4.29932	0.873778	2.23457	his-13	ZK131.7	protein_coding_gene
WBGene00001888	0.266558	-0.060025	4.08047	-0.0147103	0.988263	NA	0	0	0.85449	0	0	0.744856	his-14	ZK131.8	protein_coding_gene
WBGene00001889	17.4203	-0.869187	0.569056	-1.52742	0.126657	NA	21.0453	27.5001	18.7988	12.898	13.1067	11.1728	his-15	ZK131.9	protein_coding_gene
WBGene00001890	267.272	-0.985209	0.60505	-1.62831	0.103459	0.332883	153.793	249.028	663.084	88.8526	109.222	339.655	his-16	ZK131.10	protein_coding_gene
WBGene00001891	1472.47	0.497531	0.268324	1.85422	0.0637082	0.265512	815.911	1366.6	1479.12	1285.5	1713.48	2174.24	his-17	K06C4.5	protein_coding_gene
WBGene00001892	4378.7	0.536172	0.224947	2.38354	0.0171469	0.145315	2572.39	3669.73	4478.38	4464.13	4813.64	6273.93	his-18	K06C4.10	protein_coding_gene
WBGene00001893	0	NA	NA	NA	NA	NA	0	0	0	0	0	0	his-19	K06C4.11	protein_coding_gene
WBGene00001894	0.291259	1.72131	4.04035	0.426028	0.670087	NA	0	0	0	0	1.74756	0	his-20	K06C4.4	protein_coding_gene
WBGene00001895	0.791042	0.184964	2.68143	0.0689797	0.945006	NA	1.61887	0.76389	0	0	0.873778	1.48971	his-21	K06C4.3	protein_coding_gene
WBGene00001896	0	NA	NA	NA	NA	NA	0	0	0	0	0	0	his-22	K06C4.12	protein_coding_gene
WBGene00001898	1233.3	0.304756	0.604679	0.503996	0.614264	0.78302	611.933	1058.75	1639.77	726.585	1063.39	2299.37	his-24	M163.3	protein_coding_gene
WBGene00001899	3.23958	-2.01089	1.34099	-1.49956	0.133729	NA	4.85661	3.81945	6.83592	1.43311	1.74756	0.744856	his-25	ZK131.2	protein_coding_gene
WBGene00001900	5.87893	-1.24611	1.17444	-1.06103	0.288678	NA	6.47548	2.29167	16.2353	1.43311	4.36889	4.46914	his-26	ZK131.1	protein_coding_gene
WBGene00001901	0.14563	0.901748	4.08047	0.220991	0.825099	NA	0	0	0	0	0.873778	0	his-27	K06C4.13	protein_coding_gene
WBGene00001902	0.375601	0.605135	4.0491	0.149449	0.881199	NA	0	0.76389	0	0	0	1.48971	his-28	K06C4.2	protein_coding_gene
WBGene00001903	46.4213	0.351075	0.650211	0.53994	0.589238	0.767102	17.8076	28.2639	76.0496	31.5284	43.6889	81.1893	his-29	F35H10.11	protein_coding_gene
WBGene00001904	11.3601	0.971787	0.839567	1.15749	0.247074	NA	3.23774	8.4028	11.1084	8.59864	12.2329	24.5803	his-30	F35H10.1	protein_coding_gene
WBGene00001905	1144.62	0.445387	0.312674	1.42445	0.154318	0.400791	610.314	976.252	1320.19	1013.21	1133.29	1814.47	his-31	F17E9.12	protein_coding_gene
WBGene00001906	2085.68	0.369147	0.300522	1.22835	0.219314	0.472424	1241.67	1902.85	2315.67	1668.14	2027.16	3358.56	his-32	F17E9.10	protein_coding_gene
WBGene00001907	7.79704	0.711617	1.05085	0.677181	0.498291	NA	1.61887	9.93058	5.98143	2.86621	12.2329	14.1523	his-33	F17E9.13	protein_coding_gene
WBGene00001908	29.097	0.189752	0.667333	0.284344	0.776147	NA	9.71322	31.3195	40.161	18.6304	27.0871	47.6708	his-34	F17E9.9	protein_coding_gene
WBGene00001909	804.956	-0.224707	0.138416	-1.62342	0.1045	0.333865	877.428	857.085	871.58	647.764	750.575	825.301	his-35	C50F4.13	protein_coding_gene
WBGene00001910	444.279	0.309044	0.297682	1.03817	0.299192	0.545565	262.257	424.723	502.44	396.971	429.025	650.26		C50F4.6	protein_coding_gene
WBGene00001911	607.979	-0.130187	0.16604	-0.784075	0.432996	0.65115	626.503	547.709	730.589	633.433	553.975	555.663	his-37	C50F4.7	protein_coding_gene
WBGene00001912	3922.17	0.419938	0.182522	2.30075	0.0214057	0.163699	2548.1	3589.52	3924.67	4257.76	4219.47	4993.52	his-38	K03A1.6	protein_coding_gene
WBGene00001913	1.87246	0.280665	1.70601	0.164515	0.869326	NA	0	1.52778	3.41796	1.43311	2.62133	2.23457	his-39	F45F2.2	protein_coding_gene
WBGene00001914	3310.61	0.47233	0.244424	1.93242	0.0533078	0.242727	1868.18	2923.41	3526.48	3261.75	3616.57	4667.27	his-40	K03A1.1	protein_coding_gene
WBGene00001915	275.831	-0.194355	0.22851	-0.850532	0.395029	0.620523	318.917	231.459	334.106	255.093	221.94	293.473	his-41	C50F4.5	protein_coding_gene
WBGene00001916	3.06372	-0.41614	1.2852	-0.323795	0.746093	NA	1.61887	4.58334	4.27245	1.43311	3.49511	2.97943	his-42	F08G2.3	protein_coding_gene
WBGene00001917	23.5612	-0.900998	1.06743	-0.844082	0.398624	NA	9.71322	9.93058	72.6317	5.73243	6.11645	37.2428	his-43	F08G2.2	protein_coding_gene
WBGene00001918	5.01242	-0.908871	1.37292	-0.661996	0.507974	NA	6.47548	7.6389	5.12694	8.59864	0	2.23457	his-44	F08G2.1	protein_coding_gene
WBGene00001919	242.492	0.266841	0.346858	0.76931	0.441709	0.657223	127.891	210.834	320.434	210.667	280.483	304.646	his-45	B0035.10	protein_coding_gene
WBGene00001920	431.726	0.254511	0.210543	1.20883	0.226728	0.47924	372.34	443.82	364.013	458.594	573.198	378.387	his-46	B0035.9	protein_coding_gene
WBGene00001921	60.8308	0.101967	0.462386	0.220523	0.825464	0.909021	72.8492	33.6112	70.0682	74.5216	40.1938	73.7408	his-47	B0035.7	protein_coding_gene
WBGene00001922	21154.5	0.0732251	0.174459	0.419727	0.674685	0.819846	16732.6	22640.2	22479.1	18093	24871.2	22111.1	his-48	B0035.8	protein_coding_gene
WBGene00001923	0.127315	-1.02181	4.08047	-0.250414	0.802268	NA	0	0.76389	0	0	0	0	his-49	F07B7.5	protein_coding_gene
WBGene00001924	0.124143	0.901748	4.08047	0.220991	0.825099	NA	0	0	0	0	0	0.744856	his-50	F07B7.9	protein_coding_gene
WBGene00001925	0.393915	2.10675	4.01609	0.524577	0.599877	NA	0	0	0	0	0.873778	1.48971	his-51	F07B7.10	protein_coding_gene
WBGene00001926	0.539623	-2.51765	3.99771	-0.629775	0.528842	NA	3.23774	0	0	0	0	0	his-52	F07B7.4	protein_coding_gene
WBGene00001927	0.127315	-1.02181	4.08047	-0.250414	0.802268	NA	0	0.76389	0	0	0	0	his-53	F07B7.3	protein_coding_gene
WBGene00001928	0.142415	-1.02181	4.08047	-0.250414	0.802268	NA	0	0	0.85449	0	0	0	his-54	F07B7.11	protein_coding_gene
WBGene00001929	495.538	0.262718	0.273124	0.961898	0.336101	0.575042	435.476	585.904	329.833	501.587	687.663	432.762	his-55	F54E12.1	protein_coding_gene
WBGene00001930	474.368	0.16529	0.740513	0.22321	0.823372	0.907726	228.261	288.751	824.583	306.685	309.317	888.614	his-56	F54E12.3	protein_coding_gene
WBGene00001931	80.522	0.275389	0.287269	0.958643	0.337739	0.575788	59.8982	74.0974	83.74	84.5533	84.7565	96.0865	his-57	F54E12.5	protein_coding_gene
WBGene00001932	14.6628	0.496357	0.712564	0.696578	0.486067	NA	14.5698	11.4584	11.1084	7.16554	18.3493	25.3251	his-58	F54E12.4	protein_coding_gene
WBGene00001933	33294.2	0.0950442	0.180672	0.52606	0.598847	0.773324	26118.9	31114	39359.5	29771.4	34506.4	38894.9	his-59	F55G1.2	protein_coding_gene
WBGene00001934	26866.6	0.0623156	0.125339	0.497174	0.619066	0.786288	24299.2	24346	30213.1	26331.9	26961.3	29047.9	his-60	F55G1.11	protein_coding_gene
WBGene00001935	23588.1	0.0948998	0.212286	0.447037	0.654848	0.807841	18084.4	20974.9	29377.4	21495.2	21988.6	29608	his-61	F55G1.10	protein_coding_gene
WBGene00001936	33262.7	0.108771	0.181787	0.598346	0.549609	0.738231	25908.4	31619.7	38499.1	28854.2	36191	38503.9	his-62	F55G1.3	protein_coding_gene
WBGene00001937	32715.8	0.177139	0.194737	0.909634	0.363016	0.595452	24835.1	28232.6	39060.5	31326.3	32441.6	40398.8	his-63	F22B3.2	protein_coding_gene
WBGene00001938	37712.9	0.169884	0.141814	1.19794	0.230942	0.482996	31848	32310.3	42324.6	39558.1	38295.1	41941.4	his-64	F22B3.1	protein_coding_gene
WBGene00001939	16.9822	0.26836	0.616949	0.43498	0.663577	NA	11.3321	11.4584	23.0712	20.0635	16.6018	19.3663	his-65	H02I12.7	protein_coding_gene
WBGene00001940	82.0151	0.321479	0.295043	1.0896	0.275889	0.527649	56.6605	74.0974	86.3035	98.8844	88.2516	87.8931	his-66	H02I12.6	protein_coding_gene
WBGene00001941	21328	0.335687	0.149457	2.24605	0.0247011	0.176228	15293.5	19720.6	21555.4	22594.4	23711.7	25092.7	his-67	T23D8.5	protein_coding_gene
WBGene00001942	6753.45	0.0891864	0.195146	0.457023	0.647654	0.804523	4989.36	6897.17	7745.95	6072.07	6645.08	8171.07	his-68	T23D8.6	protein_coding_gene
WBGene00001943	6.94863	0.342226	0.932527	0.366988	0.713628	NA	3.23774	6.11112	8.5449	11.4649	7.864	4.46914	his-69	E03A3.3	protein_coding_gene
WBGene00001944	8.36758	-2.58702	1.50497	-1.71899	0.0856159	NA	33.9963	7.6389	1.70898	0	6.11645	0.744856	his-70	E03A3.4	protein_coding_gene
WBGene00001945	233.055	-0.478225	0.307068	-1.55739	0.119377	0.355293	236.355	217.709	360.595	161.941	162.523	259.21	his-71	F45E1.6	protein_coding_gene
WBGene00001946	4911.46	0.171403	0.246509	0.695322	0.486854	0.692577	3380.2	4426.75	6052.35	4141.68	4876.56	6591.23	his-72	Y49E10.6	protein_coding_gene
WBGene00001947	0	NA	NA	NA	NA	NA	0	0	0	0	0	0	his-73	W09H1.2	protein_coding_gene
WBGene00001948	48.0894	-0.160801	0.401564	-0.400436	0.688835	0.829532	51.8039	53.4723	47.8514	34.3946	38.4462	62.5679	hlh-1	B0304.1	protein_coding_gene
WBGene00001949	750.786	0.423893	0.251702	1.68411	0.0921606	0.315805	445.189	682.154	794.676	717.987	809.992	1054.72	hlh-2	M05B5.5	protein_coding_gene
WBGene00001950	117.211	0.261153	0.447707	0.583312	0.559683	0.746104	59.8982	109.236	150.39	78.8209	117.96	186.959	hlh-3	T24B8.6	protein_coding_gene
WBGene00001951	4.30852	-0.484358	1.09967	-0.440456	0.659607	NA	4.85661	6.87501	3.41796	2.86621	2.62133	5.21399	hlh-4	T05G5.2	protein_coding_gene
WBGene00001952	5.17934	0.584535	1.03574	0.564367	0.572505	NA	1.61887	5.34723	5.12694	7.16554	4.36889	7.44856	hlh-6	T15H9.3	protein_coding_gene
WBGene00001953	5.32589	-0.112246	1.02469	-0.109542	0.912773	NA	8.09435	6.11112	2.56347	5.73243	3.49511	5.95885	hlh-8	C02B8.4	protein_coding_gene
WBGene00001954	1.51441	-0.136919	2.27089	-0.0602931	0.951922	NA	0	3.81945	0.85449	1.43311	0	2.97943	hlh-10	ZK682.4	protein_coding_gene
WBGene00001955	426.598	-0.0308212	0.158587	-0.194349	0.845903	0.92128	475.948	392.64	428.1	404.136	398.443	460.321	hlh-11	F58A4.7	protein_coding_gene
WBGene00001956	3.73945	-1.93015	1.26617	-1.52439	0.127411	NA	8.09435	3.81945	5.98143	1.43311	0.873778	2.23457	hlh-12	C28C12.8	protein_coding_gene
WBGene00001957	1.09728	-0.713929	2.34973	-0.303834	0.761254	NA	0	1.52778	2.56347	0	1.74756	0.744856	hlh-13	F48D6.3	protein_coding_gene
WBGene00001958	18.9622	0.755556	0.818266	0.923363	0.355818	NA	6.47548	9.16669	26.4892	14.3311	14.8542	42.4568	hlh-14	C18A3.8	protein_coding_gene
WBGene00001959	0.28483	-1.80581	4.03906	-0.447086	0.654813	NA	0	0	1.70898	0	0	0	hlh-15	C43H6.8	protein_coding_gene
WBGene00001960	5.14482	-0.111588	1.00592	-0.110931	0.911671	NA	4.85661	5.34723	5.98143	2.86621	4.36889	7.44856	hlh-16	DY3.3	protein_coding_gene
WBGene00001961	0.794175	0.913566	3.10805	0.293935	0.768807	NA	0	1.52778	0	0	1.74756	1.48971	hlh-17	F38C2.2	protein_coding_gene
WBGene00001962	0.397087	0.685564	3.88919	0.176274	0.860078	NA	0	0.76389	0	0	0.873778	0.744856	hlh-19	F57C12.3	protein_coding_gene
WBGene00001963	41.0737	-0.0179334	0.422467	-0.0424491	0.966141	0.984124	32.3774	43.5418	46.997	47.2925	47.184	29.0494	btb-1	F40G9.4	pseudogene
WBGene00001964	7.82803	1.19694	0.947151	1.26373	0.206329	NA	3.23774	2.29167	8.5449	11.4649	13.9804	7.44856	hlh-25	C17C3.7	protein_coding_gene
WBGene00001965	8.25748	0.690481	0.87866	0.785834	0.431965	NA	4.85661	3.81945	10.2539	8.59864	7.864	14.1523	hlh-26	C17C3.8	protein_coding_gene
WBGene00001966	9.19694	0.554011	1.00581	0.55081	0.581764	NA	1.61887	10.6945	9.39939	15.7642	13.9804	3.72428	hlh-27	C17C3.10	protein_coding_gene
WBGene00001967	1.07579	-0.770415	2.35259	-0.327475	0.743309	NA	0	1.52778	2.56347	0	0.873778	1.48971	hlh-28	F31A3.2	protein_coding_gene
WBGene00001968	5.14054	0.144819	1.17166	0.123602	0.901631	NA	8.09435	0.76389	5.98143	7.16554	4.36889	4.46914	hlh-29	F31A3.4	protein_coding_gene
WBGene00001971	5692.44	0.037953	0.22104	0.171702	0.863672	0.931122	4796.71	5311.33	6745.34	4560.15	5146.55	7594.56	hmg-1.1	Y48B6A.14	protein_coding_gene
WBGene00001972	1928.27	0.0729329	0.160519	0.454358	0.649571	0.805467	1693.34	2164.1	1780.76	1705.4	2244.74	1981.32	hmg-1.2	F47D12.4	protein_coding_gene
WBGene00001973	5854.29	0.125049	0.150124	0.832976	0.404858	0.628766	5557.58	6359.39	4883.41	6370.16	6670.42	5284.76	hmg-3	C32F10.5	protein_coding_gene
WBGene00001974	5719.74	0.251158	0.128435	1.95552	0.0505213	0.23737	4956.98	5917.1	4791.13	6633.85	6313.05	5706.34	hmg-4	T20B12.8	protein_coding_gene
WBGene00001975	1438.63	0.0690445	0.125841	0.548666	0.583234	0.762831	1251.39	1385.7	1572.26	1457.47	1492.41	1472.58	hmg-5	F45E4.9	protein_coding_gene
WBGene00001976	0	NA	NA	NA	NA	NA	0	0	0	0	0	0	hmg-11	T05A7.4	protein_coding_gene
WBGene00001977	11011.3	0.150944	0.115338	1.30871	0.190632	0.441698	9318.22	10482.1	11504	11166.8	11367.9	12229.1	hmg-12	Y17G7A.1	protein_coding_gene
WBGene00001978	4016.54	0.137165	0.0983236	1.39504	0.163004	0.411474	3593.89	3962.3	3919.55	4029.9	4125.98	4467.65	hmp-1	R13H4.4	protein_coding_gene
WBGene00001979	4443.5	0.166687	0.0926174	1.79974	0.0719023	0.280852	3938.71	4298.41	4318.59	4879.73	4501.7	4723.88	hmp-2	K05C4.6	protein_coding_gene
WBGene00001980	8482.15	0.176211	0.122498	1.43849	0.150296	0.396087	7495.37	9030.71	7366.56	8567.11	9593.21	8839.96	hmr-1	W02B9.1	protein_coding_gene
WBGene00001981	83.9361	0.00896087	0.455055	0.0196919	0.984289	0.992584	51.8039	93.1946	105.957	53.025	70.776	128.86	hnd-1	C44C10.8	protein_coding_gene
WBGene00001983	4090.48	-0.0013002	0.0958674	-0.0135625	0.989179	0.994751	4163.73	3939.38	4171.62	4382.44	4002.78	3882.94	hoe-1	E04A4.4	protein_coding_gene
WBGene00001984	6.98431	-1.15686	0.922612	-1.2539	0.20988	NA	14.5698	8.4028	5.98143	5.73243	3.49511	3.72428	hog-1	W06B11.4	protein_coding_gene
WBGene00001985	977.156	0.228521	0.149553	1.52803	0.126506	0.364553	815.911	834.932	1047.6	1021.81	1017.95	1124.73	hop-1	C18E3.8	protein_coding_gene
WBGene00001986	24.6869	-0.938123	0.487468	-1.92448	0.054294	NA	40.4718	27.5001	29.9072	15.7642	16.6018	17.8766	hot-1	F43D2.4	protein_coding_gene
WBGene00001987	9.50156	-0.11397	0.81589	-0.139688	0.888907	NA	8.09435	8.4028	12.8174	12.898	4.36889	10.428	hot-2	Y39B6A.48	protein_coding_gene
WBGene00001988	4.6093	-0.208474	1.14066	-0.182766	0.854981	NA	6.47548	6.11112	2.56347	1.43311	4.36889	6.70371	hot-3	W02B8.5	protein_coding_gene
WBGene00001989	9.91464	-0.619332	0.783762	-0.790204	0.429409	NA	9.71322	13.75	12.8174	4.29932	6.99022	11.9177	hot-4	T12A2.16	protein_coding_gene
WBGene00001990	5.46133	-1.0629	1.18387	-0.897814	0.369285	NA	8.09435	7.6389	6.83592	0	3.49511	6.70371	hot-5	K07A12.6	protein_coding_gene
WBGene00001991	21.6841	-0.89787	0.592157	-1.51627	0.129451	NA	43.7095	17.5695	23.9257	15.7642	15.728	13.4074	hot-6	C13G3.2	protein_coding_gene
WBGene00001992	3.88762	-0.802023	1.41959	-0.56497	0.572094	NA	4.85661	3.81945	5.98143	4.29932	4.36889	0	hot-7	Y48B6A.9	protein_coding_gene
WBGene00001993	2974.46	-0.68352	0.206846	-3.30449	0.000951486	0.0276312	4751.38	3445.15	2803.58	2549.5	2060.37	2236.8	hpd-1	T21C12.2	protein_coding_gene
WBGene00001994	1034.41	0.139065	0.255121	0.545095	0.585688	0.764307	929.232	818.127	1207.39	930.086	842.322	1479.28	hpk-1	F20B6.8	protein_coding_gene
WBGene00001995	153.338	0.344442	0.280634	1.22737	0.219682	0.472981	101.989	145.139	157.226	150.476	152.911	212.284	hpl-1	K08H2.6	protein_coding_gene
WBGene00001996	2234.47	0.186113	0.0937373	1.98547	0.0470918	0.229044	2028.44	2170.98	2067.87	2496.47	2319.88	2323.21	hpl-2	K01G5.2	protein_coding_gene
WBGene00001997	893.555	0.137875	0.133122	1.0357	0.30034	0.545995	893.616	881.53	776.732	1027.54	879.894	902.021	hpr-9	Y39A1A.23	protein_coding_gene
WBGene00001998	1737.88	0.248471	0.109233	2.27468	0.0229253	0.16995	1456.98	1653.06	1650.02	1987.72	1821.83	1857.67	hpr-17	F32A11.2	protein_coding_gene
WBGene00001999	8130.14	0.102192	0.13299	0.768414	0.442241	0.657655	7466.23	8602.17	7459.7	7290.22	9276.03	8686.52	hrpa-1	F42A6.7	protein_coding_gene
WBGene00002000	10022.9	0.0369471	0.125465	0.294483	0.768389	0.873086	9242.13	11244.5	9196.02	9429.84	10812.1	10212.7	hrpr-1	F58D5.1	protein_coding_gene
WBGene00002001	3973.65	-0.0379904	0.112656	-0.337223	0.735949	0.854871	4272.2	4170.84	3635	4145.98	3929.38	3688.53	hars-1	T11G6.1	protein_coding_gene
WBGene00002002	1174.26	0.00691695	0.215293	0.0321281	0.97437	0.988617	966.466	1111.46	1436.4	968.78	1111.45	1450.98	hsb-1	K08E7.2	protein_coding_gene
WBGene00002003	2479.32	0.272813	0.112687	2.42098	0.0154789	0.13783	2135.29	2458.96	2137.93	2886.28	2616.97	2640.52	hse-5	B0285.5	protein_coding_gene
WBGene00002004	2696.02	0.159041	0.141874	1.121	0.262286	0.515097	2297.18	2456.67	2887.32	2760.16	2599.49	3175.32	hsf-1	Y53C10A.12	protein_coding_gene
WBGene00002005	90297.2	0.0204686	0.0799819	0.255915	0.798016	0.891414	90813.8	92671.4	85487.5	88113.2	93226	91471.3	hsp-1	F26D10.3	protein_coding_gene
WBGene00002006	58.5924	0.122339	0.331078	0.369517	0.711742	0.843004	50.185	67.9863	49.5604	60.1905	65.5334	58.0988	hsp-2	K09C4.3	pseudogene
WBGene00002007	14997.1	-0.214548	0.155751	-1.3775	0.168357	0.418346	19047.6	16373.2	12913.1	13947	14046	13655.5	hsp-3	C15H9.6	protein_coding_gene
WBGene00002008	14983.8	0.163723	0.119972	1.36468	0.172354	0.421974	14170	14396.3	13833.3	17816.4	15779.6	13907.2	hsp-4	F43E2.8	protein_coding_gene
WBGene00002010	12810.5	-0.0531932	0.101065	-0.526328	0.59866	0.773175	13846.2	12135.9	13160	13121.5	11737.5	12862.2	hsp-6	C37H5.8	protein_coding_gene
WBGene00002011	303.947	-1.37194	0.398106	-3.44616	0.000568609	0.0196576	692.877	226.875	397.338	157.642	133.688	215.263	hsp-12.2	C14B9.1	protein_coding_gene
WBGene00002012	28.746	-0.818119	0.480469	-1.70275	0.0886147	NA	38.8529	32.0834	39.3065	18.6304	27.9609	15.642	hsp-12.3	F38E11.1	protein_coding_gene
WBGene00002013	14.8797	-0.259116	0.643439	-0.402705	0.687165	NA	21.0453	9.93058	17.9443	14.3311	14.8542	11.1728	hsp-12.6	F38E11.2	protein_coding_gene
WBGene00002015	2.48068	-0.605892	1.7064	-0.355071	0.722536	NA	4.85661	0.76389	3.41796	2.86621	0	2.97943	hsp-16.1	T27E4.8	protein_coding_gene
WBGene00002016	65.6697	-0.365015	0.572707	-0.637352	0.523896	0.718555	118.178	59.5835	44.4335	70.2222	77.7662	23.8354	hsp-16.2	Y46H3A.3	protein_coding_gene
WBGene00002017	1.89788	-0.720521	1.79435	-0.401549	0.688016	NA	1.61887	3.81945	1.70898	0	3.49511	0.744856	hsp-16.11	T27E4.2	protein_coding_gene
WBGene00002018	64.4557	-1.19581	0.726678	-1.64559	0.0998487	0.32663	155.412	76.389	37.5976	42.9932	64.6596	9.68313	hsp-16.41	Y46H3A.2	protein_coding_gene
WBGene00002019	1.90679	-1.68524	1.89439	-0.889598	0.373682	NA	6.47548	0.76389	1.70898	0	1.74756	0.744856	hsp-16.48	T27E4.3	protein_coding_gene
WBGene00002020	1.73329	-1.93799	1.86585	-1.03866	0.298962	NA	3.23774	2.29167	2.56347	1.43311	0.873778	0	hsp-16.49	T27E4.9	protein_coding_gene
WBGene00002021	433.634	0.0770646	0.283593	0.271743	0.785819	0.883433	521.276	429.306	315.307	591.873	418.54	325.502	hsp-17	F52E1.7	protein_coding_gene
WBGene00002023	1229.78	-0.624104	0.167492	-3.72617	0.000194407	0.00860609	1740.29	1487.29	1249.26	987.411	1051.15	863.289	hsp-25	C09B8.6	protein_coding_gene
WBGene00002024	1205.32	-0.0719309	0.202573	-0.355086	0.722525	0.84925	1516.88	1271.11	921.995	1053.33	1227.66	1240.93	hsp-43	C14F11.5	protein_coding_gene
WBGene00002025	14376.5	-0.135122	0.157882	-0.855842	0.392085	0.618443	17754.2	14915	12480.7	14617.7	14213.7	12277.5	hsp-60	Y22D7AL.5	protein_coding_gene
WBGene00002026	329.882	-0.786725	0.994422	-0.791138	0.428863	0.64847	802.96	288.751	161.499	273.723	405.433	46.926	hsp-70	C12C8.1	protein_coding_gene
WBGene00002027	10991.9	0.154005	0.0958336	1.607	0.108054	0.338689	10037	11239.1	9936.87	11977.9	11627.4	11133.4	hsr-9	T05F1.6	protein_coding_gene
WBGene00002028	2189.66	0.252759	0.118929	2.12529	0.0335623	0.196396	1772.66	2057.92	2159.3	2443.45	2267.45	2437.17	hst-1	F08B4.6	protein_coding_gene
WBGene00002029	267.96	0.323487	0.224218	1.44273	0.149096	0.394936	191.027	274.237	247.802	247.928	314.56	332.206	hst-2	C34F6.4	protein_coding_gene
WBGene00002030	12.5867	-0.147888	0.651279	-0.227073	0.820367	NA	11.3321	14.5139	13.6718	11.4649	14.8542	9.68313	hst-3.1	F40H3.5	protein_coding_gene
WBGene00002031	345.922	0.56881	0.215312	2.64179	0.00824685	0.101823	215.31	334.584	282.836	396.971	462.229	383.601	hst-6	Y34B4A.3	protein_coding_gene
WBGene00002032	2456.08	0.10299	0.115897	0.888631	0.374202	0.60398	2271.28	2217.57	2614.74	2606.82	2391.53	2634.56	htp-1	F41H10.10	protein_coding_gene
WBGene00002033	1289.44	0.127106	0.170158	0.74699	0.45507	0.668638	1141.3	1057.22	1498.78	1334.22	1255.62	1449.49	htp-2	Y73B6BL.2	protein_coding_gene
WBGene00002034	3754.15	0.239131	0.0978319	2.44431	0.0145131	0.133035	3375.34	3524.59	3426.51	4385.31	3990.54	3822.6	htp-3	F57C9.5	protein_coding_gene
WBGene00002035	4182.69	0.268223	0.102369	2.62015	0.00878906	0.105351	3635.98	3917.99	3825.55	4955.68	4275.4	4485.53	hum-1	F29D10.4	protein_coding_gene
WBGene00002036	7834.48	0.20315	0.129806	1.56503	0.117577	0.35207	7555.27	7939.11	6356.55	8729.06	8823.41	7603.49	hum-2	F36D4.3	protein_coding_gene
WBGene00002037	685.06	-0.223793	0.211615	-1.05755	0.290261	0.539041	862.858	779.932	572.508	654.93	716.498	523.634	hum-4	F46C3.3	protein_coding_gene
WBGene00002038	956.393	-0.29424	0.155986	-1.88632	0.0592515	0.256153	1240.05	1009.1	914.304	887.093	878.147	809.659	hum-5	T02C12.1	protein_coding_gene
WBGene00002039	177.406	-0.829499	0.335682	-2.47109	0.0134703	0.128242	322.155	153.542	205.932	157.642	107.475	117.687	hum-6	T10H10.1	protein_coding_gene
WBGene00002040	475.939	-0.220455	0.20087	-1.0975	0.272422	0.525075	597.363	550.001	391.356	428.499	463.102	425.313	hum-7	F56A6.2	protein_coding_gene
WBGene00002041	747.789	-0.216623	0.190325	-1.13817	0.255048	0.507795	951.896	781.46	678.465	801.107	677.178	596.63	hum-8	Y66H1A.6	protein_coding_gene
WBGene00002042	643.645	0.173491	0.156766	1.10668	0.268431	0.521502	579.556	567.571	665.648	755.247	595.917	697.93	hus-1	H26D21.1	protein_coding_gene
WBGene00002043	2278.75	0.175585	0.103404	1.69804	0.0895003	0.312217	2002.54	2140.42	2272.94	2530.87	2309.4	2416.31	hyl-1	C09G4.1	protein_coding_gene
WBGene00002044	596.223	0.00225343	0.177246	0.0127135	0.989856	0.995157	681.544	625.626	482.787	584.708	563.587	639.087	hyl-2	K02G10.6	protein_coding_gene
WBGene00002045	22903.4	-0.0506775	0.10979	-0.461585	0.644379	0.803363	21934.1	23817.3	24166.7	20277	22817.8	24407.5	icd-1	C56C10.8	protein_coding_gene
WBGene00002046	1934.69	0.0548818	0.125492	0.437332	0.66187	0.811594	1685.24	1873.82	2130.24	2029.28	1917.94	1971.63	icln-1	C01F6.8	protein_coding_gene
WBGene00002047	5848.78	0.266873	0.132538	2.01356	0.0440554	0.223146	4540.93	5652.79	5731.07	5951.69	6372.46	6843.74	icp-1	Y39G10AR.13	protein_coding_gene
WBGene00002048	458.378	-0.527758	0.239176	-2.20657	0.0273444	0.183792	689.639	470.557	463.988	448.563	376.598	300.922	ida-1	B0244.2	protein_coding_gene
WBGene00002050	728.858	-1.27187	0.348879	-3.64558	0.000266787	0.0107604	1709.53	700.488	684.447	399.837	484.073	394.774	ifa-1	F38B2.1	protein_coding_gene
WBGene00002051	8.06671	-0.411034	0.842186	-0.488056	0.62551	NA	9.71322	9.16669	8.5449	10.0317	3.49511	7.44856	ifa-3	F52E10.5	protein_coding_gene
WBGene00002052	1019.26	-0.281371	0.182703	-1.54005	0.123549	0.360516	1147.78	1187.09	1023.68	709.388	999.602	1048.01	ifa-4	K05B2.3	protein_coding_gene
WBGene00002053	2795.45	-0.6593	0.24743	-2.66459	0.00770818	0.0985138	4600.83	3480.28	2190.91	2195.52	2276.19	2028.99	ifb-1	F10C1.2	protein_coding_gene
WBGene00002054	1283.94	-0.993401	0.230369	-4.31222	1.61624e-05	0.00140492	2311.75	1283.34	1534.66	928.653	766.303	878.931	ifb-2	F10C1.7	protein_coding_gene
WBGene00002055	398.265	-0.970507	0.342647	-2.83238	0.00462025	0.073667	781.914	280.348	521.239	286.621	259.512	259.955	ifc-1	F37B4.2	protein_coding_gene
WBGene00002056	2074.84	-0.806595	0.182141	-4.42841	9.49284e-06	0.000994126	3305.73	2200.77	2415.64	1662.4	1412.03	1452.47	ifc-2	M6.1	protein_coding_gene
WBGene00002057	134.452	-0.848878	0.347495	-2.44285	0.0145719	0.133035	250.925	147.431	122.192	84.5533	114.465	87.1482	ifd-1	R04E5.10	protein_coding_gene
WBGene00002058	166.949	-0.0283642	0.357376	-0.0793681	0.93674	0.970609	212.072	162.709	130.737	235.03	103.98	157.165	ifd-2	F25E2.4	protein_coding_gene
WBGene00002059	5018.17	-0.101829	0.156677	-0.649929	0.515738	0.713471	5591.58	5618.41	4374.99	5269.53	5116.84	4137.68	ife-1	F53A2.6	protein_coding_gene
WBGene00002060	746.739	0.0534189	0.150543	0.35484	0.722709	0.849323	767.345	804.377	627.196	778.177	789.022	714.317	ife-2	R04A9.4	protein_coding_gene
WBGene00002061	9139.85	0.0849467	0.116492	0.729205	0.465876	0.676362	8189.87	9665.51	8752.54	9601.82	10059.8	8569.57	ife-3	B0348.6	protein_coding_gene
WBGene00002062	153.609	-0.03687	0.199926	-0.184418	0.853685	0.92513	153.793	160.417	152.954	143.311	150.29	160.889	ife-4	C05D9.5	protein_coding_gene
WBGene00002063	191.472	0.0607742	0.207328	0.293131	0.769422	0.873724	160.268	201.667	199.096	189.17	182.62	216.008	ife-5	Y57A10A.30	protein_coding_gene
WBGene00002064	15763.6	-0.192827	0.0817572	-2.35853	0.0183473	0.150567	16533.5	17215	16693.3	15269.8	14917.1	13952.6	iff-1	T05G5.10	protein_coding_gene
WBGene00002065	3159.4	-0.883065	0.228373	-3.86676	0.000110289	0.00558626	5625.57	3335.91	3334.22	2017.81	2101.44	2541.45	iff-2	F54C9.1	protein_coding_gene
WBGene00002066	11257.2	-0.00401504	0.11837	-0.0339193	0.972941	0.988186	12434.5	10479	10910.1	11098	10396.2	12225.3	ifg-1	M110.4	protein_coding_gene
WBGene00002067	62.138	-2.64165	0.680463	-3.88213	0.000103544	0.00534403	221.785	64.1668	35.8886	15.7642	16.6018	18.6214	ifp-1	C43C3.1	protein_coding_gene
WBGene00002068	6070.42	0.198966	0.105103	1.89307	0.058349	0.253762	5076.78	6028.62	5845.57	6642.45	6485.18	6343.94	ify-1	C27A2.3	protein_coding_gene
WBGene00002069	155.484	-0.35416	0.250772	-1.41228	0.157868	0.405754	171.6	152.778	197.387	166.24	130.193	114.708	ikb-1	C04F12.3	protein_coding_gene
WBGene00002070	4234.1	0.0962747	0.0779293	1.23541	0.216678	0.469857	4027.75	4210.56	4038.32	4403.94	4318.21	4405.83	ile-1	K07A1.8	protein_coding_gene
WBGene00002071	794.596	-0.0506459	0.1862	-0.271998	0.785624	0.883433	861.239	916.669	647.704	806.839	858.05	677.074	ile-2	T04G9.3	protein_coding_gene
WBGene00002072	4435.95	0.187309	0.121162	1.54594	0.12212	0.358654	4110.31	4454.25	3877.68	5030.21	4948.2	4195.03	ima-1	T19B10.7	protein_coding_gene
WBGene00002073	17587.3	0.238547	0.102165	2.33492	0.0195474	0.155687	14951.9	15878.2	17575.2	19533.2	18134.4	19451.2	ima-2	F26B1.3	protein_coding_gene
WBGene00002074	4348.32	-0.0239084	0.140169	-0.170569	0.864563	0.931634	4424.37	4050.91	4680.9	3900.92	4008.02	5024.8	ima-3	F32E10.4	protein_coding_gene
WBGene00002075	4522.81	0.026263	0.112635	0.23317	0.815629	0.90248	4552.26	4086.81	4808.22	4451.23	4335.69	4902.64	imb-1	F28B3.8	protein_coding_gene
WBGene00002076	6144.11	0.122931	0.092787	1.32487	0.185213	0.433969	5549.49	6105.78	5990.83	6110.77	6395.18	6712.65	imb-2	R06A4.4	protein_coding_gene
WBGene00002077	23541.2	-0.0347383	0.114837	-0.302502	0.76227	0.869661	26491.2	23931.2	21056.3	23060.1	22904.3	23804.1	imb-3	C53D5.6	protein_coding_gene
WBGene00002078	11343.5	0.0612629	0.0979831	0.625239	0.531814	0.725539	11668.8	10637.2	11002.4	12422.2	10853.2	11477.5	xpo-1	ZK742.1	protein_coding_gene
WBGene00002079	7528.23	0.113775	0.112648	1.01001	0.312491	0.555777	6583.95	7308.14	7800.64	7422.06	7617.6	8436.99	xpo-2	Y48G1A.5	protein_coding_gene
WBGene00002080	4073.27	-0.0164714	0.0998529	-0.164957	0.868978	0.934689	4095.74	3978.34	4217.76	3908.08	3847.24	4392.42	xpo-3	C49H3.10	protein_coding_gene
WBGene00002081	1727.04	0.12205	0.119608	1.02042	0.30753	0.551321	1704.67	1734.8	1520.99	1950.46	1779.89	1671.46	ina-1	F54G8.3	protein_coding_gene
WBGene00002083	10561	-0.233202	0.129876	-1.79557	0.0725634	0.282019	12258.1	10234.6	11750.1	9126.03	9051.47	10945.7	inf-1	F57B9.6	protein_coding_gene
WBGene00002084	16.0007	-0.217411	0.696791	-0.312017	0.755028	NA	9.71322	21.3889	20.5078	7.16554	20.0969	17.1317	ins-1	F13B12.5	protein_coding_gene
WBGene00002085	3.88111	-0.267178	1.2505	-0.213656	0.830815	NA	1.61887	8.4028	2.56347	2.86621	2.62133	5.21399	ins-2	ZK75.2	protein_coding_gene
WBGene00002086	19.553	-0.273921	0.626579	-0.43717	0.661988	NA	27.5208	17.5695	18.7988	28.6621	11.3591	13.4074	ins-3	ZK75.3	protein_coding_gene
WBGene00002087	22.2418	-0.427778	0.701133	-0.610124	0.54178	NA	16.1887	22.1528	38.4521	10.0317	13.1067	33.5185	ins-4	ZK75.1	protein_coding_gene
WBGene00002088	6.79658	-0.459619	0.980553	-0.468735	0.639259	NA	3.23774	8.4028	11.9629	2.86621	6.11645	8.19342	ins-5	ZK84.3	protein_coding_gene
WBGene00002089	23.0197	-0.506423	0.540774	-0.936478	0.349027	NA	21.0453	25.2084	35.0341	12.898	20.0969	23.8354	ins-6	ZK84.6	protein_coding_gene
WBGene00002090	12.6903	-0.145183	0.729139	-0.199116	0.842172	NA	8.09435	12.2222	19.6533	7.16554	14.8542	14.1523	ins-7	ZK1251.2	protein_coding_gene
WBGene00002091	0	NA	NA	NA	NA	NA	0	0	0	0	0	0	ins-8	ZK1251.11	protein_coding_gene
WBGene00002092	2.95606	0.0222664	1.41825	0.0157	0.987474	NA	4.85661	3.05556	0.85449	5.73243	1.74756	1.48971	ins-9	C06E2.8	protein_coding_gene
WBGene00002093	4.05592	-1.59404	1.3261	-1.20205	0.229344	NA	4.85661	7.6389	5.98143	0	4.36889	1.48971	ins-10	T08G5.12	protein_coding_gene
WBGene00002094	1.87009	3.27877	2.48324	1.32036	0.186716	NA	0	0.76389	0	0	5.24267	5.21399	ins-11	C17C3.4	protein_coding_gene
WBGene00002095	8.67713	-0.484397	0.897397	-0.539779	0.589349	NA	17.8076	5.34723	7.69041	7.16554	4.36889	9.68313	ins-12	C17C3.19	protein_coding_gene
WBGene00002096	0	NA	NA	NA	NA	NA	0	0	0	0	0	0	ins-13	C17C3.18	protein_coding_gene
WBGene00002097	4.01527	-0.750073	1.59677	-0.469743	0.638538	NA	4.85661	3.05556	6.83592	8.59864	0	0.744856	ins-14	F41G3.16	protein_coding_gene
WBGene00002098	1.02993	-0.866132	2.60184	-0.332892	0.739215	NA	3.23774	0.76389	0	1.43311	0	0.744856	ins-15	F41G3.17	protein_coding_gene
WBGene00002099	0.266558	-0.060025	4.08047	-0.0147103	0.988263	NA	0	0	0.85449	0	0	0.744856	ins-16	Y39A3A.5	protein_coding_gene
WBGene00002100	107.813	-0.203453	0.281602	-0.722482	0.469998	0.679548	111.702	108.472	126.465	94.5851	81.2614	124.391	ins-17	F56F3.6	protein_coding_gene
WBGene00002101	26.0058	-0.201807	0.462348	-0.436482	0.662487	NA	30.7585	25.9723	27.3437	20.0635	23.592	28.3045	ins-18	T28B8.2	protein_coding_gene
WBGene00002102	12.6955	3.74994	1.03476	3.62398	0.000290103	NA	0	3.81945	0.85449	14.3311	34.0773	23.0905	ins-19	T10D4.13	protein_coding_gene
WBGene00002103	0.939883	-2.14172	3.04521	-0.703308	0.481864	NA	3.23774	1.52778	0	0	0.873778	0	ins-20	ZK84.7	protein_coding_gene
WBGene00002104	0.142415	-1.02181	4.08047	-0.250414	0.802268	NA	0	0	0.85449	0	0	0	ins-21	M04D8.1	protein_coding_gene
WBGene00002105	10.0695	0.795916	0.807589	0.985546	0.324356	NA	8.09435	4.58334	9.39939	17.1973	6.99022	14.1523	ins-22	M04D8.2	protein_coding_gene
WBGene00002106	12.7857	0.47502	0.717842	0.661733	0.508142	NA	6.47548	9.93058	15.3808	14.3311	10.4853	20.1111	ins-23	M04D8.3	protein_coding_gene
WBGene00002107	40.1857	-0.0480397	0.482139	-0.0996388	0.920631	0.962031	37.234	39.7223	46.1425	27.229	29.7085	61.0782	ins-24	ZC334.3	protein_coding_gene
WBGene00002108	0.28483	-1.80581	4.03906	-0.447086	0.654813	NA	0	0	1.70898	0	0	0	ins-25	ZC334.8	protein_coding_gene
WBGene00002109	32.1679	0.133245	0.40429	0.329579	0.741718	NA	32.3774	29.7917	29.9072	35.8277	32.3298	32.7737	ins-26	ZC334.1	protein_coding_gene
WBGene00002110	47.0492	-0.457329	0.363254	-1.25898	0.208039	0.461537	63.1359	45.8334	54.6874	41.5601	42.8151	34.2634	ins-27	ZC334.11	protein_coding_gene
WBGene00002111	23.6309	-0.449586	0.479081	-0.938433	0.348022	NA	29.1397	27.5001	25.6347	17.1973	19.2231	23.0905	ins-28	ZC334.9	protein_coding_gene
WBGene00002112	13.8799	0.152008	0.676968	0.224543	0.822335	NA	12.951	17.5695	8.5449	20.0635	12.2329	11.9177	ins-29	ZC334.10	protein_coding_gene
WBGene00002113	46.1402	-0.532494	0.439208	-1.2124	0.22536	0.478262	66.3737	32.8473	64.9412	40.127	32.3298	40.2222	ins-30	ZC334.2	protein_coding_gene
WBGene00002114	28.3958	0.12807	2.30853	0.0554768	NA	NA	0	77.9168	3.41796	1.43311	83.8827	3.72428	ins-31	T10D4.4	protein_coding_gene
WBGene00002115	1.07913	-1.35396	2.19512	-0.616803	0.537364	NA	3.23774	0.76389	0.85449	0	0.873778	0.744856	ins-32	Y8A9A.6	protein_coding_gene
WBGene00002116	7.30899	-2.44529	1.20924	-2.02217	0.0431589	NA	16.1887	16.0417	4.27245	5.73243	0.873778	0.744856	ins-33	W09C5.4	protein_coding_gene
WBGene00002117	81.8718	0.45038	0.34703	1.29781	0.194352	0.445484	46.9472	73.3335	86.3035	81.6871	88.2516	114.708	ins-34	F52B11.6	protein_coding_gene
WBGene00002118	2.81649	0.428288	1.64232	0.260782	0.794261	NA	3.23774	1.52778	2.56347	2.86621	0	6.70371	ins-35	K02E2.4	protein_coding_gene
WBGene00002119	2.74014	0.736242	1.94755	0.378035	0.705405	NA	0	0	5.98143	5.73243	1.74756	2.97943	ins-36	Y53H1A.4	protein_coding_gene
WBGene00002120	13.4076	-0.519239	0.837153	-0.620243	0.535098	NA	27.5208	15.2778	5.12694	8.59864	15.728	8.19342	ins-37	F08G2.6	protein_coding_gene
WBGene00002121	0	NA	NA	NA	NA	NA	0	0	0	0	0	0	ins-38	C17C3.20	pseudogene
WBGene00002123	77.4919	-0.85955	0.376635	-2.28218	0.0224784	0.167894	132.747	70.2779	97.4119	61.6236	41.0676	61.8231	inx-1	C16E9.4	protein_coding_gene
WBGene00002124	977.864	0.290883	0.242202	1.20099	0.229755	0.482243	603.839	956.391	1076.66	901.424	1058.15	1270.72	inx-2	F08G12.10	protein_coding_gene
WBGene00002125	2301.79	0.338458	0.20721	1.6334	0.102384	0.331243	1515.26	2348.96	2232.78	2096.64	2747.16	2869.93	inx-3	F22F4.2	protein_coding_gene
WBGene00002127	177.353	-1.03909	0.355218	-2.92523	0.00344198	0.0628759	361.008	165	191.406	117.515	94.368	134.819	inx-5	R09F10.4	protein_coding_gene
WBGene00002128	28.0037	-1.00034	0.611024	-1.63716	0.101598	NA	64.7548	24.4445	23.9257	14.3311	17.4756	23.0905	inx-6	C36H8.2	protein_coding_gene
WBGene00002129	640.954	0.0174807	0.188592	0.0926904	0.926149	0.964395	508.325	616.46	783.567	643.465	651.838	642.066	inx-7	K02B2.4	protein_coding_gene
WBGene00002130	2303.03	0.0152137	0.121959	0.124745	0.900726	0.951873	2007.4	2470.42	2390.01	2308.74	2410.75	2230.84	inx-8	ZK792.2	protein_coding_gene
WBGene00002131	455.261	-0.186897	0.188068	-0.993778	0.320331	0.563009	513.182	517.154	422.973	464.327	463.102	350.827	inx-9	ZK792.3	protein_coding_gene
WBGene00002132	128.857	-0.131262	0.29511	-0.444789	0.656473	0.808617	176.457	131.389	98.2664	114.649	135.436	116.942	inx-10	T18H9.5	protein_coding_gene
WBGene00002133	420.136	0.0490249	0.14639	0.334892	0.737706	0.855369	416.05	447.64	375.121	429.932	423.782	428.292	inx-11	W04D2.3	protein_coding_gene
WBGene00002134	801.64	-0.522268	0.22302	-2.3418	0.0191912	0.153962	1233.58	917.432	687.01	666.395	669.314	636.107	inx-12	ZK770.3	protein_coding_gene
WBGene00002135	509.764	-0.413475	0.191012	-2.16465	0.0304145	0.190205	720.397	542.362	487.914	414.168	438.637	455.107	inx-13	Y8G1A.2	protein_coding_gene
WBGene00002136	3552.77	0.31806	0.116946	2.71971	0.00653384	0.0912918	2771.51	3296.95	3413.69	4012.7	3983.55	3838.24	inx-14	F07A5.1	protein_coding_gene
WBGene00002137	270.527	-0.508931	0.184574	-2.75733	0.00582749	0.0849592	370.721	296.39	287.963	229.297	217.571	221.222	inx-15	R12E2.9	protein_coding_gene
WBGene00002138	341.027	-0.622165	0.229057	-2.7162	0.0066036	0.0919607	539.084	362.084	340.942	288.055	261.26	254.741	inx-16	R12E2.5	protein_coding_gene
WBGene00002139	132.229	-0.286585	0.318468	-0.899888	0.36818	0.599234	195.883	125.278	115.356	146.177	115.339	95.3416	inx-17	R12E2.4	protein_coding_gene
WBGene00002140	13.4426	-0.873866	0.741433	-1.17862	0.23855	NA	29.1397	11.4584	11.9629	10.0317	11.3591	6.70371	inx-18	C18H7.2	protein_coding_gene
WBGene00002141	15.1116	0.704474	0.588733	1.19659	0.231465	NA	12.951	10.6945	11.1084	17.1973	20.0969	18.6214	inx-19	T16H5.1	protein_coding_gene
WBGene00002142	9.78035	-0.0129414	0.823864	-0.0157082	0.987467	NA	3.23774	12.9861	12.8174	8.59864	11.3591	9.68313	inx-20	T23H4.1	protein_coding_gene
WBGene00002143	1180.44	0.1782	0.114792	1.55238	0.120572	0.356983	1015.03	1120.63	1182.61	1296.96	1259.99	1207.41	inx-21	Y47G6A.1	protein_coding_gene
WBGene00002144	3077.2	0.284715	0.115919	2.45615	0.0140435	0.131317	2488.2	2806.53	3024.04	3458.09	3198.9	3487.42	inx-22	Y47G6A.2	protein_coding_gene
WBGene00002146	229.935	-0.386394	0.211086	-1.8305	0.0671746	0.272447	280.065	213.889	287.963	214.966	180.872	201.856	ipp-5	C09B8.1	protein_coding_gene
WBGene00002147	4316.36	0.163344	0.114318	1.42885	0.153046	0.399282	3901.48	4459.59	3852.04	4713.49	4774.32	4197.27	ire-1	C41C4.4	protein_coding_gene
WBGene00002148	4688.97	0.179296	0.0979567	1.83036	0.0671958	0.272447	4019.66	4652.09	4516.83	4991.51	4923.74	5030.02	gon-14	F44C4.4	protein_coding_gene
WBGene00002149	9.43765	-0.120596	0.763146	-0.158025	0.874437	NA	11.3321	9.93058	8.5449	7.16554	6.99022	12.6626	irk-1	R03E9.4	protein_coding_gene
WBGene00002150	24.0533	-0.173442	0.515434	-0.336496	0.736496	NA	32.3774	26.7362	17.9443	20.0635	27.0871	20.1111	irk-2	M02A10.2	protein_coding_gene
WBGene00002151	79.1251	-0.521777	0.302279	-1.72614	0.0843222	0.302865	100.37	84.028	94.8484	75.9547	68.1547	51.3951	irk-3	K04G11.5	protein_coding_gene
WBGene00002152	8918.89	-0.133954	0.168113	-0.796812	0.42556	0.645945	10784.9	9172.03	8040.75	10087.6	7974.97	7453.03	iars-1	R11A8.6	protein_coding_gene
WBGene00002153	2499.75	-0.0115198	0.149372	-0.0771215	0.938527	0.971628	2849.21	2501.74	2178.95	2788.83	2416.87	2262.87	iars-2	C25A1.7	protein_coding_gene
WBGene00002162	5579.6	-0.281125	0.106234	-2.64627	0.00813844	0.100943	6757.17	5674.94	5937	5081.8	4887.91	5138.76	isp-1	F42G8.12	protein_coding_gene
WBGene00002163	174.228	-0.673916	0.258358	-2.60846	0.00909504	0.107308	197.502	177.223	267.455	131.846	152.911	118.432	ist-1	C54D1.3	protein_coding_gene
WBGene00002169	9785.19	0.24753	0.0871835	2.83919	0.00452289	0.0728291	8452.12	9119.32	9266.09	10981.9	10227.6	10664.1	isw-1	F37A4.8	protein_coding_gene
WBGene00002173	2874.89	-0.363314	0.308912	-1.17611	0.239552	0.492676	4821	2924.94	1960.2	3061.12	2546.19	1935.88	itr-1	F33D4.2	protein_coding_gene
WBGene00002174	582.238	-0.338719	0.216434	-1.565	0.117583	0.35207	843.431	553.821	556.273	523.084	560.965	455.852	itx-1	W03D8.6	protein_coding_gene
WBGene00002175	827.636	0.129568	0.121247	1.06863	0.285235	0.534212	739.824	839.516	791.258	815.438	875.526	904.256	jac-1	Y105C5B.21	protein_coding_gene
WBGene00002176	146.637	0.113053	0.212423	0.532207	0.594583	0.770834	144.079	139.792	140.136	133.279	161.649	160.889	jip-1	F56D12.4	protein_coding_gene
WBGene00002177	8.20734	-0.654406	0.857872	-0.762825	0.445568	NA	12.951	5.34723	11.9629	7.16554	4.36889	7.44856	jkk-1	F35C8.3	protein_coding_gene
WBGene00002178	49.5281	-0.427201	0.391476	-1.09126	0.27516	0.527181	61.5171	67.2224	41.87	40.127	50.6791	35.7531	jnk-1	B0478.1	protein_coding_gene
WBGene00002179	339.889	-1.13022	0.362456	-3.11822	0.00181949	0.0427031	688.02	456.807	255.493	239.329	240.289	159.399	jph-1	T22C1.7	protein_coding_gene
WBGene00002180	732.309	0.282112	0.208323	1.35421	0.175671	0.424275	516.42	622.571	840.818	839.801	724.362	849.881	jtr-1	Y77E11A.4	protein_coding_gene
WBGene00002181	160.973	0.188962	0.223313	0.846175	0.397455	0.622595	132.747	155.07	163.208	154.776	163.396	196.642	kal-1	K03D10.1	protein_coding_gene
WBGene00002182	83.7306	-0.152429	0.265494	-0.574134	0.565877	0.750307	89.0379	90.1391	84.5945	88.8526	76.0187	73.7408	kap-1	F08F8.3	protein_coding_gene
WBGene00002183	3517.51	-0.215325	0.223731	-0.962429	0.335834	0.574876	3992.13	2668.27	4677.48	3837.86	2813.57	3115.73	kat-1	T02G5.8	protein_coding_gene
WBGene00002184	52.6859	-0.00716081	0.352114	-0.0203366	0.983775	0.992341	51.8039	42.7779	64.0868	50.1587	50.6791	56.6091	kel-1	C47D12.7	protein_coding_gene
WBGene00002185	1216.21	0.209806	0.12085	1.73609	0.0825486	0.301258	1081.41	1134.38	1163.82	1440.27	1206.69	1270.72	kel-3	T27E9.4	protein_coding_gene
WBGene00002186	36.0289	-2.33821	1.16148	-2.01313	0.0441011	0.223226	121.415	45.8334	13.6718	1.43311	32.3298	1.48971	kel-10	T16H12.6	protein_coding_gene
WBGene00002187	346.311	-0.177669	0.186267	-0.953841	0.340164	0.577405	391.767	332.292	377.685	382.64	286.599	306.881	kgb-1	T07A9.3	protein_coding_gene
WBGene00002188	29.6464	-0.255026	0.43995	-0.579671	0.562137	NA	30.7585	31.3195	34.1796	32.9615	21.8445	26.8148	kgb-2	ZC416.4	protein_coding_gene
WBGene00002189	283.723	-0.420507	0.291112	-1.44449	0.148602	0.394108	432.238	220	323.852	259.392	195.726	271.128	kin-1	ZK909.2	protein_coding_gene
WBGene00002190	1031.8	-0.52723	0.221128	-2.38427	0.0171131	0.145152	1599.44	965.558	1093.75	785.343	772.42	974.272	kin-2	R07E4.6	protein_coding_gene
WBGene00002191	5653.6	-0.0111404	0.0756132	-0.147334	0.882868	0.941679	5688.71	5761.26	5577.26	5587.68	5541.5	5765.19	kin-3	B0205.7	protein_coding_gene
WBGene00002192	6000.4	0.291093	0.107988	2.69561	0.00702603	0.0943447	5225.71	5247.16	5717.39	6639.58	6036.06	7136.47	kin-4	C10C6.1	protein_coding_gene
WBGene00002193	23.1507	-2.69609	1.4253	-1.8916	0.0585448	NA	98.7511	16.8056	5.12694	0	17.4756	0.744856	kin-5	T13H10.1	protein_coding_gene
WBGene00002194	0.412145	-2.23388	4.01696	-0.556112	0.578134	NA	0	0.76389	1.70898	0	0	0	kin-6	ZK20.2	pseudogene
WBGene00002195	23.7972	0.115018	0.544081	0.211398	0.832577	NA	30.7585	19.8612	18.7988	21.4966	18.3493	33.5185	kin-9	F08F1.1	protein_coding_gene
WBGene00002196	4437.67	-0.0679565	0.128519	-0.528767	0.596967	0.772178	4549.03	4157.86	4921.86	4115.88	4011.51	4869.87	kin-10	T01G9.6	protein_coding_gene
WBGene00002198	107.389	-0.240923	0.386178	-0.623865	0.532716	0.725976	168.363	105.417	76.0496	114.649	108.348	71.5062	kin-14	F22D6.1	protein_coding_gene
WBGene00002199	117.59	-0.600479	0.34291	-1.75113	0.0799239	0.296095	147.317	188.681	88.867	100.317	86.504	93.8519	kin-15	M176.6	protein_coding_gene
WBGene00002200	82.1676	-1.2614	0.340823	-3.70105	0.000214709	0.00909799	150.555	89.3752	108.52	50.1587	54.1742	40.2222	kin-16	M176.7	protein_coding_gene
WBGene00002201	8196.76	0.225366	0.102731	2.19374	0.0282541	0.185914	7055.04	8288.21	7326.4	8710.42	9151.95	8648.53	kin-18	T17E9.1	protein_coding_gene
WBGene00002202	4273.34	-0.0331938	0.111832	-0.296818	0.766606	0.872419	4537.69	3972.23	4461.29	4135.95	3961.71	4571.18	kin-19	C03C10.1	protein_coding_gene
WBGene00002203	590.644	-0.0129784	0.162894	-0.0796741	0.936496	0.970541	573.08	565.279	642.577	546.014	533.878	683.033	kin-20	F46F2.2	protein_coding_gene
WBGene00002204	11.5539	-2.91948	1.58538	-1.8415	0.0655486	NA	42.0906	16.8056	2.56347	0	7.864	0	kin-21	W08D2.8	protein_coding_gene
WBGene00002205	0.760039	-0.293983	2.7002	-0.108875	0.913302	NA	0	1.52778	0.85449	1.43311	0	0.744856	kin-23	W04G5.6	pseudogene
WBGene00002206	11.4371	-1.97093	1.39195	-1.41595	0.156791	NA	32.3774	20.625	1.70898	4.29932	9.61156	0	kin-24	K07F5.4	protein_coding_gene
WBGene00002207	1060.39	0.095429	0.142866	0.667962	0.504158	0.705963	945.42	1017.5	1113.4	987.411	1065.14	1233.48	sid-3	B0302.1	protein_coding_gene
WBGene00002208	7.06391	-1.46339	1.52353	-0.960525	0.336791	NA	22.6642	6.11112	2.56347	1.43311	9.61156	0	kin-26	T06C10.6	protein_coding_gene
WBGene00002210	401.404	-0.0144418	0.168247	-0.0858371	0.931596	0.967701	445.189	391.876	375.121	407.002	351.259	437.976	kin-29	F58H12.1	protein_coding_gene
WBGene00002211	24.089	-0.297743	0.539957	-0.55142	0.581346	NA	32.3774	21.3889	25.6347	31.5284	15.728	17.8766	kin-30	M01B2.1	protein_coding_gene
WBGene00002212	11.413	-0.938023	1.00791	-0.93066	0.352029	NA	27.5208	13.75	4.27245	2.86621	14.8542	5.21399	kin-31	B0523.1	pseudogene
WBGene00002213	350.088	0.116311	0.158857	0.732176	0.464061	0.675112	348.057	355.973	303.344	389.805	354.754	348.593	kin-32	C30F8.4	protein_coding_gene
WBGene00002214	5855.52	0.237457	0.111778	2.12436	0.0336403	0.196641	5212.76	5795.64	5111.56	6738.47	6503.53	5771.15	klc-1	M7.2	protein_coding_gene
WBGene00002215	1118.03	0.0271012	0.132787	0.204094	0.83828	0.917843	1087.88	1247.43	986.082	1136.45	1136.79	1113.56	klc-2	C18C4.10	protein_coding_gene
WBGene00002216	264.919	-0.530765	0.295552	-1.79584	0.0725195	0.28196	425.763	300.973	213.623	239.329	233.299	176.531	klp-3	T09A5.2	protein_coding_gene
WBGene00002217	653.491	-0.405279	0.249776	-1.62257	0.104682	0.333914	966.466	715.765	552.855	626.268	618.635	440.955	klp-4	F56E3.3	protein_coding_gene
WBGene00002218	12.6141	-0.171527	0.6882	-0.24924	0.803175	NA	19.4264	9.16669	11.9629	11.4649	13.9804	9.68313	klp-6	R144.1	protein_coding_gene
WBGene00002219	4961.97	0.163964	0.110517	1.48361	0.137912	0.381279	4447.04	4869.04	4724.48	5002.98	4928.11	5800.2	klp-7	K11D9.1	protein_coding_gene
WBGene00002220	420.964	0.209009	0.160064	1.30579	0.191626	0.443129	377.197	436.181	356.322	471.492	467.471	417.12	gcc-1	C15C7.2	protein_coding_gene
WBGene00002221	2535.78	0.239755	0.122528	1.95673	0.0503787	0.23737	2289.08	2432.23	2251.58	3019.56	2796.96	2425.25	klp-10	C33H5.4	pseudogene
WBGene00002222	0	NA	NA	NA	NA	NA	0	0	0	0	0	0	klp-11	F20C5.2	protein_coding_gene
WBGene00002223	4873.02	0.0720845	0.195982	0.367812	0.713013	0.843532	5254.85	5448.83	3550.41	5359.82	5411.31	4212.91	klp-12	T01G1.1	protein_coding_gene
WBGene00002224	13.4177	-0.281305	0.65012	-0.432697	0.665235	NA	17.8076	13.75	12.8174	11.4649	15.728	8.93828	klp-13	F22F4.3	protein_coding_gene
WBGene00002225	6043.39	0.131459	0.0950111	1.38362	0.166476	0.416121	5313.13	6123.35	5862.66	6381.63	6227.42	6352.14	klp-15	M01E11.6	protein_coding_gene
WBGene00002226	5958.27	0.180969	0.0795369	2.27528	0.0228891	0.169797	5471.78	5820.08	5460.19	6427.49	6269.36	6300.74	klp-16	C41G7.2	protein_coding_gene
WBGene00002227	19.6063	-1.70508	1.20019	-1.42067	0.155413	NA	66.3737	19.8612	4.27245	1.43311	22.7182	2.97943	klp-17	W02B12.7	protein_coding_gene
WBGene00002228	5782.79	0.154233	0.0915372	1.68492	0.0920034	0.315742	5390.84	5778.07	5249.13	6388.79	5990.62	5899.26	klp-18	C06G3.2	protein_coding_gene
WBGene00002229	14589.5	0.148586	0.115083	1.29111	0.196664	0.448329	13747.4	15261	12505.5	16221.3	15389	14413	klp-19	Y43F4B.6	protein_coding_gene
WBGene00002230	401.148	0.211592	0.189833	1.11462	0.265012	0.517478	383.672	428.543	303.344	422.767	464.85	403.712	klp-20	Y50D7A.6	protein_coding_gene
WBGene00002231	6629.91	0.1961	0.10896	1.79974	0.0719011	0.280852	5939.64	6771.89	5824.2	7429.23	7181.58	6632.95	knl-1	C02F5.1	protein_coding_gene
WBGene00002232	617.451	-0.184709	0.179094	-1.03135	0.302375	0.546447	566.605	621.807	781.858	524.517	572.325	637.597	kpc-1	F11A6.1	protein_coding_gene
WBGene00002233	28.8373	0.143808	0.495029	0.290504	0.77143	NA	29.1397	29.7917	23.9257	21.4966	26.2133	42.4568	kqt-1	C25B8.1	protein_coding_gene
WBGene00002234	167.933	-0.436994	0.245171	-1.7824	0.0746836	0.285663	231.498	181.806	166.626	159.075	149.416	119.177	kqt-2	M60.5	protein_coding_gene
WBGene00002235	104.164	-0.157994	0.303077	-0.521302	0.602157	0.775208	123.034	118.403	88.867	90.2857	123.203	81.1893	kqt-3	Y54G9A.3	protein_coding_gene
WBGene00002238	12764.9	-0.11275	0.0807163	-1.39687	0.162453	0.411343	13690.8	13365	12734.5	12705.9	12091.3	12001.9	kars-1	T02G5.9	protein_coding_gene
WBGene00002239	432.785	0.106111	0.144269	0.735505	0.462032	0.674558	386.91	456.807	405.028	447.129	441.258	459.576	ksr-1	F13B9.5	protein_coding_gene
WBGene00002240	979.242	0.234327	0.166965	1.40345	0.160484	0.409114	794.865	908.266	996.335	920.055	1023.19	1232.74	ksr-2	F58D5.4	protein_coding_gene
WBGene00002241	3335.81	0.214303	0.101965	2.10173	0.0355768	0.201368	3027.29	3225.91	3007.81	3882.29	3429.58	3441.98	kup-1	F10C2.2	protein_coding_gene
WBGene00002242	26.949	0.0890126	0.490061	0.181636	0.855869	NA	25.9019	29.7917	22.2167	32.9615	31.456	19.3663	kvs-1	C53C9.3	protein_coding_gene
WBGene00002243	50.7226	0.202213	0.374743	0.539605	0.589469	0.767198	59.8982	42.7779	39.3065	64.4898	52.4267	45.4362	lad-2	Y54G2A.25	protein_coding_gene
WBGene00002244	4494.5	-0.0892813	0.105525	-0.846066	0.397516	0.622602	4733.58	4799.52	4371.57	4027.03	4342.68	4692.6	laf-1	Y71H2AM.19	protein_coding_gene
WBGene00002245	2964.98	0.190786	0.118835	1.60547	0.108391	0.339095	2462.3	2873.76	2968.5	3031.02	3085.31	3368.99	lag-1	K08B4.1	protein_coding_gene
WBGene00002246	18.0585	0.400009	0.538295	0.743103	0.457419	NA	16.1887	15.2778	15.3808	20.0635	18.3493	23.0905	lag-2	Y73C8B.4	protein_coding_gene
WBGene00002247	4771.42	-0.370584	0.245564	-1.50911	0.131271	0.373322	7231.49	5508.41	3405.14	4256.33	4186.27	4040.85	lam-1	W03F8.5	protein_coding_gene
WBGene00002248	824.619	-0.528242	0.273959	-1.92818	0.0538331	0.243849	1309.67	1022.85	591.307	656.363	721.741	645.79	lam-3	T22A3.8	protein_coding_gene
WBGene00002249	4699.68	-0.205505	0.131143	-1.56703	0.117107	0.351128	5630.43	5170.77	4302.36	4563.01	4270.15	4261.32	lap-1	ZK353.6	protein_coding_gene
WBGene00002250	5783.98	-0.071304	0.130004	-0.548475	0.583366	0.762831	6227.79	5242.58	6312.97	5596.28	5120.34	6203.91	lap-2	W07G4.4	protein_coding_gene
WBGene00002251	7360.98	0.282368	0.096761	2.91821	0.00352052	0.0632998	6052.96	6901.75	6968.37	8081.29	8009.05	8152.45	lat-1	B0457.1	protein_coding_gene
WBGene00002252	44.3351	-0.218199	0.41411	-0.526909	0.598257	0.773175	58.2793	48.889	35.8886	48.7256	43.6889	30.5391	lat-2	B0286.2	protein_coding_gene
WBGene00002253	900.4	-0.127319	0.236636	-0.53804	0.59055	0.767495	802.96	857.849	1160.4	664.962	810.866	1105.37	lbp-1	F40F4.3	protein_coding_gene
WBGene00002254	4285.39	0.122507	0.15603	0.785153	0.432364	0.650787	4290.01	3966.12	4051.99	5365.55	4322.58	3716.09	lbp-2	F40F4.2	protein_coding_gene
WBGene00002255	743.774	-0.120601	0.176832	-0.682009	0.495233	0.699078	940.564	711.946	674.193	781.043	681.547	673.35	lbp-3	F40F4.4	protein_coding_gene
WBGene00002256	885.413	0.111677	0.17392	0.642114	0.520799	0.716189	875.809	788.335	886.961	1124.99	827.468	808.914	lbp-4	ZK742.5	protein_coding_gene
WBGene00002257	246.014	-0.649706	0.190996	-3.40168	0.000669736	0.0217066	328.631	283.403	288.818	213.533	194.852	166.848	lbp-5	W02D3.7	protein_coding_gene
WBGene00002258	2994.12	-0.498264	0.208056	-2.39485	0.016627	0.142798	4461.61	3086.88	2970.21	3012.39	2177.45	2256.17	lbp-6	W02D3.5	protein_coding_gene
WBGene00002259	197.971	-0.181461	0.327334	-0.554362	0.579331	0.759938	260.638	224.584	146.118	216.399	214.949	125.136	lbp-7	T22G5.2	protein_coding_gene
WBGene00002260	29.9015	1.28536	0.565324	2.27367	0.022986	NA	24.2831	8.4028	20.5078	40.127	33.2036	52.8848	lbp-8	T22G5.6	protein_coding_gene
WBGene00002261	546.425	0.144199	0.205338	0.702251	0.482522	0.688657	456.521	533.959	567.381	471.492	535.626	713.572	ldb-1	F58A3.1	protein_coding_gene
WBGene00002262	1696.92	-0.290452	0.11694	-2.48377	0.013	0.126126	1957.21	1737.85	1908.08	1563.52	1396.3	1618.57	ldh-1	F13D12.2	protein_coding_gene
WBGene00002263	13275.5	0.0741595	0.293654	0.25254	0.800624	0.892861	9705.13	8759.53	20337.7	12195.7	14026.8	14628.2	lea-1	K08H10.1	protein_coding_gene
WBGene00002264	2493.25	-0.573024	0.256517	-2.23387	0.0254919	0.178191	3814.06	2022.78	3112.05	1874.5	1619.98	2516.12	lec-1	W09H1.6	protein_coding_gene
WBGene00002265	5177.27	-0.774323	0.167998	-4.60911	4.04389e-06	0.00051207	7963.22	5282.3	6361.68	3614.3	3772.97	4069.15	lec-2	F52H3.7	protein_coding_gene
WBGene00002266	254.645	-0.828107	0.29772	-2.7815	0.00541086	0.0810513	469.472	272.709	236.694	194.903	188.736	165.358	lec-3	ZK892.1	protein_coding_gene
WBGene00002267	960.185	-0.452852	0.209232	-2.16435	0.0304374	0.190205	1319.38	1135.14	874.143	954.449	809.118	668.881	lec-4	C44F1.3	protein_coding_gene
WBGene00002268	2776.17	-0.0275214	0.140291	-0.196174	0.844474	0.920992	3074.23	2561.32	2771.97	3132.77	2662.4	2454.3	lec-5	ZK1248.16	protein_coding_gene
WBGene00002269	3544.03	-0.286434	0.170936	-1.67568	0.0938005	0.318396	4281.91	3080.77	4323.72	3208.73	2845.89	3523.17	lec-6	Y55B1AR.1	protein_coding_gene
WBGene00002270	9.54816	0.179662	0.825987	0.217512	0.82781	NA	9.71322	9.16669	7.69041	15.7642	10.4853	4.46914	lec-7	R07B1.2	protein_coding_gene
WBGene00002271	1185.96	0.090742	0.302174	0.300297	0.76395	0.870463	754.394	1003.75	1686.76	1050.47	1059.89	1560.47	lec-8	R07B1.10	protein_coding_gene
WBGene00002272	1418.53	0.0270207	0.169991	0.158954	0.873705	0.936879	1306.43	1202.36	1706.42	1413.04	1329.89	1553.03	lec-9	C16H3.2	protein_coding_gene
WBGene00002273	2350.79	-0.240175	0.262225	-0.915912	0.359713	0.592628	3245.84	2831.74	1561.15	2502.2	2072.6	1891.19	lec-10	W01A11.4	protein_coding_gene
WBGene00002274	236.617	-0.267528	0.337946	-0.791629	0.428577	0.648313	226.642	190.209	358.031	239.329	143.3	262.189	lec-11	F38A5.3	protein_coding_gene
WBGene00002275	6450.75	0.155971	0.179208	0.870332	0.384119	0.612074	5002.31	6008.76	7294.78	6001.85	6458.09	7938.68	lem-2	W01G7.5	protein_coding_gene
WBGene00002276	3294.16	0.162892	0.116417	1.39921	0.161751	0.410642	2849.21	3298.48	3171.01	3809.2	3288.9	3348.13	lem-3	F42H11.2	protein_coding_gene
WBGene00002278	1991.68	0.09454	0.119172	0.793309	0.427598	0.647202	1813.13	1889.1	2076.41	1989.15	1932.8	2249.47	lep-2	Y55F3AM.6	protein_coding_gene
WBGene00002280	15312.7	-0.969145	0.319353	-3.03471	0.00240765	0.0506165	31631.1	17927	11256.2	10702.4	11775	8584.47	let-2	F01G12.5	protein_coding_gene
WBGene00002282	37.4922	-0.0281032	0.531672	-0.0528581	0.957845	0.980676	25.9019	38.1945	49.5604	24.3628	28.8347	58.0988	let-4	C44H4.2	protein_coding_gene
WBGene00002285	0.14563	0.901748	4.08047	0.220991	0.825099	NA	0	0	0	0	0.873778	0	let-7	C05G5.6	miRNA_gene
WBGene00002295	2411.05	0.194918	0.114496	1.7024	0.088681	0.310292	2293.94	2429.94	2022.58	2528	2505.12	2686.7	let-19	K08F8.6	protein_coding_gene
WBGene00002297	5061.37	0.205391	0.0979681	2.09651	0.0360366	0.20243	4463.23	4671.95	4968.01	5351.22	5160.53	5753.27	ect-2	T19E10.1	protein_coding_gene
WBGene00002299	422.073	-0.441331	0.219499	-2.01063	0.0443644	0.22419	589.269	417.848	451.171	434.231	333.783	306.136	let-23	ZK1067.1	protein_coding_gene
WBGene00002324	1088.35	0.266433	0.109342	2.43669	0.0148225	0.134851	935.707	1005.28	1019.41	1251.1	1135.04	1183.58	let-49	Y54E5B.3	protein_coding_gene
WBGene00002335	1030.47	-0.0275629	0.197456	-0.13959	0.888984	0.944614	972.941	996.113	1153.56	831.202	936.69	1292.33	let-60	ZK792.6	protein_coding_gene
WBGene00002344	5594.83	0.0760828	0.265152	0.286941	0.774158	0.876906	4215.54	4809.45	7317	4489.92	4977.91	7759.17	let-70	M7.1	protein_coding_gene
WBGene00002348	2516.72	-1.58476	0.60793	-2.60682	0.00913874	0.10759	7179.69	2005.21	2140.5	1344.25	1308.92	1121.75	myo-1	R06C7.10	protein_coding_gene
WBGene00002363	3668.97	0.068658	0.212202	0.32355	0.746278	0.860635	3219.93	3011.26	4514.27	3346.3	3249.58	4672.48	let-92	F38H4.9	protein_coding_gene
WBGene00002368	3969.4	0.191198	0.0955208	2.00163	0.0453242	0.22585	3512.95	3777.44	3824.7	4441.2	3995.79	4264.3	let-99	K08E7.3	protein_coding_gene
WBGene00002393	4.88427	0.762789	1.08608	0.702332	0.482472	NA	6.47548	3.05556	1.70898	5.73243	7.864	4.46914	lpr-1	Y65B4BR.2	protein_coding_gene
WBGene00002497	302.422	-0.898273	0.271592	-3.30744	0.000941541	0.0274286	545.559	331.528	305.907	204.934	235.92	190.683	let-268	F52H3.1	protein_coding_gene
WBGene00002583	10442.5	0.137632	0.10019	1.37372	0.169529	0.418731	10163.3	10502	9167.82	11474.9	10958	10389.3	let-363	B0261.2	protein_coding_gene
WBGene00002601	16.5337	0.0881647	0.6516	0.135305	0.892371	NA	21.0453	12.9861	14.5263	17.1973	9.61156	23.8354	let-381	F26B1.7	protein_coding_gene
WBGene00002632	884.431	0.15963	0.152496	1.04678	0.295202	0.542478	835.337	822.71	849.363	924.354	797.759	1077.06	let-413	F26D11.11	protein_coding_gene
WBGene00002637	13970	0.147948	0.133695	1.10661	0.268461	0.521502	13483.6	15001.3	11277.6	14965.9	15220.3	13871.5	let-418	F26F12.7	protein_coding_gene
WBGene00002694	5185.68	0.105957	0.0935552	1.13256	0.257398	0.509704	5086.49	5171.54	4726.18	5657.91	5341.4	5130.57	let-502	C10H11.9	protein_coding_gene
WBGene00002696	2588.08	0.0617117	0.10591	0.582679	0.56011	0.746248	2562.67	2725.56	2310.54	2606.82	2681.62	2641.26	let-504	E01A2.4	protein_coding_gene
WBGene00002717	5461.9	0.202531	0.1885	1.07444	0.282628	0.531987	4348.29	5225.01	5664.41	4643.27	5704.02	7186.37	let-526	C01G8.9	protein_coding_gene
WBGene00002783	1467	0.202579	0.196161	1.03272	0.301734	0.546169	1369.56	1187.09	1538.08	1341.39	1387.56	1978.34	let-607	F57B10.1	protein_coding_gene
WBGene00002804	2165.61	0.026751	0.0874682	0.305836	0.759729	0.868238	2185.48	2094.59	2156.73	2244.25	2119.79	2192.86	let-630	Y110A7A.19	protein_coding_gene
WBGene00002827	47.4517	-0.162328	0.346578	-0.468373	0.639518	0.800345	56.6605	50.4168	43.579	47.2925	42.8151	43.9465	let-653	C29E6.1	protein_coding_gene
WBGene00002845	25182.6	0.112981	0.0834042	1.35462	0.175538	0.424141	24754.1	24883.7	22955.9	25864.7	25481.1	27156	let-711	F57B9.2	protein_coding_gene
WBGene00002850	9232.93	-0.210462	0.198498	-1.06027	0.289022	0.537933	12070.3	10194.1	7452.01	9786.69	8511.47	7383.02	let-716	C16A3.3	protein_coding_gene
WBGene00002855	4063.79	-0.044263	0.112315	-0.394098	0.693509	0.833036	3757.4	4165.49	4449.33	4267.79	3957.34	3785.36	let-721	C05D11.12	protein_coding_gene
WBGene00002879	2979.96	-0.0867869	0.0994219	-0.872915	0.382709	0.611011	3232.88	2898.2	3082.15	2821.79	2790.85	3053.91	let-754	C29E4.8	protein_coding_gene
WBGene00002881	86.0959	-0.398164	0.361752	-1.10065	0.271047	0.52363	135.985	93.9585	64.9412	78.8209	64.6596	78.2099	let-756	C05D11.4	protein_coding_gene
WBGene00002889	10778.1	0.111853	0.111121	1.00659	0.314133	0.55688	10535.6	11230	9317.36	10729.7	11838.8	11017.2	let-765	F20H11.2	protein_coding_gene
WBGene00002891	5206.82	-0.468082	0.168794	-2.77309	0.00555267	0.082047	6988.66	6430.43	4714.22	4724.95	4276.27	4106.39	let-767	C56G2.6	protein_coding_gene
WBGene00002915	3232.88	-1.18263	0.621664	-1.90236	0.0571239	0.251447	8044.17	3533.76	1887.57	2466.38	1900.47	1564.94	let-805	H19M22.2	protein_coding_gene
WBGene00002957	5660.23	0.0966139	0.133033	0.726239	0.467692	0.678095	5653.1	5940.01	4817.62	6344.36	5976.64	5229.64	let-858	F33A8.1	protein_coding_gene
WBGene00002974	62.31	-0.594692	0.495877	-1.19927	0.230422	0.482607	121.415	65.6946	38.4521	58.7574	51.5529	37.9877	lev-1	F09E8.7	protein_coding_gene
WBGene00002975	17.8257	-2.07846	0.635067	-3.27281	0.00106483	NA	37.234	20.625	29.0527	5.73243	6.11645	8.19342	lev-8	C35C5.5	protein_coding_gene
WBGene00002976	53.2045	-0.648674	0.463593	-1.39923	0.161744	0.410642	90.6567	49.6529	54.6874	51.5919	48.0578	24.5803	lev-9	T07H6.5	protein_coding_gene
WBGene00002977	10.4573	-0.764194	1.00967	-0.756875	0.449125	NA	27.5208	8.4028	4.27245	2.86621	12.2329	7.44856	lev-10	Y105E8A.7	protein_coding_gene
WBGene00002978	5266.26	-1.16334	0.218094	-5.33411	9.60129e-08	2.37632e-05	9850.83	5649.73	6345.44	3575.6	2905.31	3270.66	lev-11	Y105E8B.1	protein_coding_gene
WBGene00002979	498.341	0.0908314	0.129628	0.700709	0.483485	0.689426	500.231	452.987	496.459	507.32	509.413	523.634	lfe-2	C46H11.4	protein_coding_gene
WBGene00002980	6545.11	0.0114474	0.225693	0.050721	0.959548	0.981435	4825.85	6053.83	8676.49	5614.91	6498.29	7601.26	lgg-1	C32D5.9	protein_coding_gene
WBGene00002981	2082.01	0.0879692	0.233457	0.37681	0.706315	0.839712	1571.92	1756.95	2725.82	1903.17	1975.61	2558.58	lgg-2	ZK593.6	protein_coding_gene
WBGene00002982	802.209	0.169929	0.308202	0.551354	0.581391	0.761197	547.178	608.821	1108.27	758.114	678.052	1112.82	lgg-3	B0336.8	protein_coding_gene
WBGene00002983	19.24	-0.401605	0.630143	-0.637324	0.523914	NA	33.9963	13.75	18.7988	12.898	21.8445	14.1523	lgx-1	C54G7.3	protein_coding_gene
WBGene00002985	6459.37	0.218503	0.107983	2.02349	0.0430222	0.220731	5463.69	6234.11	6208.73	7482.25	6630.23	6737.23	lig-1	C29A12.3	protein_coding_gene
WBGene00002986	1179.63	0.105781	0.144361	0.73275	0.463711	0.675112	1155.87	1167.22	1083.49	1388.68	1233.77	1048.76	lig-4	C07H6.1	protein_coding_gene
WBGene00002987	3.55415	-0.591835	1.14909	-0.515047	0.60652	NA	4.85661	4.58334	3.41796	2.86621	2.62133	2.97943	lim-4	ZC64.4	protein_coding_gene
WBGene00002988	29.1691	-0.625958	0.511343	-1.22414	0.220898	NA	38.8529	23.6806	44.4335	15.7642	26.2133	26.07	lim-6	K03E6.1	protein_coding_gene
WBGene00002989	97.6345	-0.161289	0.249612	-0.646158	0.518177	0.714297	111.702	106.181	92.2849	87.4195	94.368	93.8519	lim-7	C04F1.3	protein_coding_gene
WBGene00002990	138.312	-0.202286	0.292534	-0.691496	0.489254	0.694742	132.747	129.861	182.006	106.05	115.339	163.868	lin-1	C37F5.1	protein_coding_gene
WBGene00002991	213.407	-0.296835	0.24769	-1.19841	0.230756	0.482884	291.397	234.514	181.152	202.068	204.464	166.848	lin-2	F17E5.1	protein_coding_gene
WBGene00002992	1144.59	0.113231	0.144559	0.783282	0.433461	0.651718	1019.89	1025.9	1252.68	1146.49	1117.56	1304.99	lin-3	F36H1.4	protein_coding_gene
WBGene00002993	0.397127	-2.07361	4.02597	-0.515059	0.606512	NA	1.61887	0.76389	0	0	0	0	lin-4	F59G1.6	miRNA_gene
WBGene00002994	7170.14	0.292965	0.104828	2.79471	0.00519467	0.0796154	6525.67	6764.25	6041.25	8542.75	7746.04	7400.89	lin-5	T09A5.10	protein_coding_gene
WBGene00002996	905.905	0.19259	0.174636	1.10281	0.27011	0.522469	734.967	764.654	1034.79	981.678	902.613	1016.73	lin-7	Y54G11A.10	protein_coding_gene
WBGene00002997	682.478	0.239821	0.176952	1.35529	0.175324	0.424002	511.563	617.223	745.115	779.61	692.032	749.326	lin-8	B0454.1	protein_coding_gene
WBGene00002998	2433.02	0.0615814	0.137558	0.447677	0.654386	0.807692	2313.37	2230.56	2599.36	2485.01	2181.82	2788	lin-9	ZK637.7	protein_coding_gene
WBGene00002999	1064.57	-0.0824534	0.181625	-0.453975	0.649847	0.805467	1329.09	1074.03	885.252	1043.3	943.68	1112.07	lin-10	C09H6.2	protein_coding_gene
WBGene00003000	30.6978	-0.451608	0.49597	-0.910555	0.36253	NA	53.4227	27.5001	26.4892	24.3628	27.0871	25.3251	lin-11	ZC247.3	protein_coding_gene
WBGene00003001	496.889	0.357104	0.206546	1.72893	0.0838214	0.302656	375.578	524.793	405.883	465.76	643.974	565.346	lin-12	R107.8	protein_coding_gene
WBGene00003002	11875.9	0.0788091	0.100241	0.7862	0.431751	0.650743	11448.7	12587.4	10617	12341.9	12268.7	11991.4	lin-13	C03B8.4	protein_coding_gene
WBGene00003003	137.448	-0.317766	0.27846	-1.14115	0.253806	0.507419	197.502	115.347	146.972	114.649	125.824	124.391	lin-14	T25C12.1	protein_coding_gene
WBGene00003006	129.032	-0.129515	0.298393	-0.434041	0.664259	0.813333	152.174	132.153	122.192	94.5851	109.222	163.868	lin-17	Y71F9B.5	protein_coding_gene
WBGene00003007	205.008	-0.101613	0.246936	-0.411495	0.68071	0.823567	257.4	225.348	155.517	197.769	201.843	192.173	lin-18	C16B8.1	protein_coding_gene
WBGene00003008	9.62211	0.275491	0.820175	0.335893	0.736952	NA	11.3321	7.6389	7.69041	4.29932	14.8542	11.9177	lin-22	Y54G2A.1	protein_coding_gene
WBGene00003009	3341.47	0.0972388	0.15621	0.622488	0.533621	0.726573	2917.2	2989.1	3779.41	3347.74	3101.91	3913.48	lin-23	K10B2.1	protein_coding_gene
WBGene00003010	1956.51	0.152862	0.169997	0.899208	0.368542	0.599461	1617.25	1669.86	2269.53	2100.93	1870.76	2210.73	lin-24	B0001.1	protein_coding_gene
WBGene00003011	665.795	0.109486	0.133719	0.818779	0.412912	0.634442	666.975	683.682	571.654	696.49	698.149	677.819	lin-25	F56H9.5	protein_coding_gene
WBGene00003012	2336.4	0.124002	0.178964	0.692889	0.488379	0.694042	1861.7	2332.92	2513.06	2004.92	2490.27	2815.56	lin-26	F18A1.2	protein_coding_gene
WBGene00003014	1094.51	0.109338	0.108845	1.00454	0.31512	0.55754	998.843	1104.59	1054.44	1089.16	1184.84	1135.16	lin-28	F02E9.2	protein_coding_gene
WBGene00003015	47.7233	-1.01448	0.416566	-2.43535	0.0148772	0.135032	85.8001	43.5418	63.2323	28.6621	32.3298	32.7737	lin-29	W03C9.4	protein_coding_gene
WBGene00003017	6.03318	-0.79437	0.978762	-0.811606	0.417017	NA	9.71322	9.93058	3.41796	4.29932	4.36889	4.46914	lin-31	K10G6.1	protein_coding_gene
WBGene00003018	8.11718	-0.121993	0.869414	-0.140317	0.88841	NA	8.09435	10.6945	6.83592	4.29932	6.11645	12.6626	lin-32	T14F9.5	protein_coding_gene
WBGene00003019	101.954	-0.382363	0.306177	-1.24883	0.211727	0.465727	147.317	99.3058	101.684	77.3878	79.5138	106.514	lin-33	H32C10.2	protein_coding_gene
WBGene00003020	4891.01	0.208013	0.120773	1.72236	0.0850049	0.304208	4688.25	4839.25	4087.88	5712.36	5174.51	4843.8	lin-35	C32F10.2	protein_coding_gene
WBGene00003021	2607.1	0.101202	0.0841472	1.20267	0.229103	0.481832	2533.53	2471.19	2541.25	2774.5	2701.72	2620.4	lin-36	F44B9.6	protein_coding_gene
WBGene00003022	1888.38	0.194271	0.21061	0.922418	0.356311	0.590069	1429.46	1586.6	2266.96	1861.61	1804.35	2381.31	lin-37	ZK418.4	protein_coding_gene
WBGene00003024	47.058	-0.0104604	0.374111	-0.0279606	0.977694	0.98992	51.8039	35.9029	54.6874	42.9932	46.3102	50.6502	lin-39	C07H6.7	protein_coding_gene
WBGene00003025	4306.87	0.128899	0.134188	0.960586	0.33676	0.575359	3545.33	4267.09	4527.94	4391.04	4222.1	4887.75	lin-40	T27C4.4	protein_coding_gene
WBGene00003026	7964.61	0.151171	0.0927001	1.63075	0.102943	0.331769	7385.29	7283.7	7974.96	8117.12	8157.59	8869	lin-41	C12C8.3	protein_coding_gene
WBGene00003029	15.1285	-0.563252	0.622139	-0.905347	0.365282	NA	22.6642	12.2222	19.6533	11.4649	11.3591	13.4074	lin-44	E01A2.3	protein_coding_gene
WBGene00003030	2607.7	0.198476	0.173896	1.14135	0.253724	0.507419	2339.27	2186.25	2760	2854.75	2256.09	3249.81	lin-45	Y73B6A.5	protein_coding_gene
WBGene00003031	12.8996	-0.729423	0.682378	-1.06894	0.285096	NA	22.6642	12.2222	13.6718	10.0317	11.3591	7.44856	lin-46	R186.4	protein_coding_gene
WBGene00003033	6.01052	0.34315	1.11144	0.308744	0.757516	NA	1.61887	6.87501	6.83592	12.898	2.62133	5.21399	lin-48	F34D10.5	protein_coding_gene
WBGene00003034	3618.15	0.145977	0.110348	1.32288	0.185875	0.43509	3546.95	3608.62	3148.8	4091.52	3685.6	3627.45	lin-49	F42A9.2	protein_coding_gene
WBGene00003035	946.198	0.198633	0.146408	1.35671	0.174873	0.42339	756.012	909.794	973.264	1037.57	1064.26	936.284	lin-52	ZK632.13	protein_coding_gene
WBGene00003036	8850.76	0.158855	0.0989373	1.60561	0.108359	0.339095	7581.17	8664.81	8840.55	9325.23	9237.58	9455.21	lin-53	K07A1.12	protein_coding_gene
WBGene00003037	3033.42	0.276923	0.121486	2.27946	0.0226398	0.168522	2459.06	2749.24	3017.2	3370.67	3102.79	3501.57	lin-54	JC8.6	protein_coding_gene
WBGene00003038	584.859	0.201941	0.137935	1.46403	0.143185	0.387812	485.661	569.862	572.508	654.93	596.79	629.404	lin-56	ZK673.3	protein_coding_gene
WBGene00003039	0.127315	-1.02181	4.08047	-0.250414	0.802268	NA	0	0.76389	0	0	0	0	mir-48	F56A12.3	miRNA_gene
WBGene00003040	1396.7	0.0669208	0.122611	0.545798	0.585205	0.76386	1346.9	1423.13	1322.75	1434.54	1287.95	1564.94	lin-59	T12F5.4	protein_coding_gene
WBGene00003041	2103.52	0.11253	0.120694	0.932359	0.351151	0.586328	1942.64	2104.52	2012.32	2456.35	2042.02	2063.25	lin-61	R06C7.7	protein_coding_gene
WBGene00003043	1076.64	0.340785	0.230325	1.47959	0.138984	0.382109	796.484	831.113	1221.92	1099.19	1016.2	1494.93	lip-1	C05B10.1	protein_coding_gene
WBGene00003044	1962.55	0.186123	0.131605	1.41426	0.157287	0.404792	1717.62	2023.55	1763.67	2149.66	2253.47	1867.35	lir-1	F18A1.3	protein_coding_gene
WBGene00003045	767.795	0.153523	0.139776	1.09835	0.272051	0.524732	759.25	711.946	708.372	917.189	738.342	771.671	lir-2	F18A1.4	protein_coding_gene
WBGene00003046	110.187	0.0657312	0.228899	0.287163	0.773988	0.876896	106.845	104.653	111.084	118.948	110.096	109.494	lir-3	F37H8.1	protein_coding_gene
WBGene00003047	2549.45	-0.0108093	0.0841597	-0.128437	0.897803	0.950061	2520.58	2585.01	2572.02	2474.98	2525.22	2618.92	lis-1	T03F6.5	protein_coding_gene
WBGene00003048	1139.61	0.165112	0.225118	0.733447	0.463286	0.675112	953.515	963.266	1307.37	977.379	1080.86	1555.26	lit-1	W06F12.1	protein_coding_gene
WBGene00003052	10601.9	0.0542402	0.109139	0.496983	0.619201	0.786367	9823.31	10265.9	11118.6	10195.1	10371.7	11836.5	lmn-1	DY3.2	protein_coding_gene
WBGene00003053	2599.78	0.243592	0.202943	1.2003	0.230023	0.482556	1963.69	2461.26	2717.28	2239.95	2710.46	3506.04	lmp-1	C03B1.12	protein_coding_gene
WBGene00003055	1116.66	-0.624197	0.178246	-3.50189	0.000461975	0.016714	1665.82	1252.78	1146.73	944.418	884.263	805.935	lon-1	F48E8.1	protein_coding_gene
WBGene00003056	606.805	0.39118	0.125753	3.1107	0.00186647	0.0433582	524.514	547.709	501.586	715.12	701.644	650.26	lon-2	C39E6.1	protein_coding_gene
WBGene00003057	6.44745	-3.12455	1.52003	-2.05558	0.0398228	NA	30.7585	2.29167	1.70898	1.43311	1.74756	0.744856	lon-3	ZK836.1	protein_coding_gene
WBGene00003058	4.29896	-0.0660083	1.62542	-0.0406101	0.967607	NA	4.85661	8.4028	0	1.43311	9.61156	1.48971	lov-1	ZK945.9	protein_coding_gene
WBGene00003059	622.281	-0.114634	0.202036	-0.567393	0.570447	0.754294	563.367	782.988	594.725	488.69	643.974	659.943	lpd-2	C48E7.3	protein_coding_gene
WBGene00003060	9214.68	0.0238128	0.217388	0.109541	0.912774	0.95836	10474.1	10606.6	6336.04	9621.88	10387.5	7861.96	lpd-3	Y47G6A.23	protein_coding_gene
WBGene00003061	2033.06	-0.183516	0.0962534	-1.90659	0.0565735	0.249984	2149.86	2218.34	2114.86	2019.25	1873.38	1822.66	lpd-5	ZK973.10	protein_coding_gene
WBGene00003062	2804.39	-0.232935	0.222776	-1.0456	0.295744	0.543203	3477.33	3504.73	2109.74	2592.49	2960.36	2181.68	lpd-6	K09H9.6	protein_coding_gene
WBGene00003063	5621.63	-0.166463	0.130317	-1.27738	0.20147	0.453379	6638.99	5784.18	5414.9	5656.47	5503.93	4731.33	lpd-7	R13A5.12	protein_coding_gene
WBGene00003064	1528.59	0.134024	0.132065	1.01484	0.310184	0.553363	1497.46	1410.14	1462.89	1835.81	1468.82	1496.42	lpd-8	R10H10.1	protein_coding_gene
WBGene00003065	1451.27	-0.0822391	0.145116	-0.566714	0.570908	0.75467	1463.46	1339.86	1675.66	1352.85	1301.93	1573.88	lpd-9	T21C9.5	protein_coding_gene
WBGene00003066	392.167	-0.0107731	0.213284	-0.0505106	0.959715	0.981435	370.721	353.681	457.152	356.844	336.405	478.198	lpl-1	ZC410.7	protein_coding_gene
WBGene00003067	191.705	-0.482065	0.242131	-1.99093	0.0464886	0.228148	226.642	190.209	253.784	164.807	129.319	185.469	lrg-1	F55H2.4	pseudogene
WBGene00003068	1588.88	0.146369	0.147996	0.989011	0.322658	0.565015	1515.26	1707.3	1300.53	1801.42	1685.52	1523.23	lrk-1	T27C10.6	protein_coding_gene
WBGene00003071	4982.55	-0.303726	0.161336	-1.88257	0.0597584	0.257241	6433.39	5328.14	4754.38	5013.01	4504.33	3862.08	lrp-1	F29D11.1	protein_coding_gene
WBGene00003072	4733.74	-0.260209	0.237617	-1.09508	0.273483	0.525725	6694.03	5423.62	3362.42	4700.59	4341.8	3879.96	lrp-2	T21E3.3	protein_coding_gene
WBGene00003073	9795.07	-0.00719963	0.14739	-0.0488475	0.961041	0.98185	11056.9	9573.84	8827.74	11267.1	9369.52	8675.34	lars-1	R74.1	protein_coding_gene
WBGene00003074	1371.47	0.0814431	0.21442	0.37983	0.704072	0.838672	1524.98	1453.68	1019.41	1656.67	1453.09	1121.01	lars-2	ZK524.3	protein_coding_gene
WBGene00003075	7.72749	0.52766	0.854672	0.617382	0.536983	NA	8.09435	6.11112	5.12694	5.73243	13.1067	8.19342	lrx-1	T04H1.6	protein_coding_gene
WBGene00003076	1353.49	0.165321	0.0993756	1.6636	0.0961925	0.321669	1243.29	1290.21	1291.13	1494.73	1434.74	1366.81	lsm-1	F40F8.9	protein_coding_gene
WBGene00003077	963.869	0.0312305	0.128954	0.242182	0.808639	0.898853	864.477	1054.93	937.376	975.946	1012.71	937.774	lsm-3	Y62E10A.12	protein_coding_gene
WBGene00003078	1057.1	-0.0319374	0.145336	-0.219748	0.826067	0.909362	913.043	1067.15	1222.78	1046.17	1027.56	1065.89	lsm-4	F32A5.7	protein_coding_gene
WBGene00003079	861.904	0.0180422	0.161483	0.111728	0.911039	0.957343	806.197	783.752	978.391	901.424	754.944	946.712	lsm-5	F28F8.3	protein_coding_gene
WBGene00003080	533.896	0.208485	0.186426	1.11833	0.263427	0.51609	424.144	470.557	589.598	571.81	511.16	636.107	lsm-6	Y71G12B.14	protein_coding_gene
WBGene00003081	1099.4	0.126269	0.178468	0.707514	0.479247	0.685988	942.183	919.724	1290.28	1192.35	1031.06	1220.82	lsm-7	ZK593.7	protein_coding_gene
WBGene00003082	1465.8	-0.0586657	0.150959	-0.38862	0.697557	0.834739	1338.81	1510.21	1638.06	1261.13	1409.4	1637.19	lsm-8	Y73B6BL.32	protein_coding_gene
WBGene00003083	2246.68	0.249916	0.275213	0.908081	0.363835	0.595546	1384.13	2057.92	2714.72	1782.79	2475.41	3065.08	lst-1	T22A3.3	protein_coding_gene
WBGene00003084	448.234	0.172484	0.129925	1.32757	0.18432	0.433041	430.62	420.904	412.719	490.123	476.209	458.832	lst-2	R160.7	protein_coding_gene
WBGene00003085	15937.2	0.0258836	0.0927551	0.279053	0.780204	0.880155	15516.9	16972.9	14892.9	15536.3	16369.4	16334.7	ccar-1	Y37A1B.1	protein_coding_gene
WBGene00003086	4136.32	0.132656	0.119	1.11475	0.264956	0.517462	3551.8	4243.41	4041.74	3968.27	4573.35	4439.34	lst-4	Y37A1B.2	protein_coding_gene
WBGene00003087	881.709	0.0812486	0.187259	0.433884	0.664372	0.813359	736.586	1005.28	828.001	763.846	1053.78	902.766	lsy-2	F49H12.1	protein_coding_gene
WBGene00003088	0	NA	NA	NA	NA	NA	0	0	0	0	0	0	lsy-6	C32C4.6	miRNA_gene
WBGene00003089	80.343	-0.18135	0.340445	-0.532686	0.594251	0.770496	66.3737	84.7918	105.102	55.8912	81.2614	88.6379	ltd-1	K02C4.4	protein_coding_gene
WBGene00003090	5256.27	-0.0337944	0.207672	-0.162729	0.870732	0.935268	6145.23	5918.62	3890.49	5477.34	5828.97	4276.97	lys-1	Y22F5A.4	protein_coding_gene
WBGene00003091	1567.07	0.418244	0.2224	1.8806	0.0600268	0.257951	1235.2	1640.07	1146.73	2007.78	2054.25	1318.4	lys-2	Y22F5A.5	protein_coding_gene
WBGene00003092	5.49559	1.4825	1.10411	1.34271	0.179366	NA	3.23774	4.58334	0.85449	8.59864	10.4853	5.21399	lys-3	Y22F5A.6	protein_coding_gene
WBGene00003093	763.265	-0.863358	1.02966	-0.838486	0.401758	0.625915	479.186	234.514	2241.33	629.134	214.076	781.354	lys-4	F58B3.1	protein_coding_gene
WBGene00003094	3.44858	-1.68294	1.64864	-1.0208	0.307347	NA	3.23774	0.76389	11.9629	0	1.74756	2.97943	lys-5	F58B3.2	protein_coding_gene
WBGene00003095	8.87489	0.395789	1.05987	0.373432	0.708827	NA	1.61887	3.05556	17.9443	11.4649	8.73778	10.428	lys-6	F58B3.3	protein_coding_gene
WBGene00003096	1609.92	0.367432	0.690603	0.532044	0.594695	0.770888	479.186	1067.92	2670.28	1446.01	2125.03	1871.08	lys-7	C02A12.4	protein_coding_gene
WBGene00003097	3148.67	0.0711091	0.112676	0.631092	0.527981	0.722129	2876.73	3121.26	3215.45	2924.97	3447.93	3305.67	lys-8	C17G10.5	protein_coding_gene
WBGene00003098	0.269772	1.64608	4.04451	0.406992	0.684014	NA	0	0	0	0	0.873778	0.744856	lys-9	C54C8.6	protein_coding_gene
WBGene00003099	6.62472	-0.389166	1.20904	-0.32188	0.747543	NA	3.23774	3.05556	16.2353	4.29932	1.74756	11.1728	lys-10	F17E9.11	protein_coding_gene
WBGene00003100	2.45891	-1.21126	1.92867	-0.628031	0.529983	NA	3.23774	4.58334	2.56347	0	4.36889	0	mab-3	Y53C12B.5	protein_coding_gene
WBGene00003102	21.8175	-0.209879	0.539032	-0.389363	0.697007	NA	19.4264	23.6806	27.3437	12.898	24.4658	23.0905	mab-5	C08C3.3	protein_coding_gene
WBGene00003104	12.1721	0.0755272	0.732791	0.103068	0.917909	NA	17.8076	9.16669	9.39939	7.16554	13.1067	16.3868	mab-7	ZC13.4	protein_coding_gene
WBGene00003106	9.92458	-0.426158	0.77488	-0.549966	0.582342	NA	6.47548	15.2778	11.9629	10.0317	6.11645	9.68313	mab-9	T27A1.6	protein_coding_gene
WBGene00003107	89.0664	0.0663409	0.328914	0.201697	0.840154	0.919063	89.0379	81.7363	91.4304	71.6554	76.8925	123.646	mab-10	R166.1	protein_coding_gene
WBGene00003111	865.41	0.47393	0.174423	2.71713	0.00658499	0.0918189	568.224	819.654	781.858	958.749	994.359	1069.61	mab-20	Y71G12B.20	protein_coding_gene
WBGene00003112	38.5211	-0.71329	0.39038	-1.82717	0.0676747	0.272652	50.185	45.8334	46.997	35.8277	26.2133	26.07	mab-21	F35G12.6	protein_coding_gene
[truncated: 44,936 more rows]

## Sheet: DESeq_day1_day3_Illumina
DESeq2 results from 3 replicates of WT day 3 vs. day 1 Illumina RNA-seq
WB.ID	baseMean	log2FoldChange	lfcSE	stat	pvalue	padj	day1_rep1	day1_rep2	day1_rep3	day3_rep1	day3_rep2	day3_rep3	common.name	transcript	biotype
WBGene00000001	2023.33	0.291996	0.126891	2.30116	0.0213828	0.0994613	1630.36	1788.26	2035.49	2215.22	2306.74	2163.88	aap-1	Y110A7A.10	protein_coding_gene
WBGene00000002	160.09	1.66206	0.261125	6.36499	1.953e-10	1.65155e-08	95.6225	76.1444	60.7357	279.891	226.487	221.659	aat-1	F27C8.1	protein_coding_gene
WBGene00000003	95.8114	0.584263	0.315158	1.85387	0.0637571	0.205851	105.185	59.5585	67.4841	119.552	104.679	118.411	aat-2	F07C3.7	protein_coding_gene
WBGene00000004	240.485	0.514104	0.231376	2.22195	0.026287	0.114438	178.495	193	221.854	300.989	220.777	327.795	aat-3	F52H2.2	protein_coding_gene
WBGene00000005	154.844	-1.04202	0.244524	-4.26144	2.03111e-05	0.000461054	231.088	220.894	172.928	116.739	88.5013	98.9161	aat-4	T13A10.10	protein_coding_gene
WBGene00000006	101.783	-0.923838	0.365435	-2.52805	0.0114697	0.0652939	184.87	121.379	93.6341	90.0153	63.759	57.0392	aat-5	C55C2.5	protein_coding_gene
WBGene00000007	85.9315	-1.64531	0.321689	-5.11461	3.14392e-07	1.3328e-05	156.183	126.656	109.662	32.3493	40.9199	49.8191	aat-6	T11F9.4	protein_coding_gene
WBGene00000008	14.7018	-1.73518	0.641091	-2.70661	0.00679746	0.0457301	19.1245	21.8632	26.9936	5.62596	6.66139	7.94217	aat-7	F54D12.3	protein_coding_gene
WBGene00000009	11.4728	-0.316622	0.737843	-0.429119	0.667837	0.83201	14.3434	9.04686	15.1839	8.43894	6.66139	15.1623	aat-8	F28F9.4	protein_coding_gene
WBGene00000010	1070.51	0.162685	0.193254	0.841817	0.399891	0.631995	946.662	908.456	1176.75	980.323	1029.66	1381.22	aat-9	Y53H1C.1	protein_coding_gene
WBGene00000012	8.13366	0.0336362	0.904555	0.0371854	0.970337	0.987459	7.96854	10.5547	5.90485	2.81298	8.56464	12.9963	abf-1	C50F2.9	protein_coding_gene
WBGene00000013	34.6662	2.99522	0.50375	5.94585	2.75029e-09	1.89399e-07	7.96854	5.27734	10.1226	59.0726	68.5171	57.0392	abf-2	C50F2.10	protein_coding_gene
WBGene00000014	0	NA	NA	NA	NA	NA	0	0	0	0	0	0	abf-3	F54B8.5	protein_coding_gene
WBGene00000015	0.158604	0.938854	4.08047	0.230085	0.818026	NA	0	0	0	0	0.951627	0	abf-4	Y38H6C.22	protein_coding_gene
WBGene00000016	35.0608	0.0246369	0.533103	0.0462142	0.963139	0.984741	47.8112	27.8945	29.5243	22.5038	55.1943	27.4366	abf-5	T22H6.5	protein_coding_gene
WBGene00000017	56.6943	-0.24719	0.367828	-0.672024	0.501568	0.715263	82.8728	55.789	47.2388	52.0401	46.6297	55.5952	abf-6	T22H6.7	protein_coding_gene
WBGene00000018	1140.44	0.176792	0.16338	1.08209	0.279211	0.510589	1027.94	1206.25	974.301	1402.27	1149.56	1082.3	abl-1	M79.1	protein_coding_gene
WBGene00000019	52.9168	-0.596205	0.624287	-0.955018	0.339569	0.574703	124.309	39.957	27.8372	37.9752	57.0976	30.3247	abt-1	C24F3.5	protein_coding_gene
WBGene00000020	355.981	-0.309493	0.19116	-1.61902	0.105442	0.282255	428.707	404.847	349.23	306.615	369.231	277.254	abt-2	F12B6.1	protein_coding_gene
WBGene00000021	3.54549	-1.74293	1.6664	-1.04593	0.295595	0.528969	12.7497	3.76953	0	1.40649	1.90325	1.44403	abt-3	F55G11.9	pseudogene
WBGene00000022	713.74	-0.661266	0.251192	-2.63251	0.00847559	0.0530814	1083.72	934.842	606.513	509.149	665.187	483.028	abt-4	Y39D8C.1	protein_coding_gene
WBGene00000023	40.5082	-0.948625	0.66207	-1.43282	0.15191	0.353358	92.4351	52.0195	16.0275	29.5363	34.2586	18.7724	abt-5	Y53C10A.9	protein_coding_gene
WBGene00000024	1.97497	-2.59958	2.65842	-0.977867	0.32814	NA	9.56225	0	0.843551	0	0	1.44403	abu-1	AC3.3	protein_coding_gene
WBGene00000025	0.281184	-1.7691	4.03911	-0.437992	0.661392	NA	0	0	1.6871	0	0	0	abu-2	F19G12.7	protein_coding_gene
WBGene00000026	1.11102	1.40013	2.84606	0.491953	0.622753	NA	0	0	1.6871	2.81298	0	2.16605	abu-3	F31A3.1	pseudogene
WBGene00000027	0.50629	0.59155	4.05394	0.14592	0.883985	NA	1.59371	0	0	0	0	1.44403	abu-4	Y5H2A.3	protein_coding_gene
WBGene00000028	0	NA	NA	NA	NA	NA	0	0	0	0	0	0	abu-5	Y105C5A.4	protein_coding_gene
WBGene00000029	0.140592	-0.984699	4.08047	-0.24132	0.809307	NA	0	0	0.843551	0	0	0	abu-6	C03A7.7	protein_coding_gene
WBGene00000030	0.281184	-1.7691	4.03911	-0.437992	0.661392	NA	0	0	1.6871	0	0	0	abu-7	C03A7.8	protein_coding_gene
WBGene00000031	6.48903	3.17949	1.22418	2.59724	0.0093975	0.0570318	1.59371	0.753905	1.6871	5.62596	7.61301	21.6605	abu-8	C03A7.14	protein_coding_gene
WBGene00000032	0	NA	NA	NA	NA	NA	0	0	0	0	0	0	abu-9	R09F10.2	protein_coding_gene
WBGene00000033	6.6287	1.31255	1.32641	0.989554	0.322392	0.55627	9.56225	0	2.53065	5.62596	7.61301	14.4403	abu-10	F35A5.3	protein_coding_gene
WBGene00000034	8.91965	1.43709	0.8731	1.64596	0.0997723	0.27308	7.96854	3.76953	3.3742	7.03245	13.3228	18.0504	abu-11	T01D1.6	protein_coding_gene
WBGene00000035	120.99	-0.419619	0.238802	-1.75718	0.0788871	0.236285	145.027	149.273	121.471	105.487	94.211	110.468	ace-1	W09B12.1	protein_coding_gene
WBGene00000036	210.282	-0.971771	0.283538	-3.4273	0.000609605	0.00778236	337.866	189.984	308.74	151.901	120.857	152.345	ace-2	Y44E3A.2	protein_coding_gene
WBGene00000037	53.9145	1.33362	0.442095	3.01659	0.00255633	0.0228362	43.0301	25.6328	24.463	94.2348	49.4846	86.6419	ace-3	Y48B6A.8	protein_coding_gene
WBGene00000038	9.82158	-0.395045	1.00367	-0.393599	0.693877	0.847998	14.3434	7.53905	11.8097	9.84543	0.951627	14.4403	ace-4	Y48B6A.7	protein_coding_gene
WBGene00000039	187.893	2.53637	0.388018	6.53672	6.28837e-11	5.73366e-09	70.1231	49.7577	47.2388	398.037	166.535	395.665	acn-1	C42D8.5	protein_coding_gene
WBGene00000040	3638.08	-1.0291	0.217214	-4.73774	2.16114e-06	6.91608e-05	6526.23	4141.95	3983.25	2662.49	2108.8	2405.76	aco-1	ZK455.1	protein_coding_gene
WBGene00000041	22159.2	-0.227242	0.120233	-1.89001	0.058757	0.194557	25622	24021.7	22058.9	21110	21798.9	18343.5	aco-2	F54H12.1	protein_coding_gene
WBGene00000042	7.2476	-0.570251	0.966387	-0.590085	0.555134	0.755973	15.9371	6.03124	4.21775	8.43894	3.80651	5.05411	acr-2	K11G12.2	protein_coding_gene
WBGene00000043	4.63943	-0.459123	1.54188	-0.297769	0.76588	0.887401	4.78112	2.26172	9.27906	1.40649	0	10.1082	acr-3	K11G12.7	protein_coding_gene
WBGene00000044	14.2658	0.276759	0.664907	0.416238	0.677236	0.837091	9.56225	10.5547	18.5581	12.6584	13.3228	20.9385	acr-5	K03F8.2	protein_coding_gene
WBGene00000045	2.41949	-0.891081	1.51348	-0.588761	0.556021	NA	3.18742	5.27734	0.843551	2.81298	0.951627	1.44403	acr-6	ZK973.5	protein_coding_gene
WBGene00000046	6.39958	-0.229365	0.915271	-0.250598	0.802125	0.908878	4.78112	7.53905	8.43551	4.21947	4.75813	8.66419	acr-7	T09A5.3	protein_coding_gene
WBGene00000047	18.6108	-0.0718187	0.661861	-0.10851	0.913591	0.965092	33.4679	13.5703	10.9662	18.2844	20.9358	14.4403	acr-8	ZC504.2	protein_coding_gene
WBGene00000048	6.25304	0.78203	0.951247	0.822111	0.411014	0.641173	4.78112	2.26172	6.74841	9.84543	6.66139	7.22016	acr-9	C40C9.2	protein_coding_gene
WBGene00000049	5.09931	0.047252	1.21938	0.0387508	0.969089	0.98675	1.59371	4.52343	8.43551	11.2519	1.90325	2.88806	acr-10	R02E12.8	protein_coding_gene
WBGene00000050	28.5971	-0.0594449	0.451232	-0.131739	0.895191	0.954674	36.6553	26.3867	25.3065	26.7233	24.7423	31.7687	acr-11	D2092.3	protein_coding_gene
WBGene00000051	14.5772	-0.49007	0.668653	-0.732921	0.463607	0.687107	12.7497	25.6328	12.6533	9.84543	11.4195	15.1623	acr-12	R01E6.4	protein_coding_gene
WBGene00000053	3.18295	1.53057	1.33585	1.14577	0.251892	0.477872	1.59371	0.753905	2.53065	7.03245	2.85488	4.33209	acr-14	T05C12.2	protein_coding_gene
WBGene00000054	32.4109	-0.938077	0.488214	-1.92144	0.0546757	0.185329	49.4049	46.7421	31.2114	30.9428	15.226	20.9385	acr-15	F25G6.4	protein_coding_gene
WBGene00000055	63.1541	-0.857722	0.358904	-2.38984	0.0168559	0.085198	103.591	82.9296	58.205	46.4142	46.6297	41.1549	acr-16	F25G6.3	protein_coding_gene
WBGene00000056	24.6374	0.10698	0.53879	0.198556	0.84261	0.928766	22.3119	21.1093	27.8372	18.2844	38.0651	20.2164	acr-17	F53E10.2	protein_coding_gene
WBGene00000057	31.8098	-1.2554	0.466022	-2.69386	0.00706298	0.0469361	31.8742	52.0195	49.7695	21.0973	20.9358	15.1623	acr-18	F28F8.1	protein_coding_gene
WBGene00000058	13.7547	1.00997	0.697211	1.44859	0.147453	0.347821	14.3434	6.03124	7.59196	23.9103	13.3228	17.3284	acr-19	C31H5.3	protein_coding_gene
WBGene00000059	12.9665	0.625692	0.658447	0.950253	0.341984	0.576882	11.156	12.8164	6.74841	14.0649	17.1293	15.8843	acr-20	R06A4.10	protein_coding_gene
WBGene00000060	8.39615	-0.367915	0.950802	-0.386953	0.698791	0.850483	14.3434	5.27734	9.27906	5.62596	2.85488	12.9963	acr-21	F27B3.2	protein_coding_gene
WBGene00000061	4.31165	0.898072	1.18837	0.755715	0.44982	0.675392	6.37483	2.26172	0.843551	5.62596	5.70976	5.05411	lgc-11	F48E3.7	protein_coding_gene
WBGene00000062	2.56908	-0.658365	1.39356	-0.472435	0.636617	NA	4.78112	3.01562	1.6871	2.81298	0.951627	2.16605	acr-23	F59B1.9	protein_coding_gene
WBGene00000063	3571.64	-1.23016	0.28787	-4.27333	1.92572e-05	0.000440191	6209.09	3611.21	5208.08	1706.07	1625.38	3070.01	act-1	T04C12.6	protein_coding_gene
WBGene00000064	21670.2	-0.262028	0.14585	-1.79656	0.0724049	0.223135	23733.5	22121.8	25045.9	18232.3	17577.5	23310.3	act-2	T04C12.5	protein_coding_gene
WBGene00000065	4397.82	-0.960896	0.196068	-4.90083	9.54308e-07	3.45349e-05	6846.57	5116	5473.8	2542.93	2674.07	3733.54	act-3	T04C12.4	protein_coding_gene
WBGene00000066	10088.5	-1.43299	0.255079	-5.61784	1.93358e-08	1.1112e-06	17577	12704.1	13893.3	4997.26	3787.47	7571.78	act-4	M03F4.2	protein_coding_gene
WBGene00000067	7083.96	-1.61943	0.204443	-7.92121	2.35202e-15	4.73918e-13	13495.5	9132.81	9441.86	3393.86	2911.98	4127.76	act-5	T25C8.2	protein_coding_gene
WBGene00000068	188.756	-0.387253	0.4102	-0.944059	0.34514	0.579572	337.866	175.66	129.063	222.225	116.098	151.623	acy-1	F17C8.1	protein_coding_gene
WBGene00000069	19.8081	-0.914741	0.645901	-1.41623	0.156709	0.359878	41.4364	22.6172	14.3404	12.6584	10.4679	17.3284	acy-2	C10F3.3	protein_coding_gene
WBGene00000070	175.084	-0.284184	0.333298	-0.852642	0.393858	0.627198	245.431	206.57	124.846	205.348	127.518	140.793	acy-3	C44F1.5	protein_coding_gene
WBGene00000071	205.158	-0.389494	0.301074	-1.29368	0.195776	0.412717	298.023	242.004	158.588	194.096	198.89	139.349	acy-4	T01C2.1	protein_coding_gene
WBGene00000072	127.885	-0.298266	0.305534	-0.976211	0.32896	0.563848	188.058	128.918	107.131	127.991	119.905	95.3061	add-1	F39C12.2	protein_coding_gene
WBGene00000073	592.177	0.238133	0.150278	1.58462	0.113053	0.294234	521.142	534.519	572.771	648.392	708.01	568.226	add-2	F57F5.4	protein_coding_gene
WBGene00000074	666.229	0.257942	0.176938	1.45781	0.144892	0.343968	521.142	657.405	638.568	731.375	825.06	623.821	adm-2	C04A11.4	protein_coding_gene
WBGene00000075	693.842	0.251894	0.179209	1.40559	0.159847	0.364134	618.359	719.979	560.961	728.562	874.545	660.644	adm-4	ZK154.7	protein_coding_gene
WBGene00000079	3083.71	0.00449588	0.0897989	0.050066	0.96007	0.983758	2991.39	3078.95	3163.32	3185.7	3007.14	3075.79	adr-1	H15N14.1	protein_coding_gene
WBGene00000080	2807.24	0.17044	0.108211	1.57507	0.11524	0.297929	2452.72	2615.3	2854.58	2869.24	3050.91	3000.7	adr-2	T20H4.4	protein_coding_gene
WBGene00000081	1801.93	-1.3107	0.237294	-5.52353	3.32256e-08	1.80158e-06	3475.88	2231.56	1998.37	1146.29	1101.03	858.477	ads-1	Y50D7A.7	protein_coding_gene
WBGene00000082	41.2129	-0.0658552	0.542086	-0.121485	0.903307	0.959823	68.5294	30.1562	28.6807	50.6336	23.7907	45.487	adt-1	C02B4.1	protein_coding_gene
WBGene00000083	692.309	-1.4502	0.316001	-4.58921	4.44922e-06	0.00012762	1431.15	1045.67	565.179	358.655	422.522	330.683	adt-2	F08C6.1	protein_coding_gene
WBGene00000084	166.159	-0.707094	0.21356	-3.31098	0.000929696	0.0107538	223.119	217.125	178.833	120.958	134.179	122.743	aex-1	D2030.10	protein_coding_gene
WBGene00000085	8.94036	-1.23503	0.789966	-1.56339	0.117961	0.302473	11.156	14.3242	11.8097	7.03245	5.70976	3.61008	aex-2	T14B1.2	protein_coding_gene
WBGene00000086	148.78	0.0279087	0.229324	0.1217	0.903136	0.959823	172.12	130.426	140.873	160.34	135.131	153.789	aex-3	C02H7.3	protein_coding_gene
WBGene00000088	204.748	-0.477181	0.279842	-1.70518	0.0881608	0.252583	250.212	240.496	223.541	177.218	220.777	116.245	aex-5	F32A7.6	protein_coding_gene
WBGene00000089	70.0867	0.240246	0.317565	0.756524	0.449335	0.675217	73.3106	51.2655	69.1712	77.3569	65.6622	83.7538	aex-6	Y87G2A.4	protein_coding_gene
WBGene00000090	3261.48	0.213745	0.118563	1.8028	0.0714194	0.221511	2857.52	3201.08	2997.14	3835.5	3461.07	3216.58	age-1	B0334.8	protein_coding_gene
WBGene00000092	686.224	0.0393858	0.139859	0.28161	0.778243	0.894577	607.203	709.425	710.27	710.277	731.801	648.37	ags-3	F32A6.4	protein_coding_gene
WBGene00000093	601.11	0.253466	0.168703	1.50244	0.132984	0.325842	490.862	517.933	636.037	596.352	649.961	715.517	agt-1	Y62E10A.5	protein_coding_gene
WBGene00000094	726.66	0.0429669	0.151583	0.283454	0.776829	0.893553	629.515	778.03	735.576	784.821	764.156	667.864	agt-2	F09E5.13	protein_coding_gene
WBGene00000095	541.631	0.254298	0.155148	1.63907	0.101199	0.275599	438.27	550.351	490.103	594.945	625.219	550.898	aha-1	C25A1.11	protein_coding_gene
WBGene00000096	8.77293	0.0599159	0.857723	0.0698546	0.944309	0.977771	9.56225	3.76953	12.6533	8.43894	6.66139	11.5522	ahr-1	C41G7.5	protein_coding_gene
WBGene00000097	976.507	-0.12793	0.123124	-1.03903	0.29879	0.532432	949.85	1008.73	1099.15	901.56	982.079	917.682	aip-1	F58E10.4	protein_coding_gene
WBGene00000098	4897.24	0.129351	0.116562	1.10972	0.267119	0.496072	4350.82	4457.84	5223.27	4995.85	5050.28	5305.37	air-1	K07C11.2	protein_coding_gene
WBGene00000099	2415.97	0.152933	0.139357	1.09742	0.272459	0.502577	1966.64	2435.11	2458.11	2490.89	2753.06	2392.04	air-2	B0207.4	protein_coding_gene
WBGene00000100	1572.66	0.0626421	0.180023	0.347968	0.727865	0.867806	1831.17	1326.12	1461.03	1759.52	1354.16	1703.96	ajm-1	C25A11.4	protein_coding_gene
WBGene00000101	9385.79	0.358222	0.136229	2.62955	0.00854983	0.0534233	8441.87	8779.22	7456.99	11218.2	11293	9125.55	aka-1	D1022.7	protein_coding_gene
WBGene00000102	6381.76	0.261221	0.134631	1.94028	0.0523459	0.180088	5512.64	6224.99	5675.41	7281.4	7612.06	5984.07	akt-1	C12D8.10	protein_coding_gene
WBGene00000103	366.898	0.372734	0.172341	2.16277	0.0305591	0.126716	331.491	284.222	343.325	445.857	425.377	371.116	akt-2	F28H6.1	protein_coding_gene
WBGene00000105	633.535	0.171181	0.165102	1.03682	0.299821	0.533338	619.952	548.089	621.697	670.896	576.686	763.892	alg-1	F48F7.1	protein_coding_gene
WBGene00000106	2336.09	0.042317	0.149396	0.283254	0.776982	0.893559	1898.11	2532.37	2471.6	2258.82	2376.21	2479.4	alg-2	T07D3.7	protein_coding_gene
WBGene00000107	7414.74	-0.1774	0.144422	-1.22834	0.21932	0.441535	9194.1	7211.1	7207.3	7436.11	7062.97	6376.84	alh-1	F54D8.3	protein_coding_gene
WBGene00000108	1.93339	0.115686	1.56128	0.0740969	0.940933	NA	1.59371	1.50781	2.53065	1.40649	0.951627	3.61008	alh-2	K04F1.15	protein_coding_gene
WBGene00000109	2703.23	-0.569045	0.147011	-3.87076	0.000108498	0.00190613	3515.72	3040.5	3131.26	2519.02	1911.82	2101.07	alh-3	F36H1.6	protein_coding_gene
WBGene00000110	3455.79	-0.0315491	0.103897	-0.303658	0.761389	0.884457	3357.94	3324.72	3795.98	3469.81	3390.65	3395.64	alh-4	T05H4.13	protein_coding_gene
WBGene00000111	125.482	-0.794061	0.324407	-2.44773	0.014376	0.0767518	151.402	116.855	208.357	112.519	74.2269	89.5299	alh-5	T08B1.3	protein_coding_gene
WBGene00000112	1706.28	-0.911791	0.207397	-4.39636	1.10083e-05	0.000273882	2883.02	2126.77	1676.98	1216.61	1179.07	1155.22	alh-6	F56D12.1	protein_coding_gene
WBGene00000113	1175.68	0.215996	0.130565	1.65431	0.0980637	0.269985	1125.16	1025.31	1115.17	1173.01	1404.6	1210.82	alh-7	F45H10.1	protein_coding_gene
WBGene00000114	15906.4	-0.697222	0.146413	-4.76201	1.91674e-06	6.26823e-05	20152.4	16679.4	22199.7	12583.9	10962.7	12860.5	alh-8	F13D12.4	protein_coding_gene
WBGene00000115	5500.68	-0.761805	0.198217	-3.84328	0.000121402	0.00209451	8170.94	7419.18	5170.12	4585.16	4097.7	3560.98	alh-9	F01F1.6	protein_coding_gene
WBGene00000116	463.311	-1.64547	0.195276	-8.42637	3.56546e-17	9.2368e-15	600.828	830.05	676.528	195.502	232.197	244.763	alh-10	C54D1.4	protein_coding_gene
WBGene00000117	1274.06	0.0270097	0.132543	0.20378	0.838525	0.926197	1399.28	1228.87	1159.88	1357.26	1308.49	1190.6	alh-11	F42G9.5	protein_coding_gene
WBGene00000118	1500.63	-0.220465	0.24742	-0.891053	0.372901	0.60667	2186.57	1579.43	1081.43	1495.1	1334.18	1327.06	alh-12	Y69F12A.2	protein_coding_gene
WBGene00000120	751.834	0.379622	0.191562	1.98172	0.0475105	0.168411	508.393	761.444	685.807	931.096	851.706	772.557	aly-1	C01F6.5	protein_coding_gene
WBGene00000121	5986.29	0.318231	0.165212	1.9262	0.0540796	0.184002	4462.38	6130.76	5389.45	6232.16	7609.21	6093.81	aly-2	F23B2.6	protein_coding_gene
WBGene00000122	5005.08	-0.158094	0.131013	-1.2067	0.227546	0.45101	5370.8	5761.34	4702.8	5098.53	4792.39	4304.66	aly-3	M18.7	protein_coding_gene
WBGene00000123	12020.4	0.070628	0.136805	0.516267	0.605668	0.791822	12255.6	12662.6	10261	12232.2	13556.9	11154.4	ama-1	F36A4.7	protein_coding_gene
WBGene00000133	27.1125	-1.02529	0.556881	-1.84114	0.0656013	0.20969	49.4049	30.1562	29.5243	19.6909	23.7907	10.1082	amt-1	C05E11.4	protein_coding_gene
WBGene00000134	4.58196	-0.394438	1.20143	-0.328309	0.742678	0.875998	3.18742	5.27734	6.74841	8.43894	0.951627	2.88806	amt-2	F49E11.3	protein_coding_gene
WBGene00000135	27.681	0.122585	0.48883	0.250772	0.801991	0.908878	31.8742	24.8789	22.7759	33.7558	33.3069	19.4944	amt-3	M195.3	protein_coding_gene
WBGene00000136	562.153	-0.906867	0.310847	-2.91741	0.00352954	0.0287765	1032.72	714.702	452.987	471.174	309.279	392.054	amt-4	C05E11.5	protein_coding_gene
WBGene00000137	755.382	0.163556	0.17301	0.945355	0.344478	0.579133	635.889	787.831	710.27	867.804	864.077	666.42	amx-1	R13G10.2	protein_coding_gene
WBGene00000138	133.097	-0.926026	0.353529	-2.61938	0.00880898	0.0544793	258.181	134.195	131.594	109.706	78.985	85.9199	amx-2	B0019.1	protein_coding_gene
WBGene00000139	84.2727	-0.267461	0.393889	-0.679026	0.497121	0.712462	133.871	86.6991	56.5179	85.7959	79.9366	62.8154	amx-3	F25C8.2	protein_coding_gene
WBGene00000140	5363.47	-0.734334	0.328588	-2.23482	0.0254293	0.111448	10432.4	5979.98	3688	4866.45	3574.31	3639.68	anc-1	ZK973.6	protein_coding_gene
WBGene00000142	3184.56	0.184699	0.0919359	2.009	0.0445368	0.161566	2969.08	2860.32	3112.7	3461.37	3354.48	3349.43	aos-1	C08B6.9	protein_coding_gene
WBGene00000143	2909.57	0.243323	0.10003	2.4325	0.0149951	0.0788453	2516.46	2812.82	2660.56	3213.83	3218.4	3035.35	apc-2	K06H7.6	protein_coding_gene
WBGene00000144	813.818	0.19123	0.156626	1.22094	0.22211	0.445066	710.794	747.874	819.088	864.991	984.933	755.228	apc-10	F15H10.3	protein_coding_gene
WBGene00000145	824.242	0.18036	0.150548	1.19803	0.230906	0.454735	667.764	791.6	857.048	810.138	898.335	920.57	apc-11	F35G12.9	protein_coding_gene
WBGene00000146	6744.89	0.255791	0.124929	2.04748	0.0406105	0.151845	5544.51	6751.97	6144.42	7337.66	7893.74	6797.05	ape-1	F46F3.4	protein_coding_gene
WBGene00000147	665.159	0.15859	0.258381	0.613782	0.539359	0.74506	521.142	585.03	780.284	516.182	672.8	915.516	aph-1	VF36H2L.1	protein_coding_gene
WBGene00000148	1666.14	0.0815504	0.124698	0.653982	0.513123	0.723944	1601.68	1556.81	1698.91	1751.08	1534.97	1853.41	aph-2	ZC434.6	protein_coding_gene
WBGene00000149	3083.41	-0.477181	0.185764	-2.56875	0.0102067	0.0604439	4468.76	3159.62	3140.54	2790.48	2227.76	2713.33	apl-1	C42D8.8	protein_coding_gene
WBGene00000150	353.142	-0.528582	0.21992	-2.40353	0.0162378	0.0833326	522.736	367.152	362.727	327.712	256.939	281.586	apm-1	F55A12.7	protein_coding_gene
WBGene00000151	1534.28	0.213184	0.243396	0.875872	0.3811	0.615956	1611.24	1598.28	1053.59	1876.26	1872.8	1193.49	apn-1	T05H10.2	protein_coding_gene
WBGene00000155	7084.75	0.138199	0.0830564	1.66391	0.0961298	0.266962	6790.79	6515.25	6932.3	7412.2	7302.78	7555.17	app-1	W03G9.4	protein_coding_gene
WBGene00000156	6920.67	0.362739	0.108324	3.34864	0.000812105	0.00968886	5568.42	6443.63	6148.64	7761.01	8215.39	7386.94	2021-04-01	K04G2.8	protein_coding_gene
WBGene00000157	409.503	0.20495	0.163419	1.25414	0.209791	0.42988	347.428	430.48	361.04	443.044	460.587	414.437	aps-2	F02E8.3	protein_coding_gene
WBGene00000158	3245.04	-0.0763396	0.0963826	-0.792048	0.428333	0.658022	3463.13	3210.13	3319.37	3317.91	3112.77	3046.91	apg-1	Y105E8A.9	protein_coding_gene
WBGene00000159	997.89	-0.186325	0.14566	-1.27917	0.200837	0.419336	1118.78	1035.11	1033.35	1009.86	797.463	992.771	aps-1	F29G9.3	protein_coding_gene
WBGene00000160	3053.45	0.0893473	0.126287	0.707492	0.479261	0.698963	3133.23	2863.33	2880.73	3445.9	2778.75	3218.75	apb-1	Y71H2B.10	protein_coding_gene
WBGene00000161	1358.38	0.0333872	0.108977	0.306369	0.759324	0.883365	1271.78	1436.19	1316.78	1400.86	1363.68	1361	apa-2	T20B5.1	protein_coding_gene
WBGene00000162	2873.48	0.12865	0.114462	1.12396	0.261032	0.488648	2599.34	3048.79	2585.48	2991.6	3036.64	2979.04	apd-3	W09G10.4	protein_coding_gene
WBGene00000163	3654.46	0.472809	0.165848	2.85087	0.00436003	0.0335661	3066.29	3407.65	2706.95	4583.75	4682	3480.12	apb-3	R11A5.1	protein_coding_gene
WBGene00000164	388.329	-0.0288898	0.162565	-0.177712	0.858949	0.937799	353.803	434.249	386.346	399.443	356.86	399.275	apm-3	F53H8.1	protein_coding_gene
WBGene00000165	3053.16	0.000879352	0.207356	0.00424079	0.996616	0.998023	2596.15	2907.81	3653.42	2374.15	3084.22	3703.22	aps-3	Y48G8AL.14	protein_coding_gene
WBGene00000166	15.8217	-1.17585	0.695917	-1.68964	0.0910975	0.257678	33.4679	19.6015	13.4968	7.03245	7.61301	13.7183	apt-9	W04G3.4	protein_coding_gene
WBGene00000168	1091.04	0.319589	0.242834	1.31608	0.188147	0.401721	771.355	904.686	1235.8	912.812	1255.2	1466.41	apx-1	K08D9.3	protein_coding_gene
WBGene00000169	479.035	-1.30461	0.365634	-3.56808	0.000359611	0.00505096	651.826	363.382	1030.82	296.769	206.503	324.907	aqp-1	F32A5.5	protein_coding_gene
WBGene00000170	784.788	1.27333	0.317111	4.0154	5.93462e-05	0.00114086	557.798	424.449	397.312	1279.91	605.234	1444.03	aqp-2	C01G6.1	protein_coding_gene
WBGene00000171	11.1444	0.367147	0.715862	0.512874	0.608039	0.792871	7.96854	12.8164	8.43551	8.43894	13.3228	15.8843	aqp-3	Y69E1A.7	protein_coding_gene
WBGene00000172	141.905	-1.06803	0.282665	-3.77843	0.000157821	0.00260708	240.65	193.754	143.404	91.4218	81.8399	100.36	aqp-4	F40F9.9	protein_coding_gene
WBGene00000173	2.04513	-0.210955	1.57241	-0.13416	0.893276	NA	1.59371	0.753905	4.21775	1.40649	2.85488	1.44403	aqp-5	C35A5.1	protein_coding_gene
WBGene00000174	13.0177	1.09242	0.882095	1.23844	0.215554	0.437133	14.3434	3.01562	8.43551	9.84543	11.4195	31.0467	aqp-6	C32C4.2	protein_coding_gene
WBGene00000175	1370.16	-2.13104	0.229459	-9.28723	1.58354e-20	5.06763e-18	2816.08	1706.09	2171.3	566.815	402.538	558.118	aqp-7	M02F4.8	protein_coding_gene
WBGene00000176	558.436	-2.10012	0.331935	-6.3269	2.50141e-10	2.08293e-08	854.227	741.843	1122.77	175.811	133.228	322.741	aqp-8	K02G10.7	protein_coding_gene
WBGene00000177	92.7722	-0.404903	0.339323	-1.19327	0.232765	0.456884	133.871	115.347	69.1712	71.731	85.6464	80.8657	aqp-9	K07A1.16	protein_coding_gene
WBGene00000178	666.73	-0.676262	0.17415	-3.88322	0.000103084	0.00182279	986.505	729.78	748.229	475.394	531.959	528.515	aqp-10	ZK1321.3	protein_coding_gene
WBGene00000179	624.084	-0.922012	0.247915	-3.71907	0.000199955	0.00313494	1047.07	838.342	566.023	479.613	435.845	377.614	aqp-11	ZK525.2	protein_coding_gene
WBGene00000180	238.36	-0.129243	0.222807	-0.580068	0.561869	0.761649	296.43	241.25	210.044	254.575	232.197	195.666	arc-1	ZK1320.6	protein_coding_gene
WBGene00000181	2896.06	-0.286721	0.122625	-2.3382	0.019377	0.0934001	3407.35	2994.51	3152.35	2338.99	2699.76	2783.37	ard-1	F01G4.2	protein_coding_gene
WBGene00000182	3043.94	-0.408487	0.154705	-2.64043	0.00828018	0.0522384	3483.85	3355.63	3580.03	2308.05	2386.68	3149.43	arf-1	B0336.2	protein_coding_gene
WBGene00000183	5375.69	-0.241569	0.106628	-2.26553	0.0234802	0.105512	5570.01	5840.5	6064.29	4730.03	4693.42	5355.91	arf-5	F57H12.1	protein_coding_gene
WBGene00000184	495.971	-0.0531708	0.143939	-0.369399	0.71183	0.859052	532.298	478.73	504.443	527.434	449.168	483.75	arf-6	Y116A8C.12	protein_coding_gene
WBGene00000185	0.140592	-0.984699	4.08047	-0.24132	0.809307	NA	0	0	0.843551	0	0	0	arg-1	F31A9.3	protein_coding_gene
WBGene00000186	1552.55	0.243997	0.10069	2.42325	0.0153823	0.0802603	1400.87	1480.67	1380.89	1741.23	1659.64	1651.97	ark-1	C01C7.1	protein_coding_gene
WBGene00000187	914.928	0.0917683	0.145866	0.629128	0.529266	0.736289	855.821	966.506	835.959	831.235	1029.66	970.389	arl-1	F54C9.10	protein_coding_gene
WBGene00000188	84.8927	-0.908576	0.388362	-2.33951	0.0193091	0.0931892	135.465	118.363	77.6067	82.9829	52.3395	42.5989	arl-3	F19H8.3	protein_coding_gene
WBGene00000189	426.168	0.615975	0.187364	3.28759	0.00101048	0.0113817	286.867	322.671	398.156	510.556	474.862	563.894	arl-5	ZK632.8	protein_coding_gene
WBGene00000190	15.2687	-0.0727988	0.611101	-0.119127	0.905175	0.960649	12.7497	21.1093	12.6533	16.8779	15.226	12.9963	warf-1	F45E4.1	protein_coding_gene
WBGene00000191	17.7688	-0.202151	0.562161	-0.359596	0.719149	0.863703	15.9371	20.3554	20.2452	21.0973	12.3711	16.6064	arl-7	F20D1.5	pseudogene
WBGene00000192	2245.19	-0.0605169	0.142651	-0.424229	0.671399	0.833899	2060.66	2236.08	2579.58	2054.88	2097.38	2442.58	arl-8	Y57G11C.13	protein_coding_gene
WBGene00000193	7.41133	0.584789	0.864553	0.676406	0.498783	0.713278	9.56225	4.52343	4.21775	7.03245	10.4679	8.66419	arl-6	C38D4.8	protein_coding_gene
WBGene00000195	570.905	0.113808	0.14039	0.810661	0.417561	0.647575	505.205	541.304	595.547	623.075	598.573	561.728	arr-1	F53H8.2	protein_coding_gene
WBGene00000196	1100.27	0.117245	0.221975	0.528188	0.597369	0.786834	1239.9	1118.04	808.965	1331.95	1200.95	901.797	aars-1	W02B12.6	protein_coding_gene
WBGene00000197	9653.99	0.122462	0.11392	1.07499	0.28238	0.514196	9814.05	9563.29	8357.06	10367.2	10428.9	9393.42	aars-2	F28H1.3	protein_coding_gene
WBGene00000198	3018.94	-0.587872	0.13089	-4.49134	7.07776e-06	0.000190936	4004.99	3316.43	3559.78	2365.72	2227.76	2638.97	art-1	C15F1.6	protein_coding_gene
WBGene00000199	2120.82	-0.0283988	0.114652	-0.247696	0.80437	0.909654	2208.88	2014.43	2202.51	2202.56	1923.24	2173.27	arx-1	Y71F9AL.16	protein_coding_gene
WBGene00000200	3002.95	0.0106523	0.096897	0.109934	0.912462	0.964464	2954.73	3099.3	2918.69	3108.34	3086.12	2850.52	arx-2	K07C5.1	protein_coding_gene
WBGene00000201	2231.76	0.00484804	0.134705	0.03599	0.97129	0.987736	2073.41	2097.36	2512.09	2241.94	2065.03	2400.7	arx-3	Y79H2A.6	protein_coding_gene
WBGene00000202	2200.31	0.251891	0.133881	1.88145	0.0599108	0.196975	1823.2	1942.81	2259.03	2199.75	2484.7	2492.4	exos-4.2	Y6D11A.1	protein_coding_gene
WBGene00000203	1323.04	0.0638112	0.123784	0.515505	0.6062	0.792074	1171.38	1318.58	1389.33	1278.5	1412.21	1368.22	arx-5	Y37D8A.1	protein_coding_gene
WBGene00000204	1006.28	-0.0933645	0.249243	-0.374592	0.707964	0.856766	863.79	894.885	1358.12	828.422	844.093	1248.36	arx-6	C35D10.16	protein_coding_gene
WBGene00000205	888.49	0.0962977	0.277387	0.34716	0.728471	0.867964	659.795	743.35	1173.38	713.09	853.609	1187.72	arx-7	M01B12.3	protein_coding_gene
WBGene00000206	5841.32	-0.0352935	0.0997669	-0.35376	0.723519	0.86572	5577.98	5900.82	6258.3	5492.34	5999.05	5819.45	asb-1	F35G12.10	protein_coding_gene
WBGene00000207	4701.73	-1.03178	0.189172	-5.45422	4.91888e-08	2.57311e-06	8046.63	5627.9	5273.88	2949.41	2902.46	3410.08	asb-2	F02E8.1	protein_coding_gene
WBGene00000208	1434.5	0.250105	0.149386	1.67421	0.0940884	0.263628	1290.9	1373.62	1266.17	1486.66	1818.56	1371.11	trip-4	Y53F4B.15	protein_coding_gene
WBGene00000209	3799.4	-0.174425	0.0956252	-1.82404	0.0681455	0.215212	3942.83	3869.79	4274.27	3474.03	3588.58	3646.9	asg-1	K07A12.3	protein_coding_gene
WBGene00000210	1651.77	-0.93029	0.174173	-5.34118	9.23431e-08	4.4989e-06	2549.93	1801.08	2151.9	1136.44	1010.63	1260.64	asg-2	C53B7.4	protein_coding_gene
WBGene00000211	264.143	-0.750328	0.189036	-3.96924	7.21019e-05	0.00133724	293.242	325.687	372.849	215.193	183.664	194.222	asm-1	B0252.2	protein_coding_gene
WBGene00000212	308.902	-0.506351	0.341182	-1.48411	0.13778	0.333098	543.454	214.863	331.515	261.607	213.164	288.806	asm-2	ZK455.4	protein_coding_gene
WBGene00000213	1759.44	-0.820202	0.355747	-2.30557	0.0211344	0.0986656	3440.82	2015.19	1283.88	1744.05	908.803	1163.89	asm-3	W03G1.7	protein_coding_gene
WBGene00000214	35161.3	-1.07171	0.165731	-6.46654	1.00272e-10	8.89427e-09	47298.1	45140.8	50519.4	18446.1	27460.1	22103.1	asp-1	Y39B6A.20	protein_coding_gene
WBGene00000215	7657.42	-0.868789	0.219188	-3.96368	7.38037e-05	0.0013657	10500.9	7074.65	12112.5	5759.58	4501.19	5995.62	asp-2	T18H9.2	protein_coding_gene
WBGene00000216	20954.2	-0.0902621	0.179418	-0.503082	0.614907	0.796843	23390.8	22388	19050.7	18831.5	25197.2	16867	asp-3	H22K11.1	protein_coding_gene
WBGene00000217	11487.3	0.607266	0.214626	2.82942	0.0046633	0.0351546	9793.33	11008.5	6512.21	14607.8	15323.1	11678.6	asp-4	R12H7.2	protein_coding_gene
WBGene00000218	10392.2	-0.211121	0.178347	-1.18377	0.236505	0.460785	10875.5	9714.82	12865	7943.85	11426.2	9527.72	asp-5	F21F8.3	protein_coding_gene
WBGene00000219	23438.5	0.0459882	0.262772	0.175012	0.86107	0.939093	16463	21123.7	31607	18765.4	30021	22651.1	asp-6	F21F8.7	protein_coding_gene
WBGene00000220	76.957	3.20786	0.570584	5.62208	1.88677e-08	1.09199e-06	23.9056	8.29296	14.3404	180.031	59.0008	176.172	atf-2	K08F8.2	protein_coding_gene
WBGene00000221	266.198	-0.539334	0.257764	-2.09236	0.0364066	0.141475	329.898	265.375	351.761	225.038	157.97	267.146	atf-4	T04C10.4	protein_coding_gene
WBGene00000222	298.968	0.332081	0.203752	1.62983	0.103138	0.27872	215.151	269.898	306.209	360.061	298.811	343.679	atf-6	F45E6.2	protein_coding_gene
WBGene00000223	3650.2	0.0673781	0.100673	0.669274	0.503321	0.716252	3483.85	3473.99	3736.09	3815.81	3501.99	3889.5	atf-7	C07G2.2	protein_coding_gene
WBGene00000224	463.958	0.0629618	0.202561	0.310829	0.755931	0.881389	535.486	396.554	431.898	503.523	389.215	527.071	atgp-1	F26D10.9	protein_coding_gene
WBGene00000225	486.276	-0.288045	0.199275	-1.44546	0.148328	0.348921	658.201	474.96	473.232	469.768	384.457	457.036	atgp-2	C38C6.2	protein_coding_gene
WBGene00000226	6953.25	0.0628234	0.143728	0.437098	0.66204	0.827755	7351.77	7272.17	5781.7	7658.34	7220.94	6434.6	atl-1	T06E4.3	protein_coding_gene
WBGene00000227	3578.69	0.260771	0.102935	2.53335	0.0112977	0.0646073	3094.98	3317.94	3351.43	3966.3	4096.75	3644.73	atm-1	Y48G1BL.2	protein_coding_gene
WBGene00000228	2447.87	-1.56896	0.285375	-5.49787	3.84404e-08	2.06377e-06	5249.67	3226.71	2507.88	1571.05	1055.35	1076.53	atn-1	W04D2.1	protein_coding_gene
WBGene00000229	47528.3	-0.476762	0.116959	-4.0763	4.57581e-05	0.000911866	61869.3	53799.4	50268.9	38089.1	40725.8	40417	atp-2	C34E10.6	protein_coding_gene
WBGene00000230	8130	-0.28629	0.113345	-2.52582	0.0115428	0.065618	9531.97	8407.55	8868.25	6656.92	7690.09	7625.21	atp-3	F27C1.7	protein_coding_gene
WBGene00000231	4603.61	0.0391087	0.119516	0.327225	0.743498	0.87632	4873.56	4244.49	4511.31	4292.61	4605.87	5093.82	atx-2	D2045.1	protein_coding_gene
WBGene00000232	69.9023	0.0406611	0.393411	0.103355	0.917681	0.966884	105.185	51.2655	52.3001	66.105	69.4687	75.0896	avr-14	B0207.12	protein_coding_gene
WBGene00000233	177.574	-1.01927	0.220179	-4.62927	3.66953e-06	0.000108694	280.493	223.91	210.888	109.706	122.76	117.689	avr-15	R11G10.1	protein_coding_gene
WBGene00000235	1977.22	-0.0996737	0.207582	-0.480167	0.631109	0.807287	1746.7	1868.18	2522.22	1528.85	1943.22	2254.13	baf-1	B0464.7	protein_coding_gene
WBGene00000236	1472.94	0.14064	0.106747	1.31751	0.187668	0.401239	1402.46	1365.32	1434.04	1647	1476.92	1511.9	bag-1	F57B10.11	protein_coding_gene
WBGene00000237	347.362	0.63777	0.209071	3.0505	0.00228463	0.0211141	337.866	221.648	258.97	455.703	403.49	406.495	bam-2	Y71F9AR.1	protein_coding_gene
WBGene00000238	129.02	-0.363825	0.22192	-1.63944	0.101121	0.275434	152.996	140.98	142.56	111.113	103.727	122.743	bar-1	C54D1.6	protein_coding_gene
WBGene00000239	431.132	-0.695045	0.2989	-2.32534	0.0200537	0.0955491	747.449	529.995	323.08	351.622	311.182	323.463	bas-1	C05D2.4	protein_coding_gene
WBGene00000240	1558.34	-1.04145	0.192066	-5.42233	5.88256e-08	3.00055e-06	2457.5	2260.21	1575.75	1052.05	1060.11	944.396	pah-1	K08F8.4	protein_coding_gene
WBGene00000241	8.46876	1.89789	0.903999	2.09944	0.0357784	0.139966	1.59371	5.27734	3.3742	18.2844	8.56464	13.7183	bbs-1	Y105E8A.5	protein_coding_gene
WBGene00000242	8.49833	2.17283	0.923423	2.35302	0.0186217	0.091027	4.78112	1.50781	3.3742	16.8779	8.56464	15.8843	bbs-2	F20D12.3	protein_coding_gene
WBGene00000244	15.7341	0.208957	0.81075	0.257732	0.796614	0.906015	25.4993	6.03124	12.6533	26.7233	7.61301	15.8843	bbs-8	T25F10.5	protein_coding_gene
WBGene00000245	412.443	-1.07006	0.253893	-4.21462	2.50204e-05	0.000554082	519.549	404.847	751.604	270.046	260.746	267.868	bca-1	T13C5.5	protein_coding_gene
WBGene00000246	71.5752	-0.667531	0.31313	-2.1318	0.0330233	0.132948	95.6225	94.2381	73.3889	64.6985	46.6297	54.8732	bcc-1	M7.3	protein_coding_gene
WBGene00000247	1456.43	0.201054	0.14096	1.42632	0.153776	0.356351	1198.47	1299.73	1563.94	1580.89	1530.22	1565.33	bec-1	T19E7.3	protein_coding_gene
WBGene00000248	1265.75	-0.0346354	0.113255	-0.305817	0.759744	0.883615	1306.84	1233.39	1304.13	1260.21	1165.74	1324.18	ben-1	C54C6.2	protein_coding_gene
WBGene00000249	1326.44	0.324514	0.263379	1.23212	0.217905	0.439771	886.102	1066.78	1579.97	1277.09	1241.87	1906.84	bir-1	T27F2.3	protein_coding_gene
WBGene00000250	1318.15	0.53598	0.217491	2.46438	0.0137252	0.0743226	857.415	972.538	1396.92	1360.08	1534.97	1786.99	bir-2	C50B8.2	protein_coding_gene
WBGene00000251	7.51328	-2.28662	1.18141	-1.93551	0.0529279	0.181555	27.093	3.01562	7.59196	1.40649	3.80651	2.16605	bli-1	C09G5.6	protein_coding_gene
WBGene00000252	3.63152	-3.30209	1.9185	-1.72119	0.0852166	0.247556	15.9371	2.26172	1.6871	0	1.90325	0	bli-2	F59E12.12	protein_coding_gene
WBGene00000253	649.999	-0.454886	0.196661	-2.31305	0.0207199	0.0974411	873.352	787.831	593.86	614.636	538.621	491.693	bli-3	F56C11.1	protein_coding_gene
WBGene00000254	6263.24	0.203129	0.09149	2.22024	0.0264026	0.114789	5673.6	5946.05	5846.65	6714.58	7032.52	6366.01	bli-4	K04F10.4	protein_coding_gene
WBGene00000255	13.0866	-0.34643	0.688329	-0.503291	0.61476	0.796843	20.7182	11.3086	12.6533	8.43894	9.51627	15.8843	bli-5	F45G2.5	protein_coding_gene
WBGene00000256	209.873	-6.57759	0.680195	-9.67016	4.03761e-22	1.569e-19	798.448	291.007	156.057	7.03245	3.80651	2.88806	bli-6	Y73B6BL.34	protein_coding_gene
WBGene00000257	4756.46	-0.170457	0.163698	-1.04129	0.29774	0.531258	5257.64	5580.41	4271.74	4901.62	4750.52	3776.86	bmk-1	F23B12.8	protein_coding_gene
WBGene00000259	1344.7	0.0179483	0.136447	0.13154	0.895348	0.954674	1416.81	1326.12	1265.33	1465.56	1410.31	1184.11	bpl-1	F13H8.10	protein_coding_gene
WBGene00000262	160.697	0.0576224	0.230923	0.249531	0.80295	0.909019	135.465	153.797	181.363	182.844	144.647	166.064	bra-1	F54B11.6	protein_coding_gene
WBGene00000263	3740.67	-0.402052	0.157234	-2.55702	0.0105573	0.0619584	4062.36	4169.85	4545.89	2604.82	3622.84	3438.24		F23H11.5	protein_coding_gene
WBGene00000264	1724.17	0.101302	0.120763	0.838853	0.401552	0.633648	1552.27	1629.19	1805.2	1911.42	1756.7	1690.24	brc-1	C36A4.8	protein_coding_gene
WBGene00000265	1726.6	0.14157	0.111801	1.26627	0.205417	0.425076	1521.99	1627.68	1773.14	1829.84	1761.46	1845.47	brd-1	K04C2.4	protein_coding_gene
WBGene00000266	301.624	-0.419359	0.279042	-1.50286	0.132876	0.325696	492.456	287.238	258.127	267.233	248.375	256.316	bre-1	C53B4.7	protein_coding_gene
WBGene00000267	39.7101	-0.0892463	0.480038	-0.185915	0.852511	0.934191	54.1861	33.9257	34.5856	54.8531	36.1618	24.5485	bre-2	Y39E4B.9	protein_coding_gene
WBGene00000268	1611.87	0.0811822	0.129623	0.626292	0.531123	0.73837	1474.18	1587.72	1635.64	1601.99	1851.87	1519.84	bre-3	B0464.4	protein_coding_gene
WBGene00000269	410.015	0.319376	0.150793	2.11798	0.0341769	0.135749	336.272	389.015	367.788	428.979	485.33	452.704	bre-4	Y73E7A.7	protein_coding_gene
WBGene00000270	550.418	0.240123	0.15119	1.58822	0.112236	0.293182	527.517	536.027	450.456	618.855	622.364	547.288	bre-5	T12G3.8	protein_coding_gene
WBGene00000271	3125.21	0.134196	0.0946663	1.41757	0.156316	0.359228	2883.02	3035.98	3016.54	3421.99	3268.84	3124.88	brf-1	F45E12.2	protein_coding_gene
WBGene00000272	5.9131	3.02226	1.15335	2.62042	0.00878208	0.0543942	1.59371	0.753905	1.6871	8.43894	8.56464	14.4403	bro-1	F56A3.5	protein_coding_gene
WBGene00000273	5989.35	0.289326	0.191135	1.51373	0.130095	0.32093	4543.66	5489.18	6139.36	5336.22	6408.25	8019.43	brp-1	Y79H2A.1	protein_coding_gene
WBGene00000274	3421.8	0.0492479	0.179164	0.274875	0.783412	0.89815	3627.28	3714.49	2747.44	3943.8	3589.54	2908.28	btf-1	F15D4.1	protein_coding_gene
WBGene00000275	8461.54	0.0943483	0.120539	0.782719	0.433792	0.663225	8237.88	8670.66	7643.41	9493.81	8888.19	7835.31	bub-1	R06C7.8	protein_coding_gene
WBGene00000276	2666.72	-0.081195	0.0957914	-0.847623	0.396648	0.629309	2796.96	2594.19	2836.02	2583.72	2541.79	2647.63	byn-1	F57B9.5	protein_coding_gene
WBGene00000277	1292.41	-0.477076	0.11422	-4.17682	2.95617e-05	0.000629865	1541.12	1404.53	1568.16	1094.25	1025.85	1120.57	cab-1	C23H4.1	protein_coding_gene
WBGene00000279	49.4747	0.268954	0.417461	0.644262	0.519406	0.728843	35.0616	36.1874	63.2663	43.6012	55.1943	63.5374	cah-1	F54D8.4	protein_coding_gene
WBGene00000280	14.7235	0.554952	0.604274	0.918379	0.35842	0.593104	11.156	12.8164	11.8097	14.0649	21.8874	16.6064	cah-2	D1022.8	protein_coding_gene
WBGene00000281	468.616	-1.05968	0.171242	-6.1882	6.08537e-10	4.64109e-08	699.638	547.335	656.282	278.485	300.714	329.239	cah-3	K05G3.3	protein_coding_gene
WBGene00000282	1251.93	-1.05351	0.172297	-6.11448	9.68711e-10	7.25245e-08	1502.87	1565.11	2002.59	707.464	846.948	886.635	cah-4	R01E6.3	protein_coding_gene
WBGene00000283	386.745	-0.784653	0.198343	-3.95605	7.62006e-05	0.00140369	594.453	405.601	470.701	282.704	270.262	296.748	cah-5	R173.1	protein_coding_gene
WBGene00000284	35.6548	-0.147537	0.426266	-0.346114	0.729257	0.868647	46.2175	37.6953	28.6807	40.7882	29.5004	31.0467	cah-6	T28F2.3	protein_coding_gene
WBGene00000285	75.9437	-0.558834	0.390793	-1.43	0.152717	0.354601	135.465	71.621	65.797	63.292	52.3395	67.1474	cal-1	C13C12.1	protein_coding_gene
WBGene00000286	91.0452	-0.778111	0.304685	-2.55382	0.0106547	0.0622041	127.497	119.871	97.0083	77.3569	73.2752	51.2631	cal-2	C18E9.1	protein_coding_gene
WBGene00000287	22.493	-0.834287	0.569915	-1.46388	0.143227	0.341344	38.249	22.6172	25.3065	23.9103	13.3228	11.5522	cal-3	M02B7.6	protein_coding_gene
WBGene00000288	45.5282	-0.515298	0.433917	-1.18755	0.235012	0.459211	74.9043	39.2031	47.2388	45.0077	28.5488	38.2668	cal-4	T07G12.1	protein_coding_gene
WBGene00000289	2956.25	0.440361	0.137414	3.20464	0.00135234	0.0141212	2151.51	2670.33	2697.68	3640	3398.26	3179.76	cam-1	C01G6.8	protein_coding_gene
WBGene00000292	2308.92	0.0871066	0.105098	0.828812	0.407211	0.638357	2084.57	2222.51	2407.49	2374.15	2382.87	2381.93	cap-1	D2024.6	protein_coding_gene
WBGene00000293	3033.76	0.061802	0.129545	0.477069	0.633313	0.808977	2745.96	3265.16	2893.38	2894.56	3420.15	2983.37	cap-2	M106.5	protein_coding_gene
WBGene00000294	1436.13	-0.0199154	0.116433	-0.171045	0.864188	0.940523	1405.65	1413.57	1520.08	1357.26	1375.1	1545.11	cas-1	F41G4.2	protein_coding_gene
WBGene00000295	15.9547	-0.897221	0.588163	-1.52546	0.127144	0.316658	22.3119	22.6172	17.7146	8.43894	12.3711	12.2743	cat-1	W01C8.6	protein_coding_gene
WBGene00000296	12.468	-0.403711	0.684755	-0.58957	0.555479	0.756317	20.7182	9.80077	12.6533	9.84543	9.51627	12.2743	cat-2	B0432.5	protein_coding_gene
WBGene00000298	948.338	-0.74222	0.115542	-6.42378	1.32931e-10	1.1602e-08	1163.41	1177.6	1220.62	675.115	756.543	696.745	cat-4	F32G8.6	protein_coding_gene
WBGene00000301	2817.19	0.446282	0.245337	1.81906	0.068903	0.216488	1506.05	2808.3	2836.86	3150.54	2983.35	3618.02	cav-1	T13F2.8	protein_coding_gene
WBGene00000302	30.7154	1.32446	0.513676	2.57839	0.00992618	0.0592991	22.3119	10.5547	20.2452	56.2596	35.2102	39.7109	cav-2	C56A3.7	protein_coding_gene
WBGene00000308	0.796485	-0.852587	2.61377	-0.32619	0.74428	NA	0	2.26172	0.843551	0	0.951627	0.722016		C04A11.t1	tRNA_gene
WBGene00000310	0	NA	NA	NA	NA	NA	0	0	0	0	0	0		C05C9.t1	tRNA_gene
WBGene00000311	0	NA	NA	NA	NA	NA	0	0	0	0	0	0		C05C9.t2	tRNA_gene
WBGene00000366	9286.5	0.100821	0.0983179	1.02546	0.305148	0.53898	8387.68	9566.3	8929.83	9268.77	9793.19	9773.2	cbp-1	R10E11.1	protein_coding_gene
WBGene00000367	281.509	-0.671617	0.350542	-1.91594	0.0553731	0.187111	506.799	308.347	222.697	289.737	187.47	174.006	cca-1	C54D2.5	protein_coding_gene
WBGene00000368	199.924	-0.00263446	0.200576	-0.0131344	0.989521	0.994701	216.744	202.8	180.52	223.632	193.18	182.67	ccb-1	T28F2.5	protein_coding_gene
WBGene00000369	2126.93	0.00435479	0.18481	0.0235635	0.981201	0.991344	1950.7	2086.06	2335.79	1797.49	1928	2663.52	ccf-1	Y56A3A.20	protein_coding_gene
WBGene00000370	1304.12	0.123034	0.244077	0.504078	0.614207	0.796683	1368.99	1439.2	937.185	1427.59	1656.78	994.937	ccg-1	Y73F8A.6	protein_coding_gene
WBGene00000371	4946.93	-0.472947	0.157072	-3.01102	0.00260371	0.0231708	5367.61	5308.25	6578.01	3521.85	4284.22	4621.62	cox-5B	F26E4.9	protein_coding_gene
WBGene00000372	8.69453	0.864133	1.03692	0.833367	0.404638	0.635865	3.18742	2.26172	12.6533	19.6909	5.70976	8.66419	cyp-13A7	T10B9.10	protein_coding_gene
WBGene00000373	282.105	-0.780951	0.230711	-3.38497	0.000711851	0.00865731	301.211	445.558	321.393	208.16	232.197	184.114	cyp-14A5	F08F3.7	protein_coding_gene
WBGene00000374	133.181	-0.383954	0.256118	-1.49913	0.13384	0.327312	159.371	135.703	157.744	125.178	90.4045	130.685	cyp-31A1	C01F6.3	pseudogene
WBGene00000375	1219.99	0.433165	0.121565	3.56324	0.000366303	0.00511971	1066.19	1029.83	1017.32	1519.01	1410.31	1277.25	cyp-44A1	ZK177.5	protein_coding_gene
WBGene00000376	7083.28	0.198622	0.149815	1.32579	0.184911	0.397671	5938.16	6101.35	7748.86	7247.64	7120.07	8343.61	ccr-4	ZC518.3	protein_coding_gene
WBGene00000377	12252.5	-0.150097	0.100401	-1.49498	0.134921	0.329055	12909	13419.5	12337.8	12229.4	10772.4	11846.8	cct-1	T05C12.7	protein_coding_gene
WBGene00000378	11365.5	-0.176767	0.0856312	-2.06428	0.0389907	0.147786	11807.8	12673.9	11699.2	10717.5	10497.4	10797	cct-2	T21B10.7	protein_coding_gene
WBGene00000379	10385.3	-0.198781	0.0883518	-2.24988	0.0244564	0.108371	11060.3	11102.8	11135.7	9859.49	9106.11	10047.6	cct-4	K01C8.10	protein_coding_gene
WBGene00000380	11043.4	-0.215844	0.116456	-1.85343	0.0638205	0.205893	12896.3	11835.6	10873.4	10914.4	9521.98	10218.7	cct-5	C07G2.3	protein_coding_gene
WBGene00000381	11148.2	-0.0554128	0.0924662	-0.599276	0.548989	0.751808	11358.4	11136.7	11593.8	10779.3	10388.9	11632.4	cct-6	F01F1.8	protein_coding_gene
WBGene00000382	2587.69	0.165719	0.105253	1.57448	0.115376	0.298093	2243.94	2523.32	2545.84	2749.69	2806.35	2657.02	cdc-6	C43E11.10	protein_coding_gene
WBGene00000383	4372.3	0.0982295	0.128617	0.763737	0.445024	0.672449	3710.15	4542.28	4412.61	4655.48	4742.91	4170.36	cdc-14	C17G10.4	protein_coding_gene
WBGene00000386	7212.1	0.0204249	0.0969198	0.21074	0.83309	0.92331	6910.32	6868.83	7701.62	7419.23	7110.55	7262.03	cdc-25.1	K06A5.7	protein_coding_gene
WBGene00000387	1093.86	0.305112	0.203025	1.50282	0.132884	0.325696	764.98	987.616	1180.97	1180.04	1055.35	1394.21	cdc-25.2	F16B4.8	protein_coding_gene
WBGene00000388	1534.85	0.163131	0.17569	0.928512	0.353142	0.587467	1230.34	1589.23	1520.08	1817.18	1712.93	1339.34	cdc-25.3	ZK637.11	protein_coding_gene
WBGene00000389	5.09873	-1.70673	1.86385	-0.915703	0.359823	0.594647	15.9371	7.53905	0	1.40649	5.70976	0	cdc-25.4	R05H5.2	protein_coding_gene
WBGene00000390	3435.32	-0.012485	0.166411	-0.075025	0.940195	0.976481	2951.55	3520.74	3877.8	2857.99	3744.65	3659.17	cdc-42	R07G3.1	protein_coding_gene
WBGene00000391	104.057	-0.469341	0.352538	-1.33132	0.183083	0.395304	178.495	97.2538	88.5728	85.7959	84.6948	89.5299	cdd-1	C47D2.2	protein_coding_gene
WBGene00000392	814.754	0.080746	0.193302	0.41772	0.676152	0.8365	686.888	731.288	957.43	759.504	776.527	976.887	cdd-2	F49E8.4	protein_coding_gene
WBGene00000393	601.284	-0.128277	0.140466	-0.913222	0.361126	0.595624	647.045	655.897	580.363	594.945	602.38	527.071	cdf-1	C15B12.7	protein_coding_gene
WBGene00000395	631.545	0.747114	0.266426	2.80421	0.005044	0.0369825	420.739	600.108	391.408	1049.24	601.428	726.348	cdh-3	ZK112.7	protein_coding_gene
WBGene00000396	9006.85	0.488646	0.176132	2.77432	0.00553166	0.0394763	6990	8968.46	6525.71	12064.9	10535.5	8956.6	cdh-4	F25F2.2	protein_coding_gene
WBGene00000397	116.066	1.60867	0.293774	5.47589	4.35321e-08	2.32185e-06	58.9672	58.0507	54.8308	209.567	129.421	185.558	cdh-5	F08B4.2	protein_coding_gene
WBGene00000399	9.27218	0.10641	0.881702	0.120687	0.903939	0.960181	12.7497	9.80077	4.21775	14.0649	10.4679	4.33209	cdh-7	R05H10.6	protein_coding_gene
WBGene00000401	34.5334	1.47319	0.564502	2.60971	0.0090618	0.0555588	30.2804	16.5859	9.27906	60.4791	34.2586	56.3172	cdh-9	F59C12.1	protein_coding_gene
WBGene00000402	30.875	0.123801	0.531434	0.232957	0.815795	0.9153	46.2175	25.6328	17.7146	32.3493	38.0651	25.2705	cdh-10	C45G7.5	protein_coding_gene
WBGene00000403	974.56	-0.25408	0.131879	-1.92661	0.054028	0.183898	1172.97	998.17	1012.26	911.405	829.818	922.736	casy-1	B0034.3	protein_coding_gene
WBGene00000405	6169.36	0.212657	0.111715	1.90357	0.0569657	0.190749	5163.61	5875.94	6103.09	6399.53	6959.24	6514.75	cdk-1	T05G5.3	protein_coding_gene
WBGene00000406	439.072	0.521987	0.220346	2.36894	0.0178389	0.0882806	282.086	450.081	346.699	471.174	586.202	498.191	cdk-4	F18H3.5	protein_coding_gene
WBGene00000407	1052.02	0.0568248	0.164356	0.345743	0.729536	0.868916	866.977	1029.83	1195.31	976.104	1127.68	1116.24	cdk-5	T27E9.3	protein_coding_gene
WBGene00000408	2021.65	0.277141	0.138876	1.9956	0.0459772	0.164994	1641.52	1727.95	2111.41	2302.42	2127.84	2218.75	cdk-7	Y39G10AL.3	protein_coding_gene
WBGene00000409	2689.16	0.611446	0.131068	4.6651	3.08466e-06	9.31819e-05	1976.2	2319.01	2085.26	3070.37	3625.7	3058.46	cdk-8	F39H11.3	protein_coding_gene
WBGene00000410	1379.45	-0.00130932	0.15134	-0.00865148	0.993097	0.996114	1273.37	1298.22	1569	1267.25	1323.71	1545.11	cdk-9	H25P06.2	protein_coding_gene
WBGene00000411	5376.69	0.0686479	0.17912	0.383252	0.701533	0.852167	4205.79	5474.86	6064.29	4772.22	5497.55	6245.43	cdl-1	R06F6.1	protein_coding_gene
WBGene00000412	38.511	-0.320077	0.405461	-0.789415	0.42987	0.659185	50.9986	45.9882	32.0549	30.9428	34.2586	36.8228	cdr-1	F35E8.11	protein_coding_gene
WBGene00000413	1813.21	0.110099	0.167105	0.658862	0.509984	0.721332	1507.65	1686.49	2035.49	1973.31	1630.14	2046.19	cdt-1	Y54E10A.15	protein_coding_gene
WBGene00000414	572.876	0.345052	0.199376	1.73066	0.0835121	0.244528	455.8	628.003	429.367	576.661	670.897	676.529	cec-1	ZK1236.2	protein_coding_gene
WBGene00000415	3959.55	0.188572	0.137929	1.36717	0.171573	0.380055	3259.13	4111.8	3727.65	4294.01	4543.07	3821.63	ced-1	Y47H9C.4	protein_coding_gene
WBGene00000416	2057.46	0.236353	0.137656	1.71698	0.0859824	0.248976	1630.36	1994.83	2039.71	2066.13	2358.13	2255.58	ced-2	Y41D4B.13	protein_coding_gene
WBGene00000417	2992.02	0.25805	0.135485	1.90463	0.0568282	0.190411	2337.97	2850.52	2983.64	3056.3	3373.52	3350.15	ced-3	C48D1.2	protein_coding_gene
WBGene00000418	1606.4	0.154795	0.120867	1.2807	0.200299	0.418736	1378.56	1504.04	1674.45	1728.58	1677.72	1675.08	ced-4	C35D10.9	protein_coding_gene
WBGene00000419	5016.85	-0.0142834	0.150365	-0.0949911	0.924322	0.969707	5461.64	5274.32	4388.15	5663.93	4906.59	4406.46	ced-5	C02F4.1	protein_coding_gene
WBGene00000420	1756.87	0.373242	0.16181	2.30667	0.0210735	0.0984937	1294.09	1478.41	1817.01	1904.39	2138.3	1909.01	ced-6	F56D2.7	protein_coding_gene
WBGene00000421	7534.21	0.344478	0.150416	2.29017	0.0220115	0.101369	6604.33	7294.79	6015.36	9119.68	9100.4	7070.7	ced-7	C48B4.4	protein_coding_gene
WBGene00000422	205.443	0.267576	0.267629	0.999801	0.317407	0.550696	151.402	241.25	164.492	233.477	255.036	187.002	ced-8	F08F1.5	protein_coding_gene
WBGene00000423	2588.13	0.216859	0.150145	1.44433	0.148646	0.34925	2251.91	2683.15	2244.69	2704.68	3176.53	2467.85	ced-9	T07C4.8	protein_coding_gene
WBGene00000424	1169.19	-0.193686	0.176153	-1.09953	0.271538	0.501502	1128.35	1214.54	1401.14	890.308	1129.58	1251.25	ced-10	C09G12.8	protein_coding_gene
WBGene00000425	158.752	0.0225508	0.265201	0.0850328	0.932235	0.972827	191.245	161.336	120.628	185.657	142.744	150.901	ced-11	ZK512.3	protein_coding_gene
WBGene00000426	2511.29	0.235131	0.162275	1.44896	0.147348	0.347725	2392.16	2432.85	2095.38	2843.92	3086.12	2217.31	ced-12	Y106G6E.5	protein_coding_gene
WBGene00000427	0.27894	1.69303	4.0456	0.418488	0.67559	NA	0	0	0	0	0.951627	0.722016	ced-13	R09F10.9	protein_coding_gene
WBGene00000428	5.82983	-0.373423	0.953928	-0.391458	0.695458	0.848801	4.78112	9.04686	5.90485	4.21947	3.80651	7.22016	ceh-1	F16H11.4	protein_coding_gene
WBGene00000429	5.43712	1.96231	1.12115	1.75027	0.0800721	0.238704	4.78112	0.753905	1.6871	9.84543	7.61301	7.94217	ceh-2	C27A12.5	protein_coding_gene
WBGene00000430	12.1368	1.00826	1.12986	0.892372	0.372194	0.605942	1.59371	3.01562	19.4017	7.03245	8.56464	33.2127	ceh-5	C16C2.1	protein_coding_gene
WBGene00000431	25.6609	0.755609	0.576206	1.31135	0.189739	0.403557	15.9371	18.8476	21.9323	46.4142	16.1777	34.6567	ceh-6	K02B12.1	protein_coding_gene
WBGene00000432	0.27894	1.69303	4.0456	0.418488	0.67559	NA	0	0	0	0	0.951627	0.722016	ceh-7	C34C6.8	protein_coding_gene
WBGene00000433	5.99516	1.264	1.06599	1.18575	0.235722	0.459884	1.59371	3.76953	5.0613	5.62596	4.75813	15.1623	ceh-8	ZK265.4	protein_coding_gene
WBGene00000434	4.19967	-0.889295	1.26691	-0.701938	0.482718	0.701428	7.96854	1.50781	6.74841	5.62596	1.90325	1.44403	ceh-9	Y65B4BR.9	protein_coding_gene
WBGene00000435	13.3002	1.7923	0.718563	2.49428	0.0126212	0.0699555	7.96854	6.78515	3.3742	26.7233	16.1777	18.7724	ceh-10	W03A3.1	protein_coding_gene
WBGene00000436	0.97472	-0.996341	2.50123	-0.398341	0.690379	NA	1.59371	1.50781	0.843551	0	1.90325	0	ceh-12	F33D11.4	protein_coding_gene
WBGene00000437	89.4194	-0.700716	0.468335	-1.49618	0.134606	0.328582	82.8728	107.055	142.56	59.0726	35.2102	109.746	ceh-13	R13A5.5	protein_coding_gene
WBGene00000438	11.0539	0.381866	0.778	0.49083	0.623547	0.802754	15.9371	8.29296	5.0613	15.4714	8.56464	12.9963	ceh-14	F46C8.5	protein_coding_gene
WBGene00000439	9.70335	0.665446	0.962982	0.691026	0.489549	0.706581	1.59371	11.3086	9.27906	8.43894	6.66139	20.9385	ceh-16	C13G5.1	protein_coding_gene
WBGene00000440	3.55545	1.86675	1.64781	1.13287	0.257271	0.484629	1.59371	3.01562	0	4.21947	0.951627	11.5522	ceh-17	D1007.1	protein_coding_gene
WBGene00000441	155.858	-0.868549	0.263124	-3.30091	0.000963721	0.0110146	248.618	196.015	161.962	92.8283	115.147	120.577	ceh-18	ZC64.3	protein_coding_gene
WBGene00000442	5.71188	1.5305	1.36288	1.12299	0.261443	0.48911	0	7.53905	0.843551	11.2519	3.80651	10.8302	ceh-19	F20D12.6	protein_coding_gene
WBGene00000443	306.025	0.201103	0.255162	0.78814	0.430615	0.659788	254.993	256.328	342.482	338.964	242.665	400.719	ceh-20	F31E3.1	protein_coding_gene
WBGene00000444	694.12	0.566387	0.167209	3.3873	0.000705848	0.00861641	466.956	578.245	630.976	753.879	878.351	856.31	ceh-21	T26C11.6	protein_coding_gene
WBGene00000445	11.6193	3.27523	0.983258	3.331	0.000865343	0.0101826	1.59371	2.26172	2.53065	22.5038	7.61301	33.2127	ceh-22	F29F11.5	protein_coding_gene
WBGene00000446	2.0007	1.02823	1.58248	0.649759	0.515848	NA	1.59371	1.50781	0.843551	4.21947	0.951627	2.88806	ceh-23	ZK652.5	protein_coding_gene
WBGene00000447	5.63445	0.420214	1.01565	0.413737	0.679066	0.838418	4.78112	6.03124	3.3742	11.2519	4.75813	3.61008	ceh-24	F55B12.1	protein_coding_gene
WBGene00000448	48.0165	1.41888	0.470593	3.0151	0.00256898	0.0229241	28.6867	19.6015	30.3678	88.6089	39.9683	80.8657	pros-1	K12H4.1	protein_coding_gene
WBGene00000449	39.4078	0.150562	0.698492	0.215552	0.829337	0.921453	22.3119	35.4335	53.9872	47.8207	10.4679	66.4254	ceh-27	F46F3.1	protein_coding_gene
WBGene00000450	0.51867	1.08548	3.59586	0.301869	0.762752	NA	0	0.753905	0	1.40649	0.951627	0	ceh-28	K03A11.3	protein_coding_gene
WBGene00000451	11.9122	0.388233	0.774165	0.501486	0.616029	0.797266	6.37483	9.04686	15.1839	16.8779	6.66139	17.3284	ceh-30	C33D12.7	protein_coding_gene
WBGene00000452	4.44503	0.883241	1.13741	0.776537	0.437432	0.666721	3.18742	3.76953	2.53065	4.21947	2.85488	10.1082	ceh-31	C33D12.1	protein_coding_gene
WBGene00000453	274.111	1.20908	0.235609	5.13173	2.87087e-07	1.23304e-05	140.246	174.906	180.52	327.712	342.586	478.696	ceh-32	W05E10.3	protein_coding_gene
WBGene00000454	4.05329	-0.24698	1.47596	-0.167335	0.867107	0.942088	1.59371	3.76953	7.59196	7.03245	0	4.33209	ceh-33	C10G8.7	protein_coding_gene
WBGene00000455	32.9861	0.949403	0.547157	1.73515	0.0827134	0.243496	23.9056	23.3711	20.2452	56.2596	19.9842	54.1512	ceh-34	C10G8.6	protein_coding_gene
WBGene00000457	32.7832	-0.648202	0.640832	-1.0115	0.311777	0.545451	20.7182	53.5273	45.5517	26.7233	10.4679	39.7109	ceh-36	C37E2.4	protein_coding_gene
WBGene00000458	104.414	0.413683	0.294782	1.40335	0.160511	0.365014	81.2791	75.3905	112.192	104.08	114.195	139.349	ceh-37	C37E2.5	protein_coding_gene
WBGene00000459	2868.72	0.2769	0.120164	2.30434	0.0212034	0.0988464	2336.38	2574.59	2868.92	3060.52	3112.77	3259.18	ceh-38	F22D3.1	protein_coding_gene
WBGene00000460	737.627	0.1509	0.235646	0.640369	0.521933	0.730818	484.487	792.354	818.244	701.838	727.043	901.797	ceh-39	T26C11.7	protein_coding_gene
WBGene00000461	278.607	0.149451	0.256172	0.5834	0.559624	0.759679	183.276	285.73	321.393	264.42	333.069	283.752	ceh-40	F17A2.5	protein_coding_gene
WBGene00000462	275.464	0.913194	0.220446	4.14249	3.43552e-05	0.000717021	164.152	189.984	217.636	319.273	433.942	327.795	ceh-41	T26C11.5	protein_coding_gene
WBGene00000463	260.97	0.518138	0.309126	1.67614	0.0937112	0.263222	132.278	231.449	278.372	263.014	284.536	376.17	ceh-43	C28A5.4	protein_coding_gene
WBGene00000464	2976.27	0.107788	0.151748	0.710311	0.477512	0.698152	2932.42	3051.05	2609.95	3382.61	3306.9	2574.71	ceh-44	Y54F10AM.4	protein_coding_gene
WBGene00000465	84027.9	0.487532	0.171636	2.8405	0.0045043	0.0343629	61008.7	79126.9	69753.2	85756.5	118522	90000	cpg-1	C07G2.1	protein_coding_gene
WBGene00000466	2385.39	0.229619	0.116091	1.97793	0.0479366	0.169184	2110.07	2328.06	2145.99	2682.18	2701.67	2344.38	cel-1	C03D6.3	protein_coding_gene
WBGene00000467	2411.46	0.226982	0.0932785	2.43338	0.0149584	0.0787284	2269.44	2254.18	2144.31	2555.59	2689.3	2555.94	cep-1	F52B5.5	protein_coding_gene
WBGene00000468	7.00705	3.45103	1.29204	2.671	0.00756247	0.0490908	0	1.50781	1.6871	12.6584	3.80651	22.3825	ces-1	F43G9.11	protein_coding_gene
WBGene00000469	61.2111	2.08312	0.57022	3.65319	0.000259005	0.00382554	11.156	25.6328	32.0549	135.023	42.8232	120.577	ces-2	ZK909.4	protein_coding_gene
WBGene00000472	5576.01	-0.171431	0.144164	-1.18914	0.234384	0.458569	5436.14	6813.04	5471.27	4694.86	5576.53	5464.21	cey-1	F33A8.3	protein_coding_gene
WBGene00000473	48981.3	0.198148	0.159328	1.24365	0.213629	0.434527	38164.5	46087.7	52614.8	46775.6	51915	58330.2	cey-2	F46F11.2	protein_coding_gene
WBGene00000474	18389.1	0.150539	0.112107	1.34281	0.179333	0.390394	15599.2	18461.6	18227.4	18413.8	19724.4	19908.1	cey-3	M01E11.5	protein_coding_gene
WBGene00000475	15205	-0.12356	0.137497	-0.898633	0.368848	0.603002	15674.1	16451	15444.6	12343.4	16556.4	14760.9	cey-4	Y39A1C.3	protein_coding_gene
WBGene00000476	41.8306	0.760677	0.485292	1.56746	0.117007	0.300859	35.0616	30.1562	27.8372	75.9504	28.5488	53.4292	cfi-1	T23D8.8	protein_coding_gene
WBGene00000477	61.1601	-0.431265	0.365059	-1.18136	0.237461	0.461985	86.0602	68.6054	56.5179	50.6336	64.7106	40.4329	cft-1	C18C4.2	protein_coding_gene
WBGene00000478	173.654	0.377169	0.3563	1.05857	0.289795	0.522567	100.404	159.828	191.486	222.225	124.663	243.319	cfz-2	F27E11.3	protein_coding_gene
WBGene00000479	18802.7	-0.0252906	0.240183	-0.105297	0.91614	0.966079	18552.4	14912.2	23439.7	15685.2	15340.2	24886.4	cgh-1	C07H6.5	protein_coding_gene
WBGene00000480	3402.65	0.190711	0.126725	1.50492	0.132344	0.324908	2865.49	3066.13	3599.43	3580.92	3764.63	3539.32	cgp-1	Y38C9A.2	protein_coding_gene
WBGene00000481	37.87	-0.75147	0.45962	-1.63498	0.102053	0.276959	60.5609	44.4804	37.1162	39.3817	24.7423	20.9385	cha-1	ZC416.8	protein_coding_gene
WBGene00000482	2423.17	0.00144383	0.175822	0.0082119	0.993448	0.996172	2231.19	2772.86	2258.19	2883.3	2026.01	2367.49	chd-3	T14G8.1	protein_coding_gene
WBGene00000483	0.557881	2.61407	3.98603	0.655808	0.511947	NA	0	0	0	0	1.90325	1.44403	che-1	C55B7.12	protein_coding_gene
WBGene00000484	11.5618	1.26076	0.755817	1.66807	0.0953016	0.265779	9.56225	5.27734	5.90485	22.5038	9.51627	16.6064	che-2	F38G1.1	protein_coding_gene
WBGene00000485	149.57	0.521149	0.391762	1.33027	0.18343	0.395947	175.308	113.086	80.9809	251.762	124.663	151.623	che-3	F18C12.1	protein_coding_gene
WBGene00000487	4.25827	0.437964	1.15372	0.379609	0.704236	0.854259	1.59371	2.26172	6.74841	5.62596	5.70976	3.61008	che-6	C23H5.7	protein_coding_gene
WBGene00000488	17.3987	0.530745	0.576993	0.919846	0.357653	0.591954	17.5308	13.5703	11.8097	25.3168	15.226	20.9385	che-7	F26D11.10	protein_coding_gene
WBGene00000490	25.202	1.59763	0.562939	2.83802	0.00453947	0.0345212	14.3434	16.5859	6.74841	43.6012	29.5004	40.4329	che-11	C27A7.4	protein_coding_gene
WBGene00000491	29.9885	0.931004	0.47256	1.97013	0.0488235	0.171328	22.3119	20.3554	19.4017	45.0077	26.6455	46.209	che-12	B0024.8	protein_coding_gene
WBGene00000492	12.795	0.750641	0.63301	1.18583	0.23569	0.459884	9.56225	10.5547	8.43551	16.8779	16.1777	15.1623	che-13	F59C6.7	protein_coding_gene
WBGene00000493	34.8933	0.364931	0.432181	0.844393	0.39845	0.630879	33.4679	29.4023	29.5243	28.1298	39.0167	49.8191	che-14	F56H1.1	protein_coding_gene
WBGene00000496	22736.3	0.284608	0.133041	2.13926	0.032415	0.131407	19114.9	22196.5	20187	26060.8	27224.1	21634.5	chs-1	T25G3.2	protein_coding_gene
WBGene00000497	200.679	0.966133	0.289145	3.34135	0.000833724	0.00989615	138.653	159.074	108.818	354.435	226.487	216.605	chs-2	F48A11.1	protein_coding_gene
WBGene00000498	2967.99	0.0884014	0.124758	0.708583	0.478583	0.698788	2541.96	2927.41	3159.1	2914.25	3104.21	3160.98	chk-1	Y39H10A.7	protein_coding_gene
WBGene00000499	913.319	0.0761904	0.132793	0.573753	0.566135	0.764593	938.694	851.913	880.667	886.089	885.013	1037.54	chk-2	Y60A3A.12	protein_coding_gene
WBGene00000500	2075.33	0.276816	0.137315	2.01592	0.043808	0.159667	1655.86	1917.93	2054.89	2057.69	2398.1	2367.49	chn-1	T09B4.10	protein_coding_gene
WBGene00000501	38.2321	-0.578632	0.40064	-1.44427	0.148664	0.34925	54.1861	36.9414	46.3953	35.1622	28.5488	28.1586	cho-1	C48D1.3	protein_coding_gene
WBGene00000502	1757.65	-0.208652	0.107261	-1.94528	0.0517416	0.17846	2028.79	1831.24	1795.92	1676.54	1596.83	1616.59	chp-1	Y110A7A.13	protein_coding_gene
WBGene00000503	1489.75	0.236178	0.199252	1.18533	0.235889	0.460066	997.661	1520.63	1581.66	1703.26	1485.49	1649.81	cht-1	C04F6.3	protein_coding_gene
WBGene00000506	747.795	0.162426	0.128565	1.26338	0.206454	0.426227	643.858	722.241	748.229	780.602	825.06	766.781	cic-1	H14E04.5	protein_coding_gene
WBGene00000507	1112.52	0.0544216	0.120675	0.450979	0.652005	0.82122	1023.16	1136.13	1114.33	1057.68	1209.52	1134.29	cit-1.1	F44B9.4	protein_coding_gene
WBGene00000508	1134.24	-0.117682	0.184815	-0.636753	0.524286	0.73217	1072.57	1096.18	1373.3	991.575	964.949	1306.85	cit-1.2	F44B9.3	protein_coding_gene
WBGene00000509	1572.2	0.16017	0.122536	1.30713	0.191169	0.405836	1432.74	1369.85	1651.67	1665.28	1626.33	1687.35	cka-1	C28D4.2	protein_coding_gene
WBGene00000510	60.6938	-0.68101	0.455882	-1.49383	0.13522	0.329578	98.8099	74.6366	50.613	67.5115	28.5488	44.043	cka-2	C52B9.1	protein_coding_gene
WBGene00000511	60.4028	-0.258854	0.393143	-0.658422	0.510267	0.721482	95.6225	56.5429	46.3953	59.0726	54.2427	50.5411	ckb-1	B0285.8	protein_coding_gene
WBGene00000512	314.544	-0.586066	0.159423	-3.67616	0.000236772	0.00360145	395.24	389.769	347.543	261.607	251.229	241.875	ckb-2	B0285.9	protein_coding_gene
WBGene00000513	1.52634	0.401445	1.98576	0.202162	0.83979	NA	1.59371	1.50781	0.843551	1.40649	3.80651	0	ckb-3	B0285.10	protein_coding_gene
WBGene00000514	238.494	-0.186332	0.248563	-0.749634	0.453475	0.678633	264.555	271.406	224.384	255.981	252.181	162.454	ckb-4	F22F7.5	protein_coding_gene
WBGene00000515	345.721	-0.307626	0.267745	-1.14895	0.250575	0.476759	497.237	391.277	260.657	324.899	267.407	332.849	ckc-1	T27A10.3	protein_coding_gene
WBGene00000516	88.1259	1.01758	0.422341	2.40938	0.0159796	0.0824368	43.0301	53.5273	77.6067	119.552	70.4204	164.62	cki-1	T05A6.1	protein_coding_gene
WBGene00000517	667.374	0.00354666	0.266386	0.013314	0.989377	0.994662	538.673	555.628	905.13	603.384	559.556	841.87	cki-2	T05A6.2	protein_coding_gene
WBGene00000518	74.7351	-0.506391	0.285682	-1.77257	0.0763002	0.230482	87.6539	79.9139	95.3212	67.5115	55.1943	62.8154	ckk-1	C05H8.1	protein_coding_gene
WBGene00000519	2027.4	0.302823	0.142392	2.12669	0.0334458	0.133975	1789.73	1907.38	1746.15	2448.7	2377.16	1895.29	cku-70	Y47D3A.4	protein_coding_gene
WBGene00000520	2415.44	0.31662	0.0937669	3.37667	0.000733699	0.00887015	2106.88	2186.32	2157.8	2805.95	2622.68	2612.97	cku-80	R07E5.8	protein_coding_gene
WBGene00000521	6.24007	5.04843	1.64981	3.06001	0.00221327	0.0206062	1.59371	0	0	16.8779	3.80651	15.1623	cky-1	C15C8.2	protein_coding_gene
WBGene00000522	233.472	0.471894	0.316676	1.49015	0.136185	0.331101	188.058	214.109	184.738	203.941	403.49	206.496	clc-1	C09F12.1	protein_coding_gene
WBGene00000523	52.2823	0.146778	0.350389	0.4189	0.675289	0.836031	46.2175	42.9726	59.8921	49.2271	53.2911	62.0933	clc-2	C01C10.1	protein_coding_gene
WBGene00000524	46.2206	-0.606569	0.421703	-1.43838	0.150326	0.351551	66.9357	62.5741	38.8033	32.3493	30.452	46.209	clc-3	ZK563.4	protein_coding_gene
WBGene00000525	7.39718	-0.462049	1.05716	-0.437069	0.662062	0.827755	4.78112	18.0937	2.53065	7.03245	7.61301	4.33209	clc-4	T05A10.2	protein_coding_gene
WBGene00000526	55.5191	-0.142779	0.368324	-0.387645	0.698278	0.850301	41.4364	62.5741	70.0147	52.0401	45.6781	61.3713	clc-5	C01C10.4	protein_coding_gene
WBGene00000527	778.606	-0.990615	0.165168	-5.99762	2.00233e-09	1.42087e-07	1227.16	922.026	959.961	541.499	532.911	488.083	cle-1	C36B1.1	protein_coding_gene
WBGene00000528	539.23	-0.847598	0.193201	-4.38712	1.14859e-05	0.000284465	838.29	575.983	668.936	358.655	371.134	422.379	clh-1	T27D12.2	protein_coding_gene
WBGene00000529	36.211	-0.654064	0.473055	-1.38264	0.166775	0.373518	43.0301	46.7421	42.1775	42.1947	17.1293	25.9926	clh-2	B0491.8	protein_coding_gene
WBGene00000530	1043.51	0.155985	0.138481	1.1264	0.259994	0.487526	870.164	1063.01	1024.07	1109.72	1169.55	1024.54	clh-3	E04F6.11	protein_coding_gene
WBGene00000531	33.3582	-1.01113	0.56173	-1.80002	0.0718575	0.222163	71.7169	40.7109	21.9323	22.5038	23.7907	19.4944	clh-4	T06F4.2	protein_coding_gene
WBGene00000532	2617.62	-0.126827	0.099273	-1.27756	0.201405	0.420188	2704.52	2867.86	2622.6	2611.85	2483.75	2415.14	clh-5	C07H4.2	protein_coding_gene
WBGene00000533	1862.47	0.342385	0.138253	2.47651	0.0132673	0.0725528	1647.89	1710.61	1566.47	2286.95	2174.47	1788.43	clh-6	R07B7.1	protein_coding_gene
WBGene00000534	3006.63	0.416351	0.206049	2.02064	0.0433169	0.158657	2100.51	2423.05	3202.96	2783.44	3590.49	3939.32	cpi-2	R01B10.1	protein_coding_gene
WBGene00000535	2404.24	1.01101	0.254024	3.97996	6.89257e-05	0.00128859	1485.34	2236.08	1061.19	3320.72	3298.34	3023.8	cpi-1	K08B4.6	protein_coding_gene
WBGene00000536	518.671	-0.0249386	0.160676	-0.155211	0.876655	0.946164	482.893	512.655	574.458	451.483	533.862	556.674	clk-1	ZC395.2	protein_coding_gene
WBGene00000537	2412.37	0.384155	0.115714	3.31986	0.000900615	0.0105218	1982.57	2118.47	2173.83	2876.27	2844.41	2478.68	clk-2	C07H6.6	protein_coding_gene
WBGene00000539	106.754	-1.09778	0.293646	-3.73844	0.000185164	0.00294733	175.308	132.687	129.907	67.5115	54.2427	80.8657	cln-3.1	F07B10.1	protein_coding_gene
WBGene00000540	416.935	0.504603	0.151169	3.33801	0.000843812	0.0100013	356.991	345.289	331.515	521.808	503.41	442.596	cln-3.2	C01G8.2	protein_coding_gene
WBGene00000541	87.0611	-2.30565	0.401087	-5.74852	9.00275e-09	5.62965e-07	176.902	162.09	94.4777	40.7882	22.839	25.2705	cln-3.3	ZC190.1	protein_coding_gene
WBGene00000542	1585.81	-0.178602	0.184897	-0.965953	0.334068	0.569002	1992.13	1662.36	1398.61	1528.85	1672.96	1259.92	clp-1	C06G4.2	protein_coding_gene
WBGene00000543	1542.13	0.0326309	0.124747	0.261577	0.793648	0.904295	1496.49	1649.54	1425.6	1676.54	1446.47	1558.11	clp-2	T04A8.16	protein_coding_gene
WBGene00000544	45.8827	-0.376714	0.50621	-0.744185	0.456765	0.681362	71.7169	59.5585	24.463	47.8207	39.9683	31.7687	clp-3	Y47H10A.1	protein_coding_gene
WBGene00000545	541.01	-0.206194	0.191106	-1.07895	0.280609	0.512112	672.545	520.195	547.464	507.743	575.734	422.379	clp-4	Y39A3CL.5	protein_coding_gene
WBGene00000546	37.7005	-1.25577	0.719369	-1.74565	0.0808715	0.240219	106.778	27.8945	25.3065	19.6909	34.2586	12.2743	clp-6	Y77E11A.10	protein_coding_gene
WBGene00000547	1907.96	0.181263	0.149044	1.21617	0.223919	0.446717	1856.67	1894.56	1612.03	2226.47	2125.93	1732.12	clp-7	Y77E11A.11	protein_coding_gene
WBGene00000548	5091.2	0.301532	0.110834	2.72056	0.00651707	0.0442819	4636.1	4726.23	4318.98	5977.58	5770.66	5117.65	clr-1	F56D1.4	protein_coding_gene
WBGene00000549	2913.44	-0.260788	0.0890755	-2.92771	0.00341465	0.0281895	3220.88	3238.78	3069.68	2647.01	2598.89	2705.39	cls-2	R107.6	protein_coding_gene
WBGene00000550	11514.9	-0.153838	0.08845	-1.73926	0.0819884	0.242372	12689.1	12145.4	11551.6	11194.3	10842.8	10666.3	clu-1	F55H2.6	protein_coding_gene
WBGene00000551	0.634418	2.78694	3.9772	0.70073	0.483472	NA	0	0	0	0	3.80651	0	clx-1	C50F7.2	protein_coding_gene
WBGene00000552	4100.86	-0.0888255	0.138446	-0.64159	0.521139	0.730338	4041.64	4005.5	4636.15	3452.93	4086.28	4382.63	cmd-1	T21H3.3	protein_coding_gene
WBGene00000553	33.2798	-0.0124793	0.486904	-0.0256299	0.979553	0.990415	41.4364	22.6172	36.2727	45.0077	24.7423	29.6026	cmk-1	K07A9.2	protein_coding_gene
WBGene00000554	369.928	-0.0423467	0.153435	-0.275991	0.782555	0.897609	396.833	349.058	382.128	360.061	344.489	387	cnb-1	F55C10.1	protein_coding_gene
WBGene00000555	0.836095	3.18817	3.76435	0.846937	0.39703	NA	0	0	0	1.40649	0	3.61008	cnc-1	R09B5.2	protein_coding_gene
WBGene00000556	121.622	2.50736	0.379321	6.61014	3.83969e-11	3.68633e-09	25.4993	55.0351	26.9936	160.34	226.487	235.377	cnc-2	R09B5.3	protein_coding_gene
WBGene00000557	112.042	0.403092	0.430087	0.937233	0.348639	0.58269	79.6854	150.027	59.0485	109.706	174.148	99.6381	cnc-3	R09B5.8	protein_coding_gene
WBGene00000558	165.86	1.09049	0.550556	1.98071	0.047624	0.168563	38.249	71.621	206.67	226.445	294.053	158.121	cnc-4	R09B5.9	protein_coding_gene
WBGene00000559	0	NA	NA	NA	NA	NA	0	0	0	0	0	0	cnc-5	R09B5.10	protein_coding_gene
WBGene00000560	8.89954	4.116	1.23044	3.34514	0.00082241	0.0097832	1.59371	1.50781	0	14.0649	9.51627	26.7146	cnc-6	Y46E12A.1	protein_coding_gene
WBGene00000561	16.7976	-0.141195	0.804485	-0.175509	0.860679	0.93873	7.96854	14.3242	30.3678	15.4714	6.66139	25.9926	cnd-1	C34E10.7	protein_coding_gene
WBGene00000562	41.3532	-0.264361	0.403271	-0.655543	0.512118	0.723222	38.249	43.7265	52.3001	49.2271	31.4037	33.2127	cng-1	F14H8.6	protein_coding_gene
WBGene00000563	2.42664	-3.65805	1.89005	-1.93542	0.0529384	NA	6.37483	3.01562	4.21775	0	0.951627	0	cng-3	F38E11.12	protein_coding_gene
WBGene00000564	1346.47	0.19695	0.115853	1.7	0.0891302	0.254218	1165	1228.87	1367.4	1448.68	1425.54	1443.31	cnk-1	R01H10.8	protein_coding_gene
WBGene00000565	1236.78	0.273447	0.117817	2.32094	0.02029	0.0963214	1096.47	1059.24	1204.59	1320.69	1312.29	1427.42	cnt-1	Y17G7B.15	protein_coding_gene
WBGene00000566	3059	0.174904	0.132705	1.318	0.187505	0.401084	2788.99	3154.34	2674.9	3423.4	3434.42	2877.95	cnt-2	Y39A1A.15	protein_coding_gene
WBGene00000567	6866.6	0.203322	0.0986984	2.06004	0.039395	0.148707	6358.89	6654.72	6135.14	7438.92	7725.3	6886.58	cnx-1	ZK632.6	protein_coding_gene
WBGene00000583	29.1031	0.330698	0.495374	0.667573	0.504406	0.716985	31.8742	21.8632	24.463	29.5363	22.839	44.043	cof-2	C48E7.5	protein_coding_gene
WBGene00000584	8.76298	-0.113363	0.840519	-0.134872	0.892713	0.953977	12.7497	8.29296	6.74841	7.03245	4.75813	12.9963	cog-1	R03C1.3	protein_coding_gene
WBGene00000585	2887.6	0.235845	0.111405	2.11701	0.0342593	0.135946	2618.46	2719.34	2615.01	3351.67	3187.95	2833.19	cogc-2	C06G3.10	protein_coding_gene
WBGene00000591	661.458	0.4059	0.135724	2.99063	0.00278406	0.0243378	505.205	597.847	600.608	755.285	739.414	770.391	coh-1	K08A8.3	protein_coding_gene
WBGene00000592	1735.44	0.377008	0.122473	3.07829	0.00208193	0.0196415	1480.55	1560.58	1486.34	2018.31	2114.51	1752.33	coh-3	F08H9.1	protein_coding_gene
WBGene00000593	4.32461	0.921285	1.22036	0.754929	0.450291	0.675571	1.59371	3.01562	4.21775	2.81298	11.4195	2.88806	col-2	W01B6.7	protein_coding_gene
WBGene00000594	14.4891	-0.342367	1.10041	-0.311128	0.755704	0.881303	43.0301	3.76953	2.53065	11.2519	10.4679	15.8843	col-3	T28C6.6	protein_coding_gene
WBGene00000596	55.3181	-8.27875	2.39418	-3.45786	NA	NA	317.148	8.29296	5.0613	1.40649	0	0	col-7	C15A11.5	protein_coding_gene
WBGene00000597	19074.7	-3.1068	0.227325	-13.6668	1.60328e-42	2.61671e-39	34803.4	43609.6	24128.9	4687.83	3612.37	3605.75	col-8	F11H8.3	protein_coding_gene
WBGene00000598	0.708478	-0.168906	3.31574	-0.0509409	0.959373	NA	1.59371	0.753905	0	0	1.90325	0	col-9	F54B11.1	protein_coding_gene
WBGene00000599	67.6933	0.0234683	0.547898	0.0428333	0.965834	0.98569	114.747	57.2968	31.2114	40.7882	70.4204	91.696	col-10	B0222.8	protein_coding_gene
WBGene00000601	102.608	-4.34919	1.37395	-3.16547	0.00154833	0.0157251	517.955	49.0038	20.2452	2.81298	10.4679	15.1623	col-12	F15H10.1	protein_coding_gene
WBGene00000602	38.1704	-5.61828	1.28957	-4.35671	1.32035e-05	0.000322113	197.62	20.3554	6.74841	0	2.85488	1.44403	col-13	F15H10.2	protein_coding_gene
WBGene00000603	77.9307	0.357036	0.808663	0.441513	0.658841	0.826197	168.933	25.6328	11.8097	94.2348	66.6139	100.36	col-14	C46A5.3	protein_coding_gene
WBGene00000606	6.45525	-2.15342	1.43807	-1.49744	0.134278	0.328077	23.9056	6.03124	1.6871	4.21947	0	2.88806	col-17	F11G11.10	protein_coding_gene
WBGene00000608	18636	-3.39775	0.193543	-17.5556	5.3912e-69	2.93299e-65	41726.5	34240.9	26159.4	3371.36	2801.59	3516.22	col-19	ZK1193.1	protein_coding_gene
WBGene00000609	30768.2	-3.96245	0.190273	-20.8251	2.56645e-96	2.09435e-92	66511.8	62788.2	44178.4	4261.66	3258.37	3610.8	col-20	F11G11.11	protein_coding_gene
WBGene00000610	2.61487	2.08547	1.57567	1.32355	0.185654	NA	1.59371	1.50781	0	4.21947	4.75813	3.61008	col-33	F36A4.6	protein_coding_gene
WBGene00000611	89.7048	-1.31936	0.359437	-3.67064	0.000241946	0.00365969	168.933	117.609	97.8519	63.292	37.1134	53.4292	col-34	F36A4.10	protein_coding_gene
WBGene00000612	0	NA	NA	NA	NA	NA	0	0	0	0	0	0	col-35	C15A11.1	protein_coding_gene
WBGene00000613	1.58462	3.0256	3.30947	0.914226	0.360598	NA	0	0	0.843551	0	0	8.66419	col-36	C27H5.5	protein_coding_gene
WBGene00000614	0	NA	NA	NA	NA	NA	0	0	0	0	0	0	col-37	ZK863.2	protein_coding_gene
WBGene00000615	115.173	-0.334495	0.484529	-0.69035	0.489974	0.706788	232.681	68.6054	86.0422	82.9829	121.808	98.9161	col-38	F54C9.4	protein_coding_gene
WBGene00000616	207.273	-2.89233	1.26431	-2.28767	NA	NA	981.724	72.3749	42.1775	35.1622	58.0492	54.1512	col-39	C09G5.4	protein_coding_gene
WBGene00000617	6.22147	-1.20794	1.02354	-1.18016	0.237938	0.462418	12.7497	6.03124	7.59196	1.40649	6.66139	2.88806	col-40	T13B5.4	protein_coding_gene
WBGene00000618	2.61654	0.280144	2.12373	0.131911	0.895054	NA	6.37483	0	0.843551	5.62596	2.85488	0	col-41	T10B10.1	protein_coding_gene
WBGene00000620	196.192	-1.3149	0.578978	-2.27107	0.0231425	0.104615	191.245	557.136	91.1035	84.3894	157.97	95.3061	col-43	ZC513.8	protein_coding_gene
WBGene00000621	1.17207	3.64246	3.94594	0.923091	0.35596	NA	0	0	0	7.03245	0	0	col-44	F54B11.2	protein_coding_gene
WBGene00000622	9.02691	-0.286941	0.939187	-0.305521	0.759969	0.883689	20.7182	3.76953	5.90485	7.03245	9.51627	7.22016	col-45	F53G12.7	protein_coding_gene
WBGene00000623	2.21608	-0.21479	1.42354	-0.150884	0.880067	NA	3.18742	2.26172	1.6871	2.81298	1.90325	1.44403	col-46	Y18H1A.13	protein_coding_gene
WBGene00000624	0.125651	-0.984699	4.08047	-0.24132	0.809307	NA	0	0.753905	0	0	0	0	col-47	Y18H1A.12	protein_coding_gene
WBGene00000625	60.2399	0.602613	0.465958	1.29328	0.195915	0.41285	78.0917	30.1562	37.1162	77.3569	54.2427	84.4758	col-48	Y54E10BL.2	protein_coding_gene
WBGene00000626	18.2144	-7.6342	1.81396	-4.20859	2.5697e-05	0.000567524	94.0288	13.5703	1.6871	0	0	0	col-49	K09H9.3	protein_coding_gene
WBGene00000627	2.55791	2.96208	1.84032	1.60955	0.107496	NA	0	1.50781	0	2.81298	3.80651	7.22016	col-50	T28F2.6	protein_coding_gene
WBGene00000628	0	NA	NA	NA	NA	NA	0	0	0	0	0	0	col-51	T28F2.8	protein_coding_gene
WBGene00000629	0.935827	-1.02702	2.60642	-0.394035	0.693555	NA	3.18742	0.753905	0	0	0.951627	0.722016	col-52	D1007.2	protein_coding_gene
WBGene00000630	20.9667	-0.569792	0.579559	-0.983146	0.325535	0.560272	35.0616	21.8632	18.5581	16.8779	21.8874	11.5522	col-53	M01A12.1	protein_coding_gene
WBGene00000631	3.30177	2.47016	1.3805	1.78932	0.073563	0.225589	1.59371	0.753905	0.843551	5.62596	6.66139	4.33209	col-54	F33D11.3	protein_coding_gene
WBGene00000632	0.299196	-0.0229187	4.08047	-0.00561667	0.995519	NA	0	0	0.843551	0	0.951627	0	col-55	T05E7.2	protein_coding_gene
WBGene00000633	1.03922	3.51208	3.44318	1.02001	0.307724	NA	0	0	0	0	1.90325	4.33209	col-56	T08B2.2	protein_coding_gene
WBGene00000634	6.36783	0.859424	1.08085	0.795135	0.426535	0.656095	9.56225	3.76953	0.843551	7.03245	7.61301	9.3862	col-58	F26B1.4	protein_coding_gene
WBGene00000636	43.0918	-2.50254	0.878831	-2.84758	0.00440535	0.0338352	176.902	25.6328	17.7146	8.43894	19.0325	10.8302	col-60	F22D6.10	protein_coding_gene
WBGene00000637	1.9671	-1.44595	2.03759	-0.709635	0.47793	NA	7.96854	0.753905	0	1.40649	0.951627	0.722016	col-61	C01H6.1	protein_coding_gene
WBGene00000638	67.6258	-4.29958	0.78728	-5.46131	4.72629e-08	2.49054e-06	290.055	47.496	48.9259	5.62596	5.70976	7.94217	col-62	C15A11.6	protein_coding_gene
WBGene00000639	21.9029	-3.50077	1.14736	-3.05116	0.00227959	0.0210794	94.0288	16.5859	10.1226	5.62596	0	5.05411	col-63	ZK265.2	protein_coding_gene
WBGene00000640	19.8013	0.396991	0.588282	0.674832	0.499783	0.714315	20.7182	9.80077	21.0888	22.5038	26.6455	18.0504	col-64	F52F12.2	protein_coding_gene
WBGene00000641	51.665	2.42456	0.720716	3.36411	0.000767922	0.00925646	38.249	8.29296	4.21775	97.0478	64.7106	97.4721	col-65	K08C9.4	protein_coding_gene
WBGene00000642	0.766276	-1.54937	2.71087	-0.571541	0.567633	NA	1.59371	0.753905	0.843551	1.40649	0	0	col-66	F15D3.3	pseudogene
WBGene00000644	45.7231	0.667527	0.4012	1.66383	0.0961471	0.266964	47.8112	29.4023	30.3678	45.0077	64.7106	57.0392	col-68	C50D2.4	protein_coding_gene
WBGene00000645	3.15312	0.765997	1.46337	0.523447	0.600663	0.788374	4.78112	1.50781	0.843551	8.43894	1.90325	1.44403	col-69	K01A2.7	protein_coding_gene
WBGene00000646	3.58181	-5.27473	1.8936	-2.78556	0.00534353	0.0384193	12.7497	4.52343	4.21775	0	0	0		H17B01.2	protein_coding_gene
WBGene00000647	69.5365	-1.09829	0.552386	-1.98826	0.0467832	0.166605	175.308	61.8202	48.0824	43.6012	55.1943	33.2127	col-71	Y49F6B.10	protein_coding_gene
WBGene00000648	1.2374	0.914284	2.02899	0.450611	0.65227	NA	0	0.753905	1.6871	1.40649	2.85488	0.722016	col-72	W09G10.1	protein_coding_gene
WBGene00000649	43.8184	-4.82131	1.19962	-4.01904	5.84364e-05	0.00112602	226.307	23.3711	4.21775	2.81298	4.75813	1.44403	col-73	F11G11.12	protein_coding_gene
WBGene00000650	220.34	6.63373	0.487855	13.5978	4.12926e-42	6.12669e-39	1.59371	3.76953	6.74841	488.052	312.134	509.743	col-74	ZK1248.2	protein_coding_gene
WBGene00000651	1.77805	1.30581	1.81989	0.717523	0.473051	NA	1.59371	1.50781	0	4.21947	1.90325	1.44403	col-75	K03H9.2	protein_coding_gene
WBGene00000652	318.751	1.50064	0.200086	7.49996	6.38365e-14	1.09671e-11	192.839	152.289	156.9	506.336	398.732	505.411	col-76	M110.1	protein_coding_gene
WBGene00000653	91.5229	-0.747528	0.807711	-0.92549	0.354711	0.588936	283.68	42.9726	18.5581	59.0726	64.7106	80.1437	col-77	M195.1	protein_coding_gene
WBGene00000654	0	NA	NA	NA	NA	NA	0	0	0	0	0	0	col-78	W07A12.5	protein_coding_gene
WBGene00000655	1.31377	-3.82373	3.30455	-1.15711	0.247227	NA	6.37483	1.50781	0	0	0	0	col-79	C09G5.3	protein_coding_gene
WBGene00000656	24421.7	-2.32031	0.226024	-10.2658	1.00513e-24	5.12649e-22	48150.7	46882.3	27052.7	8090.13	8991.92	7362.39	col-80	C09G5.5	protein_coding_gene
WBGene00000657	4257.02	-7.44788	1.12324	-6.63071	NA	NA	21631.4	2209.7	1555.51	53.4466	49.4846	42.5989	col-81	F38A3.1	protein_coding_gene
WBGene00000658	6.38501	0.20241	0.906763	0.223223	0.823362	0.919347	4.78112	6.78515	5.90485	9.84543	6.66139	4.33209	col-83	F33A8.9	protein_coding_gene
WBGene00000659	4.03358	1.17641	1.15962	1.01448	0.310354	0.544299	1.59371	1.50781	4.21775	5.62596	4.75813	6.49814	col-84	K12D12.3	protein_coding_gene
WBGene00000660	5.06993	0.636867	1.07469	0.592607	0.553444	0.754554	3.18742	3.76953	5.0613	2.81298	4.75813	10.8302	col-85	T21B4.2	protein_coding_gene
WBGene00000661	6.9686	1.85561	0.993751	1.86727	0.0618632	0.20145	1.59371	4.52343	2.53065	14.0649	13.3228	5.77612	col-86	Y81G3A.5	protein_coding_gene
WBGene00000662	1.56657	-1.66526	2.5215	-0.660422	0.508983	NA	0	3.01562	4.21775	0	0	2.16605	col-87	Y39G8C.4	protein_coding_gene
WBGene00000663	29.2247	-7.347	1.58913	-4.62328	3.77714e-06	0.000111276	143.434	23.3711	7.59196	0	0.951627	0	col-88	W05G11.3	protein_coding_gene
WBGene00000664	10.4939	-0.746951	0.81803	-0.91311	0.361185	0.595624	20.7182	9.04686	10.1226	8.43894	3.80651	10.8302	col-89	F17C8.2	protein_coding_gene
WBGene00000665	7.35046	-2.21738	1.16713	-1.89986	0.0574515	0.191745	27.093	6.03124	3.3742	2.81298	1.90325	2.88806	col-90	C29E4.1	protein_coding_gene
WBGene00000666	15.3695	-2.30395	1.04893	-2.19647	0.0280583	0.119498	62.1546	8.29296	6.74841	2.81298	5.70976	6.49814	col-91	F09G8.6	protein_coding_gene
WBGene00000667	605.107	-8.34491	0.955263	-8.73572	2.42101e-18	6.93217e-16	2605.71	524.718	489.259	2.81298	3.80651	4.33209	col-92	W05B2.6	protein_coding_gene
WBGene00000668	14983.3	-6.1012	0.228514	-26.6994	4.77806e-157	7.79828e-153	33981	34865.8	19761	445.857	462.49	383.39	col-93	W05B2.5	protein_coding_gene
WBGene00000669	326.459	-4.65975	0.409689	-11.3739	5.64249e-30	4.38529e-27	894.07	658.159	332.359	19.6909	34.2586	20.2164	col-94	W05B2.1	protein_coding_gene
WBGene00000670	16369.1	1.06001	0.573511	1.84829	0.0645609	0.207258	3700.59	18908.7	9225.91	22025.6	22439.4	21914.6	col-95	Y41C4A.16	protein_coding_gene
WBGene00000671	275.743	-2.26693	0.331384	-6.84081	7.87454e-12	8.62553e-10	580.11	494.562	294.399	105.487	114.195	65.7034	col-96	Y41C4A.19	protein_coding_gene
WBGene00000672	61.9151	0.339889	0.815801	0.416632	0.676947	0.836995	132.278	20.3554	12.6533	75.9504	37.1134	93.14	col-97	ZK1010.7	protein_coding_gene
WBGene00000673	9126	-3.43884	0.282066	-12.1916	3.44497e-34	3.51409e-31	20026.5	20193.3	9912.56	1526.04	1879.46	1218.04	col-98	F14F7.1	protein_coding_gene
WBGene00000674	74.4696	0.554422	0.385951	1.43651	0.150857	0.352188	68.5294	58.0507	54.8308	105.487	52.3395	107.58	col-99	F29C4.8	protein_coding_gene
WBGene00000675	26814.1	-0.79241	0.219524	-3.60967	0.000306582	0.00441245	27255.6	46312.4	28425.1	18728.8	21819.8	18342.8	col-101	K02D7.3	protein_coding_gene
WBGene00000676	0	NA	NA	NA	NA	NA	0	0	0	0	0	0	col-102	C18H7.3	protein_coding_gene
WBGene00000677	8146.87	-3.2803	0.275927	-11.8883	1.36158e-32	1.16959e-29	17898.9	17648.2	8772.93	1372.73	1858.53	1329.95	col-103	F56B3.1	protein_coding_gene
WBGene00000678	61.7309	0.469013	0.803041	0.584046	0.559189	0.759279	127.497	17.3398	11.8097	88.6089	63.759	61.3713	col-104	F58F6.1	protein_coding_gene
WBGene00000679	2.46886	2.88731	1.87368	1.54099	0.12332	NA	0	1.50781	0	5.62596	1.90325	5.77612	col-105	F58F6.2	protein_coding_gene
WBGene00000680	27344.4	-1.23351	0.175113	-7.04407	1.86711e-12	2.29121e-10	38588.4	46519.7	30004.3	15301.2	17019.8	16633.1	col-106	Y77E11A.15	protein_coding_gene
WBGene00000681	100.569	1.80959	0.667973	2.70907	0.00674721	0.0455654	100.404	24.8789	10.9662	135.023	143.696	188.446	col-107	C34H4.4	protein_coding_gene
WBGene00000682	2.1514	0.1206	2.10349	0.0573331	0.95428	NA	4.78112	1.50781	0	2.81298	3.80651	0	col-108	Y41D4A.2	protein_coding_gene
WBGene00000683	53.2635	1.20876	0.979123	1.23453	0.217006	0.439096	87.6539	6.78515	3.3742	92.8283	46.6297	82.3098	col-109	Y38C1BA.3	protein_coding_gene
WBGene00000684	55.5042	-5.21286	0.857686	-6.07782	1.21827e-09	9.03791e-08	181.683	120.625	21.9323	2.81298	3.80651	2.16605	col-110	F19C7.7	protein_coding_gene
WBGene00000685	46.5179	0.116783	0.410552	0.284453	0.776064	0.892987	50.9986	34.6796	48.0824	59.0726	52.3395	33.9347	col-111	F29B9.9	protein_coding_gene
WBGene00000687	24.9881	0.851346	0.573328	1.48492	0.137566	0.332963	28.6867	9.80077	16.0275	35.1622	34.2586	25.9926	col-113	C34D4.15	protein_coding_gene
WBGene00000688	0.547426	-2.6172	3.98962	-0.656003	0.511822	NA	0	0.753905	2.53065	0	0	0	col-114	D2024.8	protein_coding_gene
WBGene00000689	9.73065	2.50856	0.970713	2.58424	0.00975929	0.0585809	6.37483	1.50781	1.6871	15.4714	9.51627	23.8265	col-115	Y42H9B.1	protein_coding_gene
WBGene00000690	30.4047	0.612706	0.451998	1.35555	0.175242	0.385046	19.1245	21.8632	30.3678	43.6012	34.2586	33.2127	col-116	F17E9.1	protein_coding_gene
WBGene00000691	13.73	-0.640277	1.1223	-0.570504	0.568336	0.766251	43.0301	6.03124	1.6871	11.2519	6.66139	13.7183	col-117	T28C6.4	protein_coding_gene
WBGene00000692	248.166	-2.34416	0.355855	-6.58741	4.47556e-11	4.24472e-09	632.702	298.546	313.801	84.3894	62.8074	96.7501	col-118	T11B7.3	protein_coding_gene
WBGene00000693	54791.1	-1.74246	0.201952	-8.6281	6.23774e-18	1.66895e-15	75481.2	111653	65969.9	25136.8	24237.9	26268.4	col-119	C53B4.5	protein_coding_gene
WBGene00000694	24.4881	-2.10392	0.889665	-2.36484	0.0180379	0.0891009	92.4351	12.8164	14.3404	9.84543	6.66139	10.8302	col-120	Y11D7A.11	protein_coding_gene
WBGene00000695	67.1449	4.89514	0.64566	7.5816	3.41323e-14	5.99003e-12	3.18742	5.27734	4.21775	163.153	55.1943	171.84	col-121	F56D5.1	protein_coding_gene
WBGene00000696	35639.7	-1.37457	0.158943	-8.64818	5.23256e-18	1.47242e-15	52471.2	58253.5	43599.8	17845.5	18923.1	22744.9	col-122	T05A1.2	protein_coding_gene
WBGene00000697	2.05135	-0.751299	2.04312	-0.367722	0.713081	NA	4.78112	1.50781	1.6871	0	0	4.33209	col-123	W08D2.6	protein_coding_gene
WBGene00000698	29213.9	-4.86706	0.279818	-17.3937	9.216e-68	3.76036e-64	72840.4	60359.9	36276.1	1725.76	2555.12	1526.34	col-124	C24F3.6	protein_coding_gene
WBGene00000699	181.751	-0.194652	1.07528	-0.181024	0.856348	0.936388	486.081	59.5585	37.1162	127.991	167.486	212.273	col-125	C29F4.1	protein_coding_gene
WBGene00000700	0.265618	-0.984699	4.08047	-0.24132	0.809307	NA	1.59371	0	0	0	0	0	col-126	F54D1.2	protein_coding_gene
WBGene00000701	0.782538	-3.08108	3.8357	-0.803266	0.421821	NA	3.18742	1.50781	0	0	0	0	col-127	F54D1.3	protein_coding_gene
WBGene00000702	3.22713	0.808715	1.39099	0.581393	0.560975	0.760818	3.18742	3.01562	0.843551	7.03245	0.951627	4.33209	col-128	F12F6.9	protein_coding_gene
WBGene00000703	5551.98	-8.43426	1.06078	-7.95097	1.85062e-15	3.9226e-13	27407	3446.1	2362.79	32.3493	30.452	33.2127	col-129	M18.1	protein_coding_gene
WBGene00000704	32.9203	0.324645	0.785318	0.413393	0.679318	0.838602	66.9357	12.0625	10.1226	28.1298	30.452	49.8191	col-130	F08G5.4	protein_coding_gene
WBGene00000705	5.37188	3.57173	1.60114	2.23074	0.0256985	0.112421	3.18742	0	0	9.84543	4.75813	14.4403	col-131	C39E9.3	protein_coding_gene
WBGene00000706	6.71133	-0.243843	0.932154	-0.261591	0.793637	0.904295	9.56225	7.53905	5.0613	2.81298	9.51627	5.77612	col-132	C39E9.9	protein_coding_gene
WBGene00000707	428.026	-8.04572	1.55275	-5.18159	NA	NA	2390.56	120.625	47.2388	4.21947	1.90325	3.61008	col-133	F52B11.4	protein_coding_gene
WBGene00000708	771.977	-2.73704	0.198611	-13.7809	3.32013e-43	7.74113e-40	1133.13	1514.6	1381.74	185.657	174.148	242.597	col-135	M199.5	protein_coding_gene
WBGene00000709	2.0228	-1.51088	1.75808	-0.859391	0.390125	NA	1.59371	3.01562	4.21775	1.40649	1.90325	0	col-136	Y51H4A.28	pseudogene
WBGene00000710	16.3022	-7.47168	1.81089	-4.12596	3.69187e-05	0.000760795	87.6539	6.78515	3.3742	0	0	0	col-137	Y51H4A.9	protein_coding_gene
WBGene00000711	42.0427	-6.91802	1.41474	-4.88996	1.00858e-06	3.61782e-05	208.776	30.1562	10.9662	1.40649	0.951627	0	col-138	C52D10.13	protein_coding_gene
WBGene00000712	5148.41	-5.91936	1.0556	-5.60757	2.0519e-08	1.16687e-06	24700.9	3248.58	2438.71	210.973	157.018	134.295	col-139	F41F3.4	protein_coding_gene
WBGene00000713	47823.7	-1.84588	0.182954	-10.0893	6.16046e-24	2.79291e-21	83787.6	84597.2	56106.2	22640.3	19413.2	20397.7	col-140	F26F12.1	protein_coding_gene
WBGene00000714	23.0741	-5.24056	1.17268	-4.46889	7.86266e-06	0.000208661	95.6225	27.8945	11.8097	0	0.951627	2.16605	col-141	T15B7.5	protein_coding_gene
WBGene00000715	3155.4	-4.14954	0.761637	-5.44818	5.08867e-08	2.65342e-06	12225.3	3547.12	2150.21	334.745	319.747	355.232	col-142	T15B7.4	protein_coding_gene
WBGene00000716	21814.2	-1.13701	0.212397	-5.35325	8.63879e-08	4.23404e-06	29749.7	38822.3	21401.7	13332.1	14527.5	13051.9	col-143	T15B7.3	protein_coding_gene
WBGene00000717	91.127	-0.342358	0.531416	-0.644236	0.519422	0.728843	188.058	73.8827	45.5517	59.0726	88.5013	91.696	col-144	B0222.6	protein_coding_gene
WBGene00000718	24.4534	-2.1809	1.10461	-1.97437	0.0483394	0.170325	101.997	11.3086	7.59196	1.40649	11.4195	12.9963	col-145	B0222.7	protein_coding_gene
WBGene00000719	45.3168	-5.56825	1.21538	-4.58149	4.61684e-06	0.000131503	240.65	17.3398	8.43551	1.40649	1.90325	2.16605	col-146	T06E4.6	protein_coding_gene
WBGene00000720	245.849	-3.67547	1.51962	-2.41867	NA	NA	1308.43	30.1562	29.5243	30.9428	42.8232	33.2127	col-147	T06E4.4	protein_coding_gene
WBGene00000721	0.531861	-2.52618	3.46076	-0.72995	0.465421	NA	1.59371	0.753905	0.843551	0	0	0	col-148	C12D8.8	protein_coding_gene
WBGene00000722	284.32	-6.33999	1.42074	-4.46247	NA	NA	1560.24	78.4061	46.3953	8.43894	6.66139	5.77612	col-149	B0024.1	protein_coding_gene
WBGene00000723	89.8072	-2.36572	0.49408	-4.78812	1.68351e-06	5.59603e-05	240.65	143.242	68.3276	23.9103	29.5004	33.2127	col-150	B0024.2	protein_coding_gene
WBGene00000724	0.647506	-0.623314	3.28744	-0.189605	0.849619	NA	0	0.753905	1.6871	0	0	1.44403	col-151	AC3.6	protein_coding_gene
WBGene00000725	2.05979	-2.29585	2.20873	-1.03944	0.298599	NA	7.96854	2.26172	0	1.40649	0	0.722016	col-152	F32G8.5	protein_coding_gene
WBGene00000726	68.7505	-1.63596	0.380376	-4.3009	1.7011e-05	0.000395493	145.027	88.2069	79.2938	35.1622	35.2102	29.6026	col-153	F17C11.3	protein_coding_gene
WBGene00000727	29.0887	-2.29381	1.01457	-2.26086	0.023768	0.106395	124.309	15.0781	5.90485	9.84543	8.56464	10.8302	col-154	F55C10.2	protein_coding_gene
WBGene00000728	301.295	-2.72051	0.373894	-7.27616	3.43448e-13	5.00483e-11	804.822	476.468	288.494	90.0153	65.6622	82.3098	col-155	F55C10.3	protein_coding_gene
WBGene00000729	9.16061	-4.22097	1.65018	-2.55788	0.0105313	0.0618512	46.2175	5.27734	0.843551	0	1.90325	0.722016	col-156	F57B7.3	protein_coding_gene
WBGene00000730	26.3584	-1.18005	0.598021	-1.97326	0.0484663	0.170554	58.9672	27.1406	24.463	11.2519	21.8874	14.4403	col-157	T11F9.9	protein_coding_gene
WBGene00000731	121.279	-0.0649826	0.480772	-0.135163	0.892483	0.953848	65.342	223.156	82.668	94.2348	129.421	132.851	col-158	D2023.7	protein_coding_gene
WBGene00000732	3761.3	-6.18899	0.79635	-7.7717	7.74394e-15	1.45274e-12	15521.1	4235.44	2506.19	91.4218	113.244	100.36	col-159	F57B1.3	protein_coding_gene
WBGene00000733	15651.5	-3.29127	0.207237	-15.8817	8.49023e-57	2.77138e-53	35061.6	29176.9	20969.8	2682.18	2663.6	3355.21	col-160	F57B1.4	protein_coding_gene
WBGene00000734	59.7657	-6.65118	1.72174	-3.86305	0.000111981	0.00194637	320.335	25.6328	9.27906	0	1.90325	1.44403	col-161	C50B6.4	protein_coding_gene
WBGene00000735	38.9936	-3.63679	0.904054	-4.02276	5.75197e-05	0.0011123	168.933	31.664	16.0275	7.03245	3.80651	6.49814	col-162	Y2H9A.3	protein_coding_gene
WBGene00000736	1.5425	-0.541435	1.70571	-0.317424	0.750922	NA	1.59371	3.01562	0.843551	1.40649	0.951627	1.44403	col-163	F46B3.17	protein_coding_gene
WBGene00000737	0.404591	0.732943	3.82022	0.191859	0.847853	NA	0	0.753905	0	0	0.951627	0.722016	col-164	T21D9.1	protein_coding_gene
WBGene00000738	256.387	6.95812	0.5082	13.6917	1.13802e-42	2.06374e-39	3.18742	6.03124	2.53065	524.621	349.247	652.702	col-165	F14H12.1	protein_coding_gene
WBGene00000739	501.477	-0.576396	0.333326	-1.72922	0.0837689	0.244929	943.475	492.3	367.788	388.191	370.183	446.928	col-166	T07H6.3	protein_coding_gene
WBGene00000740	118.473	-0.716998	1.35508	-0.529118	NA	NA	407.989	22.6172	11.8097	75.9504	88.5013	103.97	col-167	T10E10.2	protein_coding_gene
WBGene00000741	27.4542	-1.47153	1.07278	-1.37171	0.170155	0.377698	108.372	9.04686	4.21775	9.84543	18.0809	15.1623	col-168	T10E10.1	protein_coding_gene
WBGene00000742	14.1118	-0.328754	1.08485	-0.30304	0.76186	0.884501	41.4364	3.01562	3.3742	12.6584	10.4679	13.7183	col-169	T10E10.5	protein_coding_gene
WBGene00000743	7.45745	-1.96127	1.62125	-1.20972	0.226385	0.449449	33.4679	2.26172	0	2.81298	4.75813	1.44403	col-170	T10E10.6	protein_coding_gene
WBGene00000744	0	NA	NA	NA	NA	NA	0	0	0	0	0	0	col-171	T10E10.7	protein_coding_gene
WBGene00000745	4.903	4.74756	1.68363	2.81984	0.0048048	0.0357915	0	0.753905	0	5.62596	5.70976	17.3284	col-172	F38B6.5	protein_coding_gene
WBGene00000746	3.91086	-1.51306	1.6054	-0.942481	0.345946	0.579989	15.9371	0.753905	0.843551	2.81298	0.951627	2.16605	col-173	F41C6.5	protein_coding_gene
WBGene00000747	4.94111	1.36696	1.50427	0.908719	0.363499	0.598171	7.96854	0	0.843551	11.2519	3.80651	5.77612	col-174	F46C8.2	protein_coding_gene
WBGene00000748	22.0294	-7.91722	2.71035	-2.92111	0.00348787	0.0285055	114.747	16.5859	0.843551	0	0	0	col-175	C35B8.1	protein_coding_gene
WBGene00000749	12.1024	-1.13132	0.840234	-1.34643	0.178163	0.388846	31.8742	8.29296	10.1226	7.03245	9.51627	5.77612	col-176	ZC373.7	protein_coding_gene
WBGene00000750	8.76565	-0.782954	0.995005	-0.786884	0.43135	0.660604	20.7182	5.27734	7.59196	8.43894	1.90325	8.66419	col-177	F59F3.2	protein_coding_gene
WBGene00000751	25466.2	-1.73739	0.141797	-12.2527	1.62522e-34	1.76835e-31	41020.4	42279.8	34245.6	11904.5	10365.1	12981.8	col-178	C34F6.2	protein_coding_gene
WBGene00000752	4324.52	-2.63449	0.191433	-13.7619	4.31789e-43	8.80903e-40	8680.93	7943.9	5726.02	1120.97	1096.27	1379.05	col-179	C34F6.3	protein_coding_gene
WBGene00000753	62.6931	-3.37336	0.951252	-3.54623	0.000390781	0.00541421	290.055	38.4492	15.1839	5.62596	9.51627	17.3284	col-180	C44C10.1	protein_coding_gene
WBGene00000754	41801	-1.32969	0.156859	-8.47696	2.31147e-17	6.08477e-15	60423.8	67944.9	51056.8	21039.7	23312.9	27027.9	col-181	W03G11.1	protein_coding_gene
WBGene00000755	4.63466	1.89782	1.40913	1.34681	0.178043	0.388782	4.78112	1.50781	0	12.6584	3.80651	5.05411	col-182	R09A8.4	pseudogene
WBGene00000756	8.29872	4.66366	1.34811	3.45941	0.000541352	0.00708533	0	0	1.6871	11.2519	18.0809	18.7724	col-183	F02D10.1	protein_coding_gene
WBGene00000757	21177.5	-1.29258	0.166495	-7.76352	8.26031e-15	1.51844e-12	31917.2	34926.2	23387.4	12568.4	12167.5	12098.1	col-184	F15A2.1	protein_coding_gene
WBGene00000758	0.125651	-0.984699	4.08047	-0.24132	0.809307	NA	0	0.753905	0	0	0	0	col-185	H06A10.2	protein_coding_gene
WBGene00000759	9.99348	-1.81185	0.879373	-2.06039	0.0393616	0.148707	27.093	9.04686	10.9662	2.81298	5.70976	4.33209	col-186	E03G2.4	protein_coding_gene
WBGene00000760	5.69558	-0.502457	0.93102	-0.539685	0.589414	0.781148	4.78112	7.53905	7.59196	4.21947	5.70976	4.33209	col-187	C30F2.1	protein_coding_gene
WBGene00000761	1151.42	0.19679	0.142297	1.38295	0.166679	0.373518	1039.1	1161.01	1017.32	1206.77	1378.91	1105.41	coq-1	C24A11.9	protein_coding_gene
WBGene00000762	782.651	0.16251	0.139019	1.16897	0.242414	0.468106	675.732	724.503	814.026	783.415	885.964	812.268	coq-2	F57B9.4	protein_coding_gene
WBGene00000763	672.009	-0.145932	0.13272	-1.09955	0.271528	0.501502	713.981	662.683	743.168	613.23	613.799	685.193	coq-3	Y57G11C.11	protein_coding_gene
WBGene00000764	368.616	-0.00956383	0.158057	-0.0605086	0.951751	0.980426	350.616	346.042	411.653	372.72	373.989	356.676	coq-4	T03F1.2	protein_coding_gene
WBGene00000765	1501.41	0.0049986	0.103417	0.0483346	0.96145	0.984357	1536.33	1550.78	1410.42	1490.88	1525.46	1494.57	coq-5	ZK652.9	protein_coding_gene
WBGene00000766	1017.32	0.293656	0.147405	1.99217	0.0463528	0.165595	938.694	898.655	903.443	1239.12	1172.4	951.617	coq-6	K07B1.2	protein_coding_gene
WBGene00000767	2785.36	-0.120644	0.145521	-0.829047	0.407078	0.638263	3138.01	2948.52	2617.54	3040.83	2605.55	2361.71	coq-8	C35D10.4	protein_coding_gene
WBGene00000768	194.275	-0.947603	0.468322	-2.0234	0.0430321	0.157908	423.926	215.617	128.22	194.096	87.5496	116.245	cor-1	R01H10.3	protein_coding_gene
WBGene00000770	969.178	0.309888	0.198431	1.56169	0.11836	0.302951	691.669	869.253	1034.19	918.438	1079.14	1222.37	cpb-1	C40H1.1	protein_coding_gene
WBGene00000771	24.7897	-2.92181	1.11192	-2.62771	0.00859625	0.053636	90.8413	34.6796	5.90485	4.21947	12.3711	0.722016	cpb-2	C30B5.3	protein_coding_gene
WBGene00000772	4834.11	-0.018197	0.0972892	-0.187041	0.851629	0.933864	4752.44	4617.67	5222.42	4850.98	4764.79	4796.35	cpb-3	B0414.5	protein_coding_gene
WBGene00000773	2613.83	0.21959	0.103447	2.12273	0.0337764	0.134901	2261.47	2514.27	2464.86	2935.34	2816.81	2690.23	cpf-1	F28C6.3	protein_coding_gene
WBGene00000774	2024.27	0.169787	0.121241	1.40041	0.161391	0.366148	1692.52	1960.15	2059.11	2111.14	2217.29	2105.4	cpf-2	F56A8.6	protein_coding_gene
WBGene00000775	150.668	-0.587884	0.241811	-2.43117	0.0150501	0.079007	211.963	181.691	150.152	127.991	106.582	125.631	cpin-1	F38E11.3	protein_coding_gene
WBGene00000776	26185.6	-1.01829	0.128243	-7.94027	2.01742e-15	4.22132e-13	39372.6	30554.3	35258.7	18152.2	16836.2	16939.9	cpl-1	T03E6.7	protein_coding_gene
WBGene00000777	5714.95	0.286345	0.13589	2.10718	0.0351018	0.138249	4575.54	4953.91	5917.51	5945.23	6242.67	6654.82	cpn-1	F43G9.9	protein_coding_gene
WBGene00000778	60.4209	0.474888	0.45216	1.05026	0.293596	0.527215	73.3106	45.9882	33.742	75.9504	44.7264	88.8079	cpn-2	D1069.2	protein_coding_gene
WBGene00000779	2423.54	-1.61261	0.223981	-7.19977	6.03145e-13	8.13547e-11	4180.3	2957.57	3822.97	1112.53	927.836	1540.06	cpn-3	F28H1.2	protein_coding_gene
WBGene00000780	500.796	-0.96399	0.233403	-4.13015	3.62523e-05	0.000749903	887.695	523.21	577.832	338.964	346.392	330.683	cpn-4	F49D11.8	protein_coding_gene
WBGene00000781	4263.83	-0.715858	0.940591	-0.761073	0.446614	0.673677	2267.85	1538.72	12094.8	2845.33	2879.62	3956.65	cpr-1	C52E4.1	protein_coding_gene
WBGene00000782	0.515599	-0.807314	4.03911	-0.199874	0.841579	NA	0	0	1.6871	1.40649	0	0	cpr-2	F36D3.9	protein_coding_gene
WBGene00000783	227.936	0.825239	0.359207	2.29739	0.0215966	0.100221	160.964	238.234	93.6341	291.143	351.15	232.489	cpr-3	T10H4.12	protein_coding_gene
WBGene00000784	3463.86	0.909274	0.327112	2.7797	0.00544085	0.03901	2382.59	1243.19	3596.06	3786.27	4996.04	4779.02	cpr-4	F44C4.3	protein_coding_gene
WBGene00000785	5007.06	-1.51385	0.635638	-2.38162	0.0172366	0.0863997	7311.93	4098.23	10840.5	3284.15	1032.51	3475.06	cpr-5	W07B8.5	protein_coding_gene
WBGene00000786	21377.1	-0.247045	0.182198	-1.35592	0.175125	0.384865	23416.3	27710.5	18480.5	20211.3	21620	16823.7	cpr-6	C25B8.3	protein_coding_gene
WBGene00000787	955.083	0.0109356	0.162959	0.0671065	0.946497	0.978327	1094.88	906.948	854.517	984.543	1047.74	841.87	cps-6	C41D11.8	protein_coding_gene
WBGene00000788	7730.49	-0.80021	0.190939	-4.19093	2.77816e-05	0.000600561	10733.6	11527.2	7202.24	5922.73	5724.99	5272.16	cpz-1	F32B5.8	protein_coding_gene
WBGene00000789	1123.67	-0.0307378	0.303781	-0.101184	0.919404	0.967484	1606.46	1093.16	709.426	1053.46	1400.79	878.693	cpz-2	M04G12.2	protein_coding_gene
WBGene00000792	261.767	0.920942	0.300465	3.06505	0.00217633	0.0202855	175.308	199.031	167.023	488.052	235.052	306.135	crb-1	F11C7.4	protein_coding_gene
WBGene00000793	1207.35	-0.0420233	0.166175	-0.252886	0.800356	0.907819	1104.44	1240.93	1330.28	977.51	1273.28	1317.68	crh-1	Y41C4A.4	protein_coding_gene
WBGene00000794	3265.66	0.0401063	0.150901	0.265778	0.79041	0.902307	2941.98	3652.67	3062.09	3493.72	3585.73	2857.74	crn-1	Y47G6A.8	protein_coding_gene
WBGene00000795	431.85	0.280058	0.188897	1.4826	0.138181	0.333568	360.178	357.351	451.3	513.369	403.49	505.411	crn-2	CD4.2	protein_coding_gene
WBGene00000796	4148.34	0.138506	0.162841	0.850556	0.395016	0.628424	4151.61	4383.2	3312.62	4579.53	4735.29	3727.77	crn-3	C14A4.4	protein_coding_gene
WBGene00000797	541.643	0.297712	0.172288	1.72799	0.0839902	0.245268	420.739	487.023	549.152	528.84	612.847	651.258	crn-4	AH9.2	protein_coding_gene
WBGene00000798	671.832	0.190178	0.138646	1.37168	0.170162	0.377698	583.297	600.108	698.46	691.993	715.623	741.51	crn-5	C14A4.5	protein_coding_gene
WBGene00000799	180.536	-0.743157	0.320715	-2.31719	0.0204934	0.0969487	183.276	182.445	312.957	109.706	123.711	171.118	crn-6	K04H4.6	protein_coding_gene
WBGene00000800	6791.38	-0.0834341	0.147015	-0.567522	0.570359	0.767929	7396.4	7354.34	6211.06	7201.23	6977.33	5607.89	cars-1	Y23H5A.7	protein_coding_gene
WBGene00000801	148.606	-0.340743	0.212404	-1.60422	0.108665	0.287349	160.964	157.566	178.833	136.43	137.986	119.855	cars-2	Y23H5A.1	pseudogene
WBGene00000802	23029.8	-0.0378992	0.132581	-0.285857	0.774987	0.892567	24133.5	25430.7	20433.3	21965.2	24956.4	21259.7	crt-1	Y38A10A.5	protein_coding_gene
WBGene00000803	824.158	0.448984	0.149913	2.99497	0.0027447	0.0240904	623.14	773.507	690.024	992.982	1006.82	858.477	csb-1	F53H4.1	protein_coding_gene
WBGene00000804	2548	0.283177	0.229745	1.23257	0.217736	0.439732	1797.7	2147.12	2950.74	2270.07	2700.72	3421.63	csc-1	Y48E1B.12	protein_coding_gene
WBGene00000812	2290.79	0.0298107	0.0974245	0.305988	0.759614	0.883528	2141.94	2295.64	2360.25	2323.52	2356.23	2267.13	csk-1	Y48G1C.2	protein_coding_gene
WBGene00000813	2846.6	0.0580377	0.10553	0.549963	0.582345	0.775937	2679.02	2735.17	2951.58	3007.08	2716.89	2989.87	csn-1	Y59A8A.1	protein_coding_gene
WBGene00000814	3209.26	0.171158	0.177758	0.962871	0.335612	0.57064	3232.04	3470.23	2355.19	3506.38	3639.02	3052.68	csn-2	B0025.2	protein_coding_gene
WBGene00000815	2514.76	0.128325	0.0884328	1.45111	0.14675	0.346781	2330	2433.61	2443.77	2607.63	2612.21	2661.35	csn-3	Y38C1AA.2	protein_coding_gene
WBGene00000816	2178.26	0.244769	0.121909	2.0078	0.0446644	0.161872	1756.27	2062.68	2157.8	2405.1	2347.66	2340.05	csn-4	Y55F3AM.15	protein_coding_gene
WBGene00000817	2507.41	0.134067	0.134238	0.998725	0.317928	0.551147	2202.5	2283.58	2685.87	2561.22	2451.39	2859.9	csn-5	B0547.1	protein_coding_gene
WBGene00000818	2698.78	0.191909	0.11803	1.62594	0.103962	0.280087	2331.59	2545.94	2678.27	2782.04	3127.04	2727.77	csn-6	Y67H2A.6	protein_coding_gene
WBGene00000819	39.3945	0.888456	0.463512	1.91679	0.0552642	0.186859	15.9371	38.4492	26.9936	61.8855	44.7264	48.375	csp-1	Y48E1B.13	protein_coding_gene
WBGene00000820	10.8056	-2.53062	0.974474	-2.59691	0.00940662	0.0570318	36.6553	11.3086	7.59196	2.81298	2.85488	3.61008	csp-2	Y73B6BL.7	protein_coding_gene
WBGene00000821	2.67172	1.2122	1.4627	0.828743	0.40725	NA	1.59371	2.26172	0.843551	7.03245	2.85488	1.44403	csp-3	Y47H9C.6	protein_coding_gene
WBGene00000822	2682.54	-1.58496	0.282945	-5.60168	2.12288e-08	1.20304e-06	5337.33	3801.94	2930.5	1859.38	1050.6	1115.51	csq-1	F40E10.3	protein_coding_gene
WBGene00000829	29319.4	-0.271767	0.325425	-0.835116	0.403652	0.635119	28975.2	34871.1	32373.8	12396.8	33543.9	33755.7	ctb-1	MTCE.21	protein_coding_gene
WBGene00000830	115.831	-0.0545946	0.303445	-0.179916	0.857218	0.937029	129.09	122.133	102.07	137.836	123.711	80.1437	ctl-1	Y54G11A.6	protein_coding_gene
WBGene00000831	919.909	-0.183836	0.19392	-0.947999	0.34313	0.57764	827.134	885.085	1222.3	770.756	932.594	881.581	ctl-2	Y54G11A.5	protein_coding_gene
WBGene00000832	487.381	0.253576	0.170598	1.48639	0.137175	0.33227	463.769	484.761	384.659	575.254	541.475	474.364	ctn-1	Y23H5A.5	protein_coding_gene
WBGene00000833	14594.7	-0.635271	0.140358	-4.52608	6.0087e-06	0.00016482	18327.6	15008.7	19937.3	11018.4	11065.5	12210.7	cts-1	T20G5.2	protein_coding_gene
WBGene00000834	4627.06	0.173459	0.125265	1.38473	0.166135	0.372611	4601.03	4497.04	3949.5	5168.85	5141.64	4404.3	cua-1	Y76A2A.2	protein_coding_gene
WBGene00000835	713.633	-0.228312	0.222849	-1.02451	0.305593	0.539023	734.699	651.374	925.375	573.848	569.073	827.43	cuc-1	ZK652.11	protein_coding_gene
WBGene00000836	3647.46	-0.217591	0.101164	-2.15087	0.0314867	0.129054	3796.21	4230.16	3736.93	3417.77	3395.4	3308.28	cul-1	D2045.6	protein_coding_gene
WBGene00000837	6537.33	0.0771981	0.0955115	0.80826	0.418941	0.649008	5927	6496.4	6660.68	6641.44	6614.76	6883.7	cul-2	ZK520.4	protein_coding_gene
WBGene00000838	6276.27	0.150118	0.087221	1.72112	0.0852288	0.247556	5839.35	5952.83	6056.69	6482.51	6918.32	6407.89	cul-3	Y108G3AL.1	protein_coding_gene
WBGene00000839	3060.6	0.153492	0.103504	1.48296	0.138086	0.333508	2865.49	2968.12	2857.11	3372.76	3329.74	2970.37	cul-4	F45E12.3	protein_coding_gene
WBGene00000840	2638.97	0.0053289	0.131337	0.0405744	0.967635	0.986185	2584.99	2850.52	2464.01	2767.97	2829.19	2337.16	cul-5	ZK856.1	protein_coding_gene
WBGene00000841	57.5362	-0.145335	0.343709	-0.422843	0.67241	0.834174	54.1861	76.1444	50.613	52.0401	55.1943	57.0392	cul-6	K08E7.7	protein_coding_gene
WBGene00000843	2868.72	0.151301	0.111237	1.36017	0.173775	0.383216	2567.46	2836.94	2746.6	3102.72	3183.19	2775.43	cup-2	F25D7.1	protein_coding_gene
WBGene00000845	97.4549	-0.158723	0.318984	-0.497591	0.618772	0.799033	111.56	112.332	86.0422	63.292	107.534	103.97	cup-4	C02C2.3	protein_coding_gene
WBGene00000846	2147.99	0.183981	0.159267	1.15517	0.248019	0.474192	1722.8	1994.83	2314.7	2009.87	2419.03	2426.69	cup-5	R13A5.1	protein_coding_gene
WBGene00000851	1.79221	1.07001	2.08934	0.512126	0.608563	NA	0	0	3.3742	1.40649	3.80651	2.16605	cut-1	C47G2.1	protein_coding_gene
WBGene00000853	40.9946	2.99762	0.596642	5.02415	5.05671e-07	2.01944e-05	6.37483	14.3242	5.90485	95.6413	39.9683	83.7538	cut-6	M142.2	protein_coding_gene
WBGene00000854	1872.69	0.122117	0.169492	0.720487	0.471225	0.692497	1888.54	1963.92	1526.83	2149.12	2074.55	1633.2	cux-7	C07H6.8	protein_coding_gene
WBGene00000857	119.86	0.136099	0.327517	0.415548	0.67774	0.837477	132.278	104.039	106.287	165.966	82.7915	127.797	cwn-1	K10B4.6	protein_coding_gene
WBGene00000858	60.1245	0.274895	0.464799	0.591429	0.554233	0.755125	58.9672	63.328	40.4904	97.0478	35.2102	65.7034	cwn-2	W01B6.1	protein_coding_gene
WBGene00000859	1.45423	0.878692	3.3858	0.259523	0.795232	NA	0	3.01562	0	0	5.70976	0	cwp-1	C37H5.10	protein_coding_gene
WBGene00000860	1.57372	-1.967	3.32286	-0.591959	0.553878	NA	0	7.53905	0	0	1.90325	0	cwp-2	C37H5.11	protein_coding_gene
WBGene00000861	0	NA	NA	NA	NA	NA	0	0	0	0	0	0	cwp-3	C37H5.4	protein_coding_gene
WBGene00000862	11.0511	-1.39906	0.808098	-1.7313	0.0833983	0.244317	19.1245	21.1093	7.59196	8.43894	5.70976	4.33209	cwp-4	K11D12.1	protein_coding_gene
WBGene00000863	2142.09	0.278432	0.154087	1.80697	0.0707665	0.220349	1703.67	1845.56	2256.5	2375.56	2129.74	2541.49	cya-1	ZK507.6	protein_coding_gene
WBGene00000864	14.9755	-0.570243	0.60985	-0.935055	0.34976	0.583709	17.5308	20.3554	16.0275	8.43894	15.226	12.2743	cya-2	F59H6.7	protein_coding_gene
WBGene00000865	10879.7	0.251381	0.162695	1.54511	0.12232	0.308847	8099.22	10097.1	11603.9	10839.8	11758.3	12880	cyb-1	ZC168.4	protein_coding_gene
[truncated: 46,234 more rows]

## Sheet: DESeq_day1_day4_Illumina
DESeq2 results from 3 replicates of WT day 4 vs. day 1 Illumina RNA-seq
[truncated: 46,935 more rows]

[truncated: 13 more sheets: DESeq_day1_day5_Illumina, DESeq_day1_day7_Illumina, DESeq_day1_day10_Illumina, DESeq_day1_day15_Illumina, Illumina DE Genes summary, DESeq_day1_day2_nanopore, DESeq_day1_day3_nanopore, DESeq_day1_day4_nanopore, DESeq_day1_day5_nanopore, DESeq_day1_day7_nanopore, DESeq_day1_day10_nanopore, DESeq_day1_day15_nanopore, Nanopore DE Genes summary]
