# Supplementary material for: Full-length direct RNA sequencing reveals extensive remodeling of RNA expression, processing and modification in aging Caenorhabditis elegans
Source: Nucleic Acids Res. 2024 Nov 18;52(22):13896–913. doi: 10.1093/nar/gkae1064 (PMC11662692; doi:10.1093/nar/gkae1064)
Supplement: gkae1064_Supplemental_Files [file gkae1064_supplemental_files.zip › 03_all_flair_isoforms_and_UTRs.xlsx]

## Sheet: all full-length isoforms
Genomic coordinates and filtered read numbers for isoforms with Nanopore DRS full-length support
chr	start	end	isoform name	strand	number of exons	exon sizes	exon starts	gene	biotype	day1_rep1	day1_rep2	day1_rep3	day2_rep1	day2_rep2	day2_rep3	day3_rep1	day3_rep2	day3_rep3	day4_rep1	day4_rep2	day4_rep3	day5_rep1	day5_rep2	day5_rep3	day7_rep1	day7_rep2	day7_rep3	day10_rep1	day10_rep2	day10_rep3	day15_rep1	day15_rep2	day15_rep3
I	4115	10230	Y74C9A.3.1_WBGene00022277	-	5	243,102,291,120,136,	0,1079,1921,5611,5979,	homt-1	protein coding gene	59	57	55	41	41	50	34	51	29	54	69	61	42	41	53	55	27	30	37	54	23	70	41	33
I	11494	16837	Y74C9A.2a.1_WBGene00022276	+	4	67,72,210,365,	0,123,3456,4978,	nlp-40	protein coding gene	53	86	95	24	78	73	54	72	39	114	76	73	36	68	90	44	31	56	41	41	41	42	20	26
I	11617	16833	Y74C9A.2a.2_WBGene00022276	+	3	72,210,361,	0,3333,4855,	nlp-40	protein coding gene	10	24	14	7	16	29	10	11	2	20	19	8	9	18	8	14	6	12	13	14	9	13	7	6
I	17483	26781	Y74C9A.4a.1_WBGene00022278	-	12	475,110,227,208,117,127,195,162,200,154,92,49,	0,522,1531,2787,3364,3529,7167,7445,7789,8887,9106,9249,	rcor-1	protein coding gene	29	36	32	26	34	33	22	23	6	52	47	36	38	33	40	36	21	25	28	29	15	41	23	19
I	17486	26781	Y74C9A.4b.1_WBGene00022278	-	12	472,110,227,208,117,127,195,162,200,154,101,49,	0,519,1528,2784,3361,3526,7164,7442,7786,8884,9103,9246,	rcor-1	protein coding gene	44	33	25	29	31	26	17	29	14	33	21	33	22	23	19	26	12	8	10	19	11	14	17	15
I	17910	26643	Y74C9A.4c.1_WBGene00022278	-	11	48,110,227,208,117,127,195,162,200,154,54,	0,95,1104,2360,2937,3102,6740,7018,7362,8460,8679,	rcor-1	protein coding gene	2	13	14	4	20	18	9	22	6	25	16	20	3	8	18	13	8	8	11	12	10	14	12	8
I	27588	33150	Y74C9A.5.2_WBGene00022279	-	6	817,268,656,304,131,114,	0,1511,2180,4180,4823,5448,	sesn-1	protein coding gene	2	6	1	0	5	4	3	2	2	3	4	4	3	4	4	4	0	1	2	1	0	2	1	1
I	27590	32548	Y74C9A.5.1_WBGene00022279	-	5	815,268,656,304,137,	0,1509,2178,4178,4821,	sesn-1	protein coding gene	4	2	2	1	2	3	2	1	0	4	2	2	2	0	3	0	1	1	0	0	0	0	1	1
I	47460	49860	Y48G1C.12.1_WBGene00044345	+	4	150,163,183,610,	0,235,887,1790,		protein coding gene	34	28	45	27	38	36	23	28	11	40	34	35	30	20	45	30	16	24	23	28	13	33	20	21
I	49920	54426	Y48G1C.4a.1_WBGene00021677	+	7	96,216,128,107,72,305,483,	0,894,2362,2545,3345,3470,4023,	pgs-1	protein coding gene	42	47	52	39	50	40	30	54	24	64	52	66	34	52	47	46	35	45	34	41	33	37	33	23
I	71844	81156	Y48G1C.2a.2_WBGene00000812	+	12	88,80,251,77,162,184,320,162,205,87,135,851,	0,666,802,1096,1760,2780,3326,4106,5104,5868,7468,8461,	csk-1	protein coding gene	21	18	19	17	24	23	13	15	10	19	10	20	16	16	16	9	6	6	10	14	8	16	10	5
I	81192	91296	Y48G1C.10a.1_WBGene00021683	+	16	80,79,122,91,240,124,180,125,150,81,190,215,233,141,213,878,	0,692,823,1393,1988,2997,3195,3421,3643,5631,5841,6327,7075,7373,8179,9226,		protein coding gene	10	6	9	2	10	12	5	7	4	11	6	3	1	5	3	6	3	3	6	7	3	5	2	1
I	84989	86293	Y48G1C.6.1-0_WBGene00021679	-	3	365,181,197,	0,451,1107,		protein coding gene	6	5	4	4	2	4	2	2	3	3	0	1	2	1	3	0	1	1	2	6	2	1	2	1
I	91367	92720	single_exon_productive_isoform_169_I:91000	+	1	1353,	0,	NA	NA	1	0	0	2	1	1	2	1	0	0	0	0	0	1	0	0	3	0	1	0	1	0	0	0
I	91403	92720	Y48G1C.9.1_WBGene00021682	+	2	191,198,	0,1119,		protein coding gene	169	131	172	123	125	172	108	96	54	156	125	116	84	99	121	127	81	91	73	84	71	96	56	57
I	93021	94884	Y48G1C.1.1_WBGene00021676	+	6	115,375,407,145,300,263,	0,160,587,1042,1247,1600,	pid-2	protein coding gene	14	17	23	17	18	22	9	13	8	17	16	7	6	13	19	13	9	8	8	13	8	16	3	10
I	94828	95312	Y48G1C.13.1_WBGene00189949	-	3	101,143,76,	0,147,408,		protein coding gene	10	44	53	10	46	57	42	49	26	66	46	53	34	22	58	50	36	40	24	32	21	29	22	14
I	96458	108223	Y48G1C.8a.1_WBGene00021681	-	14	534,361,764,161,185,231,229,769,274,186,319,131,193,628,	0,1141,1836,3170,3680,3936,5046,5989,7981,8977,9557,10230,10897,11137,		protein coding gene	0	6	1	0	9	5	0	7	1	1	6	1	4	5	3	0	0	7	0	0	0	0	1	0
I	96470	108167	Y48G1C.8b.1_WBGene00021681	-	14	522,361,764,161,200,231,229,769,274,186,319,131,193,572,	0,1129,1824,3158,3668,3924,5034,5977,7969,8965,9545,10218,10885,11125,		protein coding gene	3	9	4	5	6	4	0	4	5	2	15	5	1	11	6	4	2	2	1	1	1	3	1	1
I	108681	110057	F53G12.1.1_WBGene00004274	-	4	765,292,122,53,	0,810,1153,1323,	rab-11.1	protein coding gene	492	430	466	415	436	426	297	335	201	450	386	352	262	237	313	265	161	212	244	282	171	361	190	157
I	111037	112272	F53G12.10.1_WBGene00004418	+	5	28,100,198,217,254,	0,123,472,717,981,	rpl-7	protein coding gene	1427	1882	1922	635	1408	1518	939	966	568	1540	1137	1105	453	815	1208	962	613	930	935	1048	772	1502	823	725
I	111037	112417	F53G12.10.2_WBGene00004418	+	6	28,100,198,217,249,6,	0,123,472,717,981,1374,	rpl-7	protein coding gene	169	211	244	75	173	220	118	146	84	202	147	170	57	116	151	148	69	126	131	172	125	199	134	141
I	112284	113751	F53G12.9a.1_WBGene00018774	+	6	197,126,204,144,102,156,	0,242,415,954,1141,1311,		protein coding gene	6	4	1	4	5	8	5	4	2	15	16	21	11	11	14	9	9	12	10	11	9	13	9	8
I	127284	134270	F53G12.5b.1_WBGene00003229	+	8	52,52,200,180,158,451,82,857,	0,100,1412,1660,1891,4818,5327,6129,	mex-3	protein coding gene	26	35	25	18	33	39	21	26	7	31	50	28	13	35	25	20	3	19	17	42	12	30	21	16
I	127285	134269	F53G12.5a.2_WBGene00003229	+	8	51,52,200,180,167,451,82,856,	0,99,1411,1659,1881,4817,5326,6128,	mex-3	protein coding gene	31	86	79	28	98	79	53	110	43	106	123	102	23	93	86	39	30	45	37	46	16	51	36	24
I	128696	134267	F53G12.5a.1_WBGene00003229	+	6	200,180,167,451,82,854,	0,248,470,3406,3915,4717,	mex-3	protein coding gene	2	13	7	5	12	8	4	11	4	8	10	10	2	9	10	1	5	6	4	6	3	0	9	1
I	171222	176040	F56C11.6a.2_WBGene00018958	+	9	146,97,165,538,228,176,145,130,286,	0,2189,2338,2552,3382,3655,3874,4356,4532,	cest-27	protein coding gene	1	1	1	0	0	0	1	1	2	4	1	1	1	1	0	3	1	1	3	9	0	8	8	4
I	173411	175989	F56C11.6a.1_WBGene00018958	+	8	97,165,538,228,176,145,130,235,	0,149,363,1193,1466,1685,2167,2343,	cest-27	protein coding gene	1	1	1	0	1	2	0	0	1	0	1	0	0	0	0	1	0	0	1	1	0	1	0	1
I	178523	182159	F56C11.5b.1_WBGene00018957	+	5	97,99,264,105,346,	0,2076,2727,3139,3290,		protein coding gene	6	2	3	4	4	2	1	5	0	6	6	4	4	3	2	0	0	1	5	3	2	4	2	2
I	180080	182161	F56C11.5a.1_WBGene00018957	+	5	385,99,264,105,348,	0,519,1170,1582,1733,		protein coding gene	39	56	59	57	53	54	54	54	31	98	69	87	44	58	67	68	43	49	37	51	35	62	31	25
I	182067	182772	F56C11.3.1_WBGene00018955	-	4	278,107,72,101,	0,326,477,604,		protein coding gene	39	31	36	34	33	48	31	16	9	37	36	48	26	30	42	45	24	28	28	28	24	46	21	28
I	212255	215491	Y48G1BL.3_WBGene00004246	-	4	241,663,459,105,	0,1268,2602,3131,	puf-10	pseudogene	15	22	14	10	16	15	9	14	3	19	12	16	11	18	9	16	12	7	3	8	6	5	5	3
I	216027	217002	Y48G1BL.1_WBGene00021662	+	3	65,133,672,	0,117,303,	snpc-3.3	pseudogene	0	0	0	1	2	2	1	1	1	4	2	1	0	1	2	4	1	1	1	0	0	3	0	1
I	252106	254294	Y48G1BM.1.1_WBGene00021667	+	6	77,135,630,168,96,349,	0,129,317,1195,1601,1839,	snpc-3.2	protein coding gene	6	7	4	4	7	9	7	9	3	9	9	3	3	7	10	4	2	6	6	6	4	4	9	2
I	280113	286113	C53D5.2.1_WBGene00016903	+	7	93,121,131,230,204,81,279,	0,197,3405,4195,4894,5444,5721,	2024-03-04	protein coding gene	4	2	4	0	0	2	3	3	0	3	3	2	1	2	0	1	0	1	1	2	1	1	2	0
I	286039	289185	C53D5.4a.1_WBGene00016905	-	6	381,124,495,87,153,213,	0,834,1469,2518,2710,2933,	ztf-3	protein coding gene	14	4	7	4	15	6	7	8	1	8	13	8	8	8	6	8	4	10	4	6	2	6	2	1
I	286087	289185	C53D5.4b.1_WBGene00016905	-	5	333,495,87,153,213,	0,1421,2470,2662,2885,	ztf-3	protein coding gene	16	14	21	18	8	13	6	11	4	19	22	16	11	10	19	11	10	3	13	20	6	11	12	5
I	291214	305471	C53D5.1a.1_WBGene00016902	+	8	93,59,110,70,526,122,163,544,	0,4577,11380,11546,11988,12573,12878,13713,		protein coding gene	15	19	16	19	26	14	6	20	13	19	30	14	12	24	23	12	7	11	9	11	7	9	7	2
I	295741	305477	C53D5.1c.2_WBGene00016902	+	7	109,110,70,526,122,163,550,	0,6853,7019,7461,8046,8351,9186,		protein coding gene	0	2	2	1	5	4	2	2	0	6	3	1	2	1	2	2	1	2	0	1	0	1	2	0
I	305810	310790	C53D5.5a.1_WBGene00016906	-	7	278,319,724,221,230,220,29,	0,479,1280,2760,3394,3731,4951,		protein coding gene	5	10	7	3	4	1	2	5	1	2	10	0	2	3	0	2	2	3	5	1	0	0	1	0
I	310980	314989	C53D5.6.1_WBGene00002077	-	7	596,151,1043,917,215,621,167,	0,653,855,1945,2907,3173,3842,	imb-3	protein coding gene	37	113	60	38	120	32	21	169	35	37	228	42	26	151	48	40	19	35	33	27	36	27	10	22
I	318149	318547	single_exon_unproductive_isoform_65_I:318000	-	1	398,	0,	NA	NA	7	5	3	1	5	2	1	8	1	4	10	3	6	2	3	5	3	7	3	2	1	3	2	1
I	318548	323352	Y48G1A.5a.1_WBGene00002079	-	5	580,680,1314,309,210,	0,1189,2526,4236,4594,	xpo-2	protein coding gene	39	31	34	21	54	25	14	73	19	23	83	34	13	59	40	17	7	24	16	24	13	10	5	15
I	323854	330987	Y48G1A.4.1_WBGene00021660	+	7	80,262,365,750,287,133,877,	0,124,434,1444,3104,3992,6256,	nol-14	protein coding gene	9	10	3	8	6	4	2	11	2	5	13	4	7	7	3	5	4	3	2	3	3	5	3	1
I	332603	337845	Y48G1A.3.1_WBGene00000917	+	5	161,104,320,435,281,	0,242,1187,3105,4961,	daf-25	protein coding gene	40	45	43	26	39	49	33	42	13	44	47	20	18	23	34	36	14	20	19	18	22	22	21	16
I	343068	348424	Y48G1A.6a.1_WBGene00021661	-	7	581,140,810,142,182,252,120,	0,825,1952,3306,3492,3724,5236,	mbtr-1	protein coding gene	2	6	2	2	5	1	2	7	4	2	8	1	5	4	6	1	1	2	1	4	1	2	1	2
I	343281	348357	Y48G1A.6a.1-0_WBGene00021661	-	7	368,140,810,142,182,252,53,	0,612,1739,3093,3279,3511,5023,	mbtr-1	protein coding gene	1	1	1	0	0	2	0	1	0	0	2	0	0	1	0	0	0	1	0	0	1	0	0	0
I	343286	347150	Y48G1A.6b.1-0_WBGene00021661	-	7	363,140,810,142,182,252,58,	0,607,1734,3088,3274,3506,3806,	mbtr-1	protein coding gene	0	0	1	0	3	3	3	6	4	4	7	2	1	8	9	1	2	5	0	5	1	4	2	0
I	347468	348357	Y48G1A.2.1_WBGene00021658	+	4	113,77,222,316,	0,161,293,573,		protein coding gene	114	109	159	145	168	163	143	195	99	261	211	242	141	132	199	123	97	114	105	120	91	118	72	72
I	348459	357236	Y48G1A.1.1_WBGene00021657	+	13	160,228,329,162,345,287,307,221,319,108,280,113,243,	0,217,892,1725,2181,3334,4406,5284,5921,6914,7078,8374,8534,		protein coding gene	4	5	2	4	14	2	2	5	1	5	4	12	2	3	3	2	1	1	4	1	1	2	1	1
I	357239	363901	R119.1_WBGene00020087	-	8	88,107,468,974,336,534,60,130,	0,136,1051,2985,4009,5830,6415,6532,		pseudogene	1	7	2	3	9	2	0	3	2	4	7	4	1	4	5	1	4	1	2	1	1	2	0	0
I	357239	363901	unproductive_splice_isoform_42_WBGene00020087	-	7	88,107,468,1360,534,60,130,	0,136,1051,2985,5830,6415,6532,		pseudogene	3	3	4	2	3	3	0	4	0	1	5	4	6	2	3	0	0	1	1	0	2	1	0	0
I	364509	368579	R119.7a.1_WBGene00020091	+	6	170,456,66,317,557,834,	0,226,1021,1134,2143,3236,	rnp-8	protein coding gene	102	118	95	94	135	84	79	156	54	146	188	157	77	153	147	101	56	82	92	89	61	113	62	61
I	364733	368287	R119.7b.2_WBGene00020091	+	5	458,66,317,557,542,	0,797,910,1919,3012,	rnp-8	protein coding gene	8	12	6	4	7	7	4	13	5	7	11	12	2	12	8	3	6	8	5	10	6	7	5	3
I	366642	368283	R119.7b.3_WBGene00020091	+	2	567,538,	0,1103,	rnp-8	protein coding gene	1	1	1	0	0	0	0	0	1	0	1	1	0	0	4	0	0	1	2	1	0	0	0	1
I	368269	373465	R119.2.1_WBGene00020088	-	5	977,338,319,91,135,	0,2154,3085,4347,5061,		protein coding gene	2	2	2	3	2	1	1	4	3	8	3	2	0	3	4	2	1	2	4	5	0	4	1	1
I	373570	379073	R119.3.1_WBGene00020089	-	5	172,321,71,174,145,	0,3627,5000,5132,5358,		protein coding gene	70	47	56	45	40	39	37	56	24	65	56	64	27	38	58	55	36	39	43	44	39	70	53	42
I	379070	381902	R119.4.1_WBGene00004143	-	6	1058,373,317,248,205,112,	0,1112,1534,1900,2195,2720,	pqn-59	protein coding gene	326	599	391	317	612	446	270	576	255	444	576	414	221	447	367	229	152	234	186	295	190	342	225	194
I	382825	388564	R119.6.1_WBGene00006385	+	8	88,76,254,136,601,261,105,188,	0,163,295,603,1799,3250,5220,5551,	taf-4	protein coding gene	18	16	22	17	24	18	6	21	9	25	41	15	6	30	20	12	8	20	5	10	12	14	6	4
I	388469	394415	R119.5a.1_WBGene00020090	-	10	469,62,360,66,195,35,207,125,284,326,	0,1289,1723,2565,3142,3688,3986,4528,4886,5620,		protein coding gene	2	0	0	0	3	1	1	0	0	5	6	1	2	6	4	3	0	1	5	2	7	7	4	4
I	398890	412918	Y50C1A.1a.1_WBGene00021733	+	12	158,81,153,93,125,204,169,175,243,283,233,478,	0,298,1062,3064,3402,4623,7172,8479,9630,11453,12312,13550,	otub-2	protein coding gene	24	21	18	23	15	29	11	18	10	18	22	24	10	15	19	14	10	13	11	19	9	26	20	8
I	444002	461605	C07F11.1.1_WBGene00006593	+	14	107,123,91,75,138,110,278,167,136,176,139,1386,494,656,	0,251,991,2705,2911,6194,6479,7292,11353,11543,12853,13233,15566,16947,	tol-1	protein coding gene	11	23	12	12	23	14	17	29	7	17	30	18	9	24	15	10	7	3	9	9	2	7	4	5
I	461994	462651	W04C9.4.1_WBGene00021026	+	3	179,89,281,	0,235,376,		protein coding gene	163	107	86	101	87	88	75	48	31	113	85	77	60	61	88	79	69	56	48	99	36	106	46	32
I	471134	473890	W04C9.8_WBGene00235387	+	4	155,275,69,58,	0,1094,2583,2698,		ncRNA gene	2	0	0	0	0	2	0	1	0	0	0	0	1	0	2	3	0	3	2	0	2	7	0	1
I	488606	489905	W04C9.2.1_WBGene00021024	+	4	117,66,63,206,	0,161,275,1093,		protein coding gene	304	214	265	190	203	231	199	163	97	273	193	225	139	133	211	181	145	132	148	144	107	210	121	67
I	489968	496158	W04C9.1a.1_WBGene00001814	+	10	234,106,210,115,325,127,690,84,315,331,	0,1228,1381,1641,1867,2256,2898,4291,4423,5859,	haf-4	protein coding gene	8	8	2	2	8	4	1	5	2	11	9	2	1	2	2	2	3	7	0	4	4	2	0	2
I	496143	502042	Y65B4BL.3a.1_WBGene00022035	-	6	140,135,141,141,327,114,	0,186,1546,2283,3649,5785,		protein coding gene	30	31	33	30	37	40	25	39	8	64	36	53	37	36	52	44	23	29	23	34	16	41	24	14
I	502890	506250	Y65B4BL.4.1_WBGene00022036	-	8	322,76,54,132,100,112,230,158,	0,1166,1334,1432,2615,2769,2929,3202,		protein coding gene	13	15	20	7	22	11	6	14	2	20	15	10	4	6	10	9	3	8	12	8	1	9	3	5
I	506472	509056	Y65B4BL.2a.1_WBGene00022034	+	12	115,107,215,161,132,252,141,105,234,110,220,252,	0,166,329,592,804,981,1282,1471,1625,1909,2065,2332,	deps-1	protein coding gene	150	230	183	152	229	177	85	222	73	214	304	191	92	209	172	137	60	132	100	94	78	116	67	82
I	506662	508876	Y65B4BL.2b.1_WBGene00022034	+	11	83,215,161,132,252,141,105,234,110,220,72,	0,139,402,614,791,1092,1281,1435,1719,1875,2142,	deps-1	protein coding gene	2	12	6	1	10	6	3	14	2	10	16	5	1	8	6	3	2	7	3	5	3	3	2	1
I	508947	511211	Y65B4BL.7a.2_WBGene00022039	-	5	267,162,141,197,217,	0,314,800,1791,2047,		protein coding gene	6	1	1	3	0	0	0	0	0	2	3	2	1	0	4	2	1	1	2	2	0	1	1	2
I	511043	516397	Y65B4BL.5a.1_WBGene00022037	-	6	710,610,583,433,214,47,	0,1437,2099,2732,3979,5307,	acs-13	protein coding gene	61	95	71	40	108	56	32	119	41	67	140	61	44	76	66	71	29	28	35	37	15	33	9	20
I	511043	519804	Y65B4BL.5c.1-0_WBGene00022037	-	6	710,610,583,433,214,223,	0,1437,2099,2732,3979,8538,	acs-13	protein coding gene	70	115	74	53	103	65	46	106	52	100	163	79	47	86	90	48	26	44	38	29	31	48	9	22
I	511477	519646	Y65B4BL.5c.1_WBGene00022037	-	6	276,610,583,433,214,65,	0,1003,1665,2298,3545,8104,	acs-13	protein coding gene	3	3	4	2	7	3	0	9	0	1	3	5	3	4	1	1	1	1	1	4	2	0	1	2
I	531724	533084	Y65B4BM.3.1_WBGene00302974	+	3	169,607,466,	0,222,894,		protein coding gene	1	4	2	0	6	1	7	5	6	1	4	0	0	1	0	2	0	2	12	17	7	25	8	14
I	534454	535344	Y65B4BR.8.1_WBGene00022043	+	4	115,107,199,314,	0,163,317,576,	psf-3	protein coding gene	144	142	157	126	147	140	117	140	87	229	155	161	112	113	181	116	97	115	85	121	62	121	74	57
I	535790	536587	Y65B4BR.5.1_WBGene00022042	+	3	59,408,232,	0,108,565,	icd-2	protein coding gene	2825	2124	2098	1653	1877	1858	1211	1258	763	1859	1400	1365	1042	1081	1389	1238	886	1023	1158	1354	958	1887	1131	861
I	537121	542204	Y65B4BR.4a.1_WBGene00007009	+	10	122,258,230,210,275,214,321,261,222,861,	0,181,484,1580,2331,2673,2942,3601,3942,4222,	wwp-1	protein coding gene	19	25	17	16	35	21	11	46	18	16	39	16	10	31	22	10	3	13	10	17	12	13	6	3
I	537121	542200	Y65B4BR.4b.1_WBGene00007009	+	10	122,258,230,210,275,208,321,261,222,857,	0,181,484,1580,2331,2679,2942,3601,3942,4222,	wwp-1	protein coding gene	7	19	16	16	28	16	6	27	11	15	55	17	16	33	20	21	6	15	18	13	9	22	8	11
I	562735	565184	Y65B4BR.1.1_WBGene00022040	+	6	134,200,167,84,74,576,	0,184,428,638,771,1873,		protein coding gene	0	0	0	1	1	0	1	1	1	0	0	0	0	0	0	3	0	0	0	3	1	1	1	0
I	614650	629444	F56A6.4a.1_WBGene00018923	-	8	351,294,90,158,109,108,226,101,	0,1170,8976,9567,10713,10871,12487,14693,	eme-1	protein coding gene	59	52	25	32	52	43	25	30	12	58	50	34	38	33	44	42	21	26	30	39	26	50	29	22
I	614722	627281	F56A6.4c.1_WBGene00018923	-	7	279,294,90,158,109,108,144,	0,1098,8904,9495,10641,10799,12415,	eme-1	protein coding gene	5	2	1	2	0	2	3	2	0	0	2	2	1	0	2	2	0	1	0	2	0	2	0	0
I	618159	621490	F56A6.1a.1_WBGene00018921	+	10	198,254,200,60,119,443,287,397,656,276,	0,255,553,799,909,1087,1578,1910,2353,3055,	sago-2	protein coding gene	1	0	1	2	6	0	2	2	1	2	3	2	3	0	1	0	0	2	0	1	2	1	1	1
I	629464	636345	Y65B4A.6a.1_WBGene00022029	-	3	1821,907,112,	0,4426,6769,		protein coding gene	70	43	67	47	55	61	28	44	38	54	54	34	32	39	56	42	23	33	32	42	22	48	36	20
I	636803	637852	Y65B4A.3.1_WBGene00022027	+	5	207,110,88,310,89,	0,261,446,593,960,	vps-20	protein coding gene	115	87	89	73	72	99	68	58	15	100	83	71	65	65	74	77	47	43	59	77	46	89	45	32
I	654089	659586	Y65B4A.1.1_WBGene00022025	+	4	138,778,187,1206,	0,192,2470,4291,	cus-2	protein coding gene	9	25	12	8	20	9	16	18	7	21	17	14	10	18	18	11	11	9	21	26	10	23	8	7
I	659564	663610	Y65B4A.8.1_WBGene00022031	-	5	712,607,83,317,168,	0,1749,3367,3501,3878,		protein coding gene	8	4	5	6	9	4	1	8	3	7	9	10	7	7	6	7	3	11	6	9	4	8	3	4
I	692019	694650	Y18H1A.4.1_WBGene00021210	-	4	351,88,337,70,	0,577,1491,2561,		protein coding gene	3	7	4	2	5	1	0	3	2	4	4	7	1	3	4	5	3	1	5	3	4	1	1	1
I	692025	694948	Y18H1A.4.2_WBGene00021210	-	5	345,88,337,70,117,	0,571,1485,2555,2806,		protein coding gene	27	16	27	14	25	21	19	13	16	31	26	29	18	25	19	19	16	17	12	15	6	22	12	14
I	694975	698324	Y18H1A.2b.1_WBGene00021208	-	3	349,331,230,	0,1702,3119,		protein coding gene	7	1	1	9	0	2	1	1	0	3	1	4	2	2	2	1	1	1	2	0	2	6	3	2
I	694978	698322	Y18H1A.2a.1_WBGene00021208	-	3	346,331,270,	0,1699,3074,		protein coding gene	35	14	22	29	26	34	21	17	14	38	30	30	27	22	36	17	18	24	24	51	11	28	25	16
I	700277	715874	Y18H1A.3a.1_WBGene00021209	-	11	509,108,1737,132,246,325,227,265,433,169,150,	0,1478,1971,4141,6141,7668,9761,11453,12938,15196,15447,	hgap-1	protein coding gene	10	10	11	8	17	10	4	22	9	13	14	10	6	14	11	2	4	4	3	3	3	8	4	1
I	717889	719944	Y18H1A.7a.1_WBGene00004332	-	5	349,77,781,104,294,	0,398,767,1608,1761,	rec-1	protein coding gene	15	14	14	9	20	13	11	19	9	24	27	17	3	14	24	12	10	11	10	15	7	10	6	4
I	717889	719687	Y18H1A.7a.1-0_WBGene00004332	-	5	349,77,781,104,37,	0,398,767,1608,1761,	rec-1	protein coding gene	8	1	7	5	4	6	2	6	6	13	7	12	6	7	12	6	2	2	6	3	3	7	7	5
I	719928	731078	Y18H1A.6a.1_WBGene00004028	+	13	325,135,114,141,112,99,112,197,117,107,370,252,243,	0,369,557,715,899,2174,2315,4641,5180,5357,6572,10352,10907,	pif-1	protein coding gene	13	16	19	25	23	15	14	19	8	23	16	19	14	37	22	23	7	13	10	13	7	18	9	9
I	882943	890207	Y95B8A.6a.1_WBGene00022386	+	6	221,137,201,179,197,534,	0,1960,3563,4936,5206,6730,		protein coding gene	1	4	2	7	10	3	3	5	0	7	10	13	6	6	8	2	1	9	3	2	2	3	3	2
I	889766	895099	Y95B8A.11b.1_WBGene00022390	-	11	240,70,75,80,99,94,80,183,128,173,176,	0,343,670,1555,1837,2414,2660,2797,4735,4915,5157,	him-19	protein coding gene	6	6	6	3	6	6	5	6	1	7	11	8	8	4	10	8	3	1	1	7	3	8	10	1
I	889768	895099	Y95B8A.11a.1_WBGene00022390	-	11	238,70,75,80,99,94,80,183,128,182,176,	0,341,668,1553,1835,2412,2658,2795,4733,4913,5155,	him-19	protein coding gene	2	4	1	4	5	2	3	4	0	1	3	1	1	2	2	0	1	3	1	1	0	0	0	0
I	897285	907370	Y95B8A.5a.1_WBGene00001678	+	8	70,171,188,88,77,130,234,1637,	0,893,3327,5817,5967,6096,7325,8448,	gpa-16	protein coding gene	11	10	9	10	13	8	8	9	4	17	11	10	12	10	12	6	3	4	11	11	2	9	6	5
I	938506	941773	Y95B8A.1b.1_WBGene00003548	+	4	169,87,72,542,	0,1714,2005,2725,	nas-30	protein coding gene	8	2	1	2	2	1	1	1	1	0	1	0	0	0	2	0	0	0	0	0	0	0	2	0
I	948568	957373	Y34D9B.1a.1_WBGene00003238	-	9	223,455,177,109,92,141,213,142,182,	0,477,1205,2278,2450,2606,4108,4382,8623,	mig-1	protein coding gene	0	4	1	0	3	0	2	3	1	2	0	0	1	0	1	1	1	0	0	1	0	1	0	0
I	948568	957456	Y34D9B.1b.1_WBGene00003238	-	9	223,455,177,121,92,141,213,142,265,	0,477,1205,2278,2450,2606,4108,4382,8623,	mig-1	protein coding gene	2	1	2	1	0	0	0	2	0	4	0	1	0	1	2	0	1	1	0	1	2	2	1	2
I	963692	969457	F54A5.2a.1_WBGene00018787	-	8	360,83,123,87,145,83,126,221,	0,421,2783,2954,3086,4542,4670,5544,	cutl-20	protein coding gene	0	0	0	1	0	0	0	1	1	1	1	1	0	1	1	7	2	3	14	17	3	19	7	7
I	969087	973133	F54A5.3a.1_WBGene00018788	-	6	751,91,491,73,71,147,	0,805,2372,3560,3779,3899,	shc-1	protein coding gene	10	4	8	3	8	13	7	9	2	10	14	9	8	7	3	6	1	7	10	3	4	13	2	2
I	989670	992178	F54A5.1.1_WBGene00018786	+	3	472,518,683,	0,850,1825,	hmbx-1	protein coding gene	11	7	9	3	13	10	7	8	8	6	9	10	3	12	5	5	7	7	4	5	2	5	4	0
I	1011370	1014455	C54G6.1a.1_WBGene00016930	-	5	284,156,359,126,193,	0,326,2296,2710,2892,	madf-6	protein coding gene	24	20	22	25	31	29	13	31	6	43	38	20	21	17	24	25	21	18	23	30	17	17	14	11
I	1011370	1014308	C54G6.1a.1-0_WBGene00016930	-	5	284,156,359,126,46,	0,326,2296,2710,2892,	madf-6	protein coding gene	4	2	5	2	7	4	5	5	0	8	3	6	7	1	6	3	1	2	0	6	0	1	2	1
I	1016404	1017176	C54G6.5.1_WBGene00005002	+	2	120,245,	0,527,	spp-17	protein coding gene	2096	1776	1284	1111	1669	1226	785	926	517	1118	944	661	645	488	667	98	108	332	17	32	16	12	130	19
I	1018842	1019157	Y34D9A.11.1_WBGene00021335	+	1	315,	0,	spp-23	protein coding gene	81	42	48	32	30	25	44	25	20	52	25	36	20	10	24	11	2	9	1	5	3	2	2	0
I	1019826	1029910	Y34D9A.1.1_WBGene00021327	-	5	208,313,451,111,249,	0,4076,6340,9666,9835,	mrpl-38	protein coding gene	104	80	77	67	84	68	55	70	37	109	99	92	65	62	88	77	51	63	49	63	53	79	37	47
I	1030632	1033436	Y34D9A.4.1_WBGene00004952	-	4	451,879,285,172,	0,1362,2295,2632,	spd-1	protein coding gene	112	82	83	77	90	69	48	61	44	84	96	69	50	53	70	47	30	51	50	47	23	69	40	40
I	1034442	1040862	Y34D9A.3a.1_WBGene00021329	+	13	55,98,189,132,124,93,140,208,120,80,544,533,165,	0,104,248,489,678,861,2869,3063,4610,4772,4895,5671,6255,		protein coding gene	18	25	10	21	28	32	17	27	7	36	35	26	10	27	24	16	11	12	11	15	10	13	15	9
I	1034447	1041047	Y34D9A.3e.1_WBGene00021329	+	13	50,98,189,132,124,93,140,208,120,71,544,533,350,	0,99,243,484,673,856,2864,3058,4605,4776,4890,5666,6250,		protein coding gene	7	12	5	6	9	9	4	10	2	6	12	19	8	8	12	6	3	3	7	12	4	12	8	5
I	1041471	1049600	Y34D9A.7a.1_WBGene00021332	+	4	219,570,237,1645,	0,1884,4870,6484,		protein coding gene	7	5	10	8	16	12	6	12	5	13	14	14	10	9	9	9	4	4	9	10	2	9	10	5
I	1049595	1050727	Y34D9A.6.1_WBGene00021331	+	2	91,323,	0,809,	glrx-10	protein coding gene	251	213	217	146	211	193	137	150	96	240	208	173	130	128	192	137	113	133	97	154	97	166	114	72
I	1050650	1052218	Y34D9A.8a.1_WBGene00021333	-	3	479,110,127,	0,1265,1441,		protein coding gene	0	3	5	2	2	3	1	2	0	3	5	3	4	1	2	0	0	2	6	6	2	5	3	0
I	1053893	1066899	Y34D9A.10.1_WBGene00021334	-	9	576,145,219,164,221,133,170,112,51,	0,2167,3800,5486,6556,12299,12498,12763,12955,	vps-4	protein coding gene	18	19	21	16	23	10	15	22	3	28	20	21	14	12	20	16	15	18	18	24	18	30	15	15
I	1077424	1088589	R06A10.1b.1_WBGene00019909	+	5	118,216,136,76,205,	0,8564,9825,10025,10960,		protein coding gene	7	2	1	0	1	0	1	1	0	1	0	3	2	2	0	0	0	0	0	0	0	1	0	0
I	1089647	1095796	R06A10.4.1_WBGene00019911	-	7	555,180,126,176,172,261,129,	0,795,1681,1859,3022,4659,6020,		protein coding gene	3	2	0	1	1	0	2	1	2	0	0	2	2	0	2	4	1	1	2	2	1	2	2	1
I	1136365	1154388	Y48G8AL.10a.1_WBGene00021689	-	13	377,330,111,229,214,191,141,499,691,158,179,131,641,	0,1446,3792,4437,5719,6983,9349,10721,13540,15757,16268,16512,17382,		protein coding gene	10	18	10	18	21	11	16	20	6	22	12	12	16	10	14	1	2	7	18	10	4	15	4	5
I	1154513	1156026	single_exon_productive_isoform_170_I:1154000	-	1	1513,	0,	NA	NA	3	0	6	4	3	1	4	0	1	3	3	2	1	1	2	2	1	4	0	1	1	1	1	0
I	1154513	1156020	Y48G8AL.14.1_WBGene00000165	-	2	1194,273,	0,1234,	aps-3	protein coding gene	81	65	92	95	51	84	64	56	51	63	82	66	35	42	75	56	29	75	34	39	38	37	28	27
I	1156578	1157487	Y48G8AL.8.1_WBGene00004429	+	3	311,125,214,	0,392,695,	rpl-17	protein coding gene	7247	4955	5457	3691	4019	4221	2727	2916	1694	4289	3224	3154	2359	2440	3314	3090	2118	2634	2458	3146	2299	3939	2481	2115
I	1157570	1162923	Y48G8AL.7.1_WBGene00021687	+	2	462,307,	0,5046,		protein coding gene	47	36	45	45	32	50	47	54	27	89	92	84	77	70	86	71	60	73	62	65	58	59	48	37
I	1162879	1175809	Y48G8AL.11a.1_WBGene00001816	-	10	163,218,100,206,325,244,227,288,244,121,	0,1629,3346,3498,4772,6677,7790,10928,12504,12809,	haf-6	protein coding gene	17	18	17	14	21	17	6	14	4	9	10	17	5	9	11	6	1	14	3	5	4	4	5	4
I	1189969	1190830	Y48G8AL.20_WBGene00249808	-	1	861,	0,		ncRNA gene	6	5	8	6	4	7	6	6	0	10	3	5	2	3	11	5	4	1	3	1	3	4	3	2
I	1193157	1211376	Y48G8AL.5a.1_WBGene00021686	+	7	285,350,598,183,415,120,515,	0,2585,5386,8720,14164,15417,17704,	nsun-2	protein coding gene	18	16	11	11	12	15	11	13	13	18	12	16	24	15	23	11	11	10	11	16	9	16	7	10
I	1201878	1211347	Y48G8AL.5c.1_WBGene00021686	+	4	182,415,120,486,	0,5443,6696,8983,	nsun-2	protein coding gene	3	2	3	2	1	2	1	1	1	4	1	3	2	6	3	1	2	2	1	2	2	3	0	2
I	1211484	1254719	Y48G8AL.1a.1_WBGene00021685	+	18	104,200,193,198,151,262,107,181,196,152,201,156,89,166,228,180,183,343,	0,1089,2302,9562,11192,20888,22292,23008,24678,26469,27954,29615,31284,33742,35878,36294,41848,42892,	herc-1	protein coding gene	9	3	3	8	4	3	2	3	1	7	3	5	3	4	9	3	5	2	1	1	2	4	1	0
I	1211491	1254719	Y48G8AL.1a.2_WBGene00021685	+	18	97,200,193,198,151,262,107,181,196,152,201,156,89,166,228,180,183,343,	0,1082,2295,9555,11185,20881,22285,23001,24671,26462,27947,29608,31277,33735,35871,36287,41841,42885,	herc-1	protein coding gene	1	3	2	3	4	3	0	3	1	3	4	2	0	3	0	1	0	0	0	1	0	1	0	0
I	1218426	1219002	Y48G8AL.12.1_WBGene00021690	-	2	230,118,	0,458,		protein coding gene	3	3	0	0	0	0	0	2	0	0	0	1	0	1	0	0	0	0	0	0	0	0	0	1
I	1223947	1229322	Y48G8AL.13a.2_WBGene00021691	-	5	387,124,360,193,77,	0,707,1228,2672,5298,		protein coding gene	32	21	27	22	22	32	15	18	11	35	20	17	9	11	25	22	8	14	21	34	17	32	22	21
I	1223947	1227882	Y48G8AL.13a.3_WBGene00021691	-	5	387,124,360,193,138,	0,707,1228,2672,3797,		protein coding gene	3	1	2	3	1	4	2	2	3	2	1	0	2	1	4	1	0	2	5	5	0	3	3	2
I	1223960	1226812	Y48G8AL.13a.1_WBGene00021691	-	4	374,124,360,193,	0,694,1215,2659,		protein coding gene	8	11	17	6	14	8	9	7	3	10	13	4	3	8	9	6	8	5	15	21	7	16	9	8
I	1254769	1258169	Y48G8AL.15.1_WBGene00021692	+	2	91,392,	0,3008,		protein coding gene	20	24	20	20	27	24	18	16	18	45	44	19	29	26	31	18	11	22	13	14	10	22	23	17
I	1335320	1336867	K12C11.3c.1_WBGene00019674	+	4	195,163,91,180,	0,675,888,1367,		protein coding gene	5	3	2	1	2	0	1	0	0	0	0	0	2	1	0	0	3	0	1	0	2	0	2	1
I	1335360	1336867	K12C11.3a.1_WBGene00019674	+	4	155,121,91,180,	0,635,848,1327,		protein coding gene	2	0	1	2	3	0	1	1	1	2	2	0	1	1	2	0	1	2	1	0	1	1	1	0
I	1337015	1338216	K12C11.6.1_WBGene00045052	+	3	101,118,280,	0,239,921,		protein coding gene	8	3	17	1	1	3	5	2	1	9	10	4	6	9	8	6	10	8	5	11	6	9	9	7
I	1338783	1339773	K12C11.7a.1_WBGene00045053	+	4	212,95,137,143,	0,492,646,847,		protein coding gene	6	3	7	7	6	4	4	5	1	9	7	6	8	8	7	4	6	13	9	5	7	1	3	4
I	1340677	1341265	K12C11.2.1_WBGene00004888	+	3	91,101,290,	0,147,298,	smo-1	protein coding gene	1371	990	1159	987	1032	1236	885	743	492	1122	1024	936	712	678	906	849	548	636	661	818	541	1048	565	475
I	1341271	1344692	K12C11.1a.1_WBGene00019673	-	3	365,555,660,	0,900,2761,		protein coding gene	68	67	48	40	52	28	26	46	24	46	70	50	35	50	35	22	19	24	31	33	26	36	13	8
I	1346343	1347113	single_exon_unproductive_isoform_66_I:1346000	-	1	770,	0,	NA	NA	12	11	1	5	13	10	7	14	6	8	9	10	10	8	11	6	3	11	6	12	6	6	6	3
I	1348502	1359643	Y92H12BL.1a.1_WBGene00022363	+	5	238,369,146,290,1577,	0,2303,5692,7579,9564,		protein coding gene	11	11	7	2	9	6	8	3	3	9	3	8	6	6	4	4	5	7	7	6	5	4	5	5
I	1365302	1376409	Y92H12BL.5.1_WBGene00022366	+	3	318,176,896,	0,5871,10211,		protein coding gene	12	10	6	13	9	6	8	3	5	13	10	8	2	6	5	4	3	2	5	12	5	8	5	5
I	1376941	1379341	Y92H12BL.7.1_WBGene00305050	-	2	418,110,	0,2290,		protein coding gene	5	2	2	4	1	6	1	3	3	2	0	1	2	2	2	0	3	1	1	2	0	4	0	0
I	1385174	1386405	single_exon_unproductive_isoform_67_I:1385000	-	1	1231,	0,	NA	NA	11	5	5	7	4	10	1	6	1	6	2	2	3	5	3	3	1	4	3	5	0	1	4	1
I	1389247	1392759	Y92H12BM.1.1_WBGene00022367	-	3	198,184,179,	0,1865,3333,		protein coding gene	1	0	0	0	2	3	3	0	0	1	2	0	2	0	3	0	0	1	0	0	1	1	2	0
I	1404516	1405340	single_exon_unproductive_isoform_68_I:1404000	+	1	824,	0,	NA	NA	1	3	0	4	3	1	0	3	2	3	1	3	1	1	1	1	0	0	2	0	0	2	1	1
I	1405934	1413100	Y92H12BR.6.1_WBGene00022371	+	4	438,180,175,490,	0,2522,5506,6676,	set-29	protein coding gene	25	23	10	13	16	23	11	10	9	19	15	12	10	15	15	11	7	10	13	24	7	15	10	9
I	1413916	1415807	Y92H12BR.2.1_WBGene00022368	-	5	323,112,88,94,82,	0,1321,1483,1636,1809,		protein coding gene	133	108	123	112	126	125	82	100	50	109	96	110	71	73	110	104	51	69	73	91	52	79	54	42
I	1416581	1425201	Y92H12BR.3a.1_WBGene00022369	+	5	156,166,1098,305,791,	0,213,3629,6106,7829,		protein coding gene	4	4	6	5	12	12	3	9	2	7	14	7	8	1	13	9	2	4	6	17	9	21	10	9
I	1416586	1425195	Y92H12BR.3b.1_WBGene00022369	+	4	151,166,305,785,	0,208,6101,7824,		protein coding gene	2	1	2	0	2	2	0	0	0	1	1	1	4	0	0	0	0	0	0	1	0	0	0	0
I	1436278	1441334	Y92H12BR.8.1_WBGene00022373	+	3	151,125,754,	0,1100,4302,	mrpl-15	protein coding gene	77	43	57	66	49	46	20	43	23	59	39	31	24	26	39	26	19	29	26	38	24	42	26	24
I	1442047	1443944	F37F2.2.2_WBGene00018159	-	4	17,162,181,119,	0,446,1548,1778,		protein coding gene	37	27	29	32	30	32	35	25	11	36	32	30	11	12	23	19	15	17	20	19	12	23	14	15
I	1442449	1443942	F37F2.2.1_WBGene00018159	-	3	206,181,117,	0,1146,1376,		protein coding gene	125	92	91	106	86	87	61	71	46	91	78	60	57	48	70	55	29	56	41	45	27	56	35	27
I	1483082	1490498	F47G6.1a.1_WBGene00001115	+	10	153,158,137,86,196,232,327,252,214,218,	0,1636,1840,2843,2973,4096,4686,5341,5985,7198,	dyb-1	protein coding gene	1	2	7	0	3	0	2	1	4	3	3	2	3	3	1	3	0	0	4	3	4	1	1	0
I	1489065	1490498	F47G6.1c.2_WBGene00001115	+	2	216,218,	0,1215,	dyb-1	protein coding gene	0	0	1	2	0	0	1	1	0	1	1	1	1	0	1	2	0	0	0	0	1	1	1	1
I	1514754	1540878	Y92H12A.4a.2_WBGene00022360	+	16	145,105,76,164,588,113,285,346,161,369,209,161,185,114,70,1747,	0,199,355,477,2778,5403,7419,9543,11090,12222,15135,17482,18345,19183,19361,24377,	ints-3	protein coding gene	6	8	5	6	8	4	3	2	1	6	4	7	1	5	5	4	2	2	3	3	1	4	0	1
I	1543524	1556195	productive_splice_isoform_143_WBGene00022358	+	11	156,150,206,204,133,378,114,146,436,326,409,	0,299,760,1236,2106,6826,8474,9178,9991,11272,12262,		protein coding gene	3	5	2	1	5	2	1	6	1	3	8	3	1	4	5	6	1	0	1	6	0	5	2	1
I	1567601	1580208	Y92H12A.1a.1_WBGene00005077	+	6	84,333,152,349,482,1137,	0,2747,4331,6541,9785,11470,	src-1	protein coding gene	7	1	7	3	11	1	2	5	5	4	4	6	1	4	4	4	1	2	4	4	2	1	2	1
I	1588356	1593674	Y73E7A.3c.1_WBGene00022270	+	9	95,107,194,85,235,208,75,108,326,	0,280,1101,1358,2343,3731,3991,4159,4992,		protein coding gene	4	5	1	2	2	2	0	3	0	1	5	2	2	0	1	0	0	0	2	5	1	0	2	2
I	1594648	1596216	Y73E7A.4.1_WBGene00022271	-	2	489,315,	0,1253,	cpx-1	protein coding gene	11	5	5	2	10	2	1	5	0	1	1	0	0	0	2	2	0	0	4	4	2	6	2	1
I	1601837	1607219	Y73E7A.2.1_WBGene00022269	+	4	81,354,563,843,	0,127,2643,4539,	aatf-1	protein coding gene	26	23	13	23	17	17	18	15	7	23	24	17	14	22	13	13	13	10	11	25	10	23	13	5
I	1607704	1610041	Y73E7A.6.1_WBGene00022273	-	2	358,130,	0,2207,		protein coding gene	98	93	119	69	109	97	75	68	38	126	84	85	54	58	89	61	42	58	58	69	36	43	44	42
I	1621313	1628486	Y73E7A.7a.1_WBGene00000269	-	7	390,222,158,103,229,286,74,	0,1086,1868,2461,3461,5030,7099,	bre-4	protein coding gene	10	14	11	10	14	11	7	17	10	28	22	15	6	17	16	16	6	12	10	10	8	5	5	9
I	1621318	1626639	Y73E7A.7a.2_WBGene00000269	-	6	385,222,158,103,229,296,	0,1081,1863,2456,3456,5025,	bre-4	protein coding gene	5	3	1	3	3	0	2	8	0	1	3	1	0	3	2	1	3	2	0	2	0	3	1	0
I	1629002	1633498	Y73E7A.1a.1_WBGene00022268	+	5	115,63,128,241,278,	0,160,279,1550,4218,		protein coding gene	104	91	65	81	91	82	56	54	36	70	68	76	42	62	84	56	43	53	54	76	38	89	57	51
I	1644587	1651457	Y71G12B.20a.1_WBGene00003111	-	7	438,745,90,119,372,423,275,	0,937,2370,2529,3515,4774,6595,	mab-20	protein coding gene	10	14	15	18	13	14	13	24	7	16	24	14	12	13	25	19	6	7	9	32	15	26	14	7
I	1655615	1656763	Y71G12B.21.1_WBGene00004168	-	2	319,388,	0,760,	pqn-88	protein coding gene	3	0	3	4	3	1	0	0	1	0	0	2	1	1	1	0	0	0	0	1	0	0	0	0
I	1670032	1672742	Y71G12B.23b.1_WBGene00022158	-	5	252,93,76,203,59,	0,1747,1908,2045,2651,		protein coding gene	1	0	1	2	0	1	0	0	0	4	2	1	0	0	1	1	0	0	2	2	0	0	0	0
I	1670035	1672740	Y71G12B.23a.1_WBGene00022158	-	6	249,287,93,76,203,57,	0,933,1744,1905,2042,2648,		protein coding gene	11	12	6	4	12	4	7	5	1	6	6	5	2	3	4	1	4	2	4	7	2	2	3	4
I	1680445	1685203	Y71G12B.16.1_WBGene00022154	+	5	113,271,602,69,376,	0,1182,2384,3935,4382,	drag-1	protein coding gene	1	2	2	0	0	0	0	0	0	3	1	0	0	0	0	0	1	0	0	1	0	0	0	0
I	1698348	1701128	Y71G12B.15a.1_WBGene00006702	+	3	269,355,451,	0,1307,2329,	ubc-3	protein coding gene	139	134	115	111	138	172	80	103	54	126	114	101	73	81	124	101	51	77	86	98	59	136	70	67
I	1701360	1701808	Y71G12B.14.1_WBGene00003080	+	2	124,231,	0,217,	lsm-6	protein coding gene	95	81	139	97	102	111	79	96	58	153	125	120	101	72	119	107	95	79	82	103	102	85	51	56
I	1702104	1708553	productive_splice_isoform_145_WBGene00022153	+	5	45,117,525,345,1218,	0,467,1857,3556,5231,		protein coding gene	1	3	1	2	1	5	0	2	1	3	2	1	3	4	4	2	0	1	1	1	1	7	3	3
I	1709586	1715564	Y71G12B.12a.1_WBGene00022152	+	4	147,328,119,403,	0,1082,3123,5575,	atg-5	protein coding gene	62	54	66	63	47	52	56	50	19	79	52	55	42	35	71	39	28	37	37	54	17	62	25	22
I	1709586	1715503	Y71G12B.12c.1_WBGene00022152	+	4	147,328,113,342,	0,1082,3129,5575,	atg-5	protein coding gene	14	7	10	6	10	12	6	4	3	9	8	10	6	1	7	11	5	5	7	10	3	15	9	6
I	1738490	1740692	productive_splice_isoform_147_WBGene00006771	+	3	37,384,636,	0,336,1566,	tln-1	protein coding gene	2	3	1	0	3	1	7	4	0	3	0	2	0	2	1	1	2	2	1	1	0	5	0	1
I	1740640	1751055	Y71G12B.24a.1_WBGene00022159	-	5	277,351,309,409,321,	0,1849,5096,7646,10094,	mppa-1	protein coding gene	34	33	45	35	29	38	18	29	13	41	22	27	25	15	32	25	13	22	15	12	17	23	17	12
I	1751480	1754410	Y71G12B.10.1_WBGene00022150	+	4	105,213,334,412,	0,166,1123,2518,		protein coding gene	113	97	118	113	127	113	109	104	52	165	138	140	93	111	130	106	77	69	95	87	57	112	77	41
I	1755328	1766400	Y71G12B.9a.1_WBGene00022149	+	8	134,687,234,389,223,257,240,395,	0,3522,5128,6962,7706,8260,9328,10677,	lin-65	protein coding gene	31	19	22	21	35	13	16	18	17	23	32	16	13	21	21	6	12	10	17	26	17	12	6	5
I	1767886	1790157	Y71G12B.8.1_WBGene00022148	+	6	613,205,125,493,390,601,	0,1978,15805,17004,19149,21670,	ddx-27	protein coding gene	50	30	34	32	35	39	20	19	14	27	33	26	25	24	24	22	11	24	22	17	19	16	15	14
I	1771366	1775933	Y71G12B.25a.1_WBGene00022160	-	3	416,560,440,	0,1783,4127,		protein coding gene	9	2	0	3	5	2	5	3	2	1	2	0	0	2	0	0	1	0	0	0	0	3	1	0
I	1791397	1791584	single_exon_unproductive_isoform_69_I:1791000	+	1	187,	0,	NA	NA	1	0	1	0	1	0	0	1	2	0	6	3	0	0	4	3	3	0	0	4	0	0	0	3
I	1793253	1796424	Y71G12B.6a.1_WBGene00022146	+	5	111,177,486,103,364,	0,538,1368,2097,2807,	rml-5	protein coding gene	19	16	12	15	18	16	7	14	10	9	8	9	9	5	7	12	7	10	14	15	5	15	10	10
I	1808091	1811835	Y71G12B.4.1_WBGene00022144	+	3	132,262,774,	0,1361,2970,	pghm-1	protein coding gene	13	19	17	9	14	10	14	13	1	6	9	14	2	7	12	7	4	2	12	15	5	18	4	6
I	1812891	1813581	Y71G12B.3.1_WBGene00022143	+	2	375,155,	0,535,		protein coding gene	9	1	1	0	2	0	0	0	0	0	0	0	1	0	0	0	0	0	1	0	0	0	0	1
I	1818503	1822948	Y71G12B.30a.1_WBGene00044347	-	5	185,316,294,113,197,	0,509,1987,3640,4248,		protein coding gene	3	2	2	1	0	1	0	2	2	2	3	0	3	0	1	1	0	0	0	1	0	1	1	0
I	1823446	1825967	Y71G12B.1a.1_WBGene00022141	+	6	133,145,122,109,367,663,	0,178,395,572,723,1858,	chaf-2	protein coding gene	4	3	5	6	4	3	4	6	2	5	6	9	7	5	5	5	1	3	4	5	3	8	2	2
I	1823446	1825967	Y71G12B.1b.1_WBGene00022141	+	6	127,145,122,109,367,663,	0,178,395,572,723,1858,	chaf-2	protein coding gene	84	103	80	71	94	108	50	96	46	113	129	104	55	82	97	69	54	50	70	66	43	79	44	35
I	1832112	1832423	single_exon_productive_isoform_171_WBGene00044746	-	1	311,	0,		protein coding gene	183	101	155	106	109	119	100	93	55	129	126	114	88	81	114	98	81	85	83	83	82	100	58	56
I	1832896	1834763	C53H9.2a.1_WBGene00016907	+	5	275,190,272,368,577,	0,322,554,873,1290,		protein coding gene	103	107	103	69	120	87	40	117	45	121	134	94	62	107	92	104	57	80	61	94	93	126	57	75
I	1832896	1834746	C53H9.2b_WBGene00016907	+	5	275,165,272,368,560,	0,322,554,873,1290,		protein coding gene	39	25	25	16	34	13	11	15	4	23	17	15	13	17	16	18	10	15	14	16	9	14	10	9
I	1834882	1835438	C53H9.1.1_WBGene00004441	+	3	162,138,161,	0,209,395,	rpl-27	protein coding gene	7347	4366	5080	3579	3482	3636	2442	2210	1447	3334	2481	2689	2055	1942	2606	2653	1910	2325	2168	2566	2028	3475	2063	1959
I	1835660	1841965	M01D7.7a.1_WBGene00001196	+	8	393,128,218,129,130,154,108,1160,	0,2498,3119,3403,3590,4434,4658,5145,	egl-30	protein coding gene	53	38	30	24	52	44	31	33	15	30	30	31	10	27	31	22	21	16	36	54	10	38	16	10
I	1842444	1843227	M01D7.6.1_WBGene00001309	+	3	154,251,252,	0,228,531,	emr-1	protein coding gene	254	258	282	264	290	273	229	208	114	359	317	284	177	202	309	244	176	165	184	189	106	235	157	109
I	1843383	1843959	M01D7.5.1_WBGene00003750	+	3	78,59,303,	0,157,273,	nlp-12	protein coding gene	7	6	12	3	7	7	2	7	1	10	6	4	5	4	3	5	5	1	1	4	4	1	2	1
I	1845199	1850523	M01D7.4a.1_WBGene00006461	+	5	118,376,253,193,471,	0,1143,2933,3709,4853,	tag-96	protein coding gene	12	12	11	8	9	8	4	6	4	5	9	3	11	7	8	5	5	7	10	14	4	2	2	2
I	1862606	1872306	M01D7.2a.1_WBGene00004743	-	5	612,447,148,132,60,	0,2791,6544,8322,9640,	scm-1	protein coding gene	33	30	25	14	30	15	23	29	9	20	29	21	8	25	26	17	9	14	14	29	10	40	18	8
I	1885160	1894910	Y71G12A.4.1_WBGene00022140	-	7	269,243,301,232,289,76,73,	0,5620,7108,7480,8536,9508,9677,		protein coding gene	1	1	1	1	2	0	0	1	0	0	2	1	1	3	0	0	0	0	0	1	0	0	0	1
I	1895175	1923240	Y71G12A.2b.1_WBGene00022138	+	14	129,82,199,303,399,389,258,223,307,254,95,482,110,456,	0,180,322,1299,3852,7334,9169,10842,13023,15039,21858,22574,24054,27609,	trpp-10	protein coding gene	11	14	9	12	20	5	0	10	2	11	16	17	6	14	10	7	6	4	7	11	4	2	4	3
I	1911683	1913935	Y51F10.7.1_WBGene00021768	-	2	261,500,	0,1752,		protein coding gene	237	196	116	139	153	121	71	105	37	158	127	88	79	62	76	45	17	36	15	17	6	6	19	1
I	1924299	1932260	Y51F10.5.1_WBGene00021766	+	5	226,306,439,356,450,	0,1669,3859,5221,7511,	hex-4	protein coding gene	16	21	19	18	28	25	16	29	19	52	39	45	15	43	50	30	15	24	27	27	21	26	15	13
I	1932345	1945220	Y51F10.4b.1_WBGene00021765	+	5	98,428,456,157,334,	0,2232,8785,11095,12541,		protein coding gene	3	4	3	3	4	3	4	2	1	3	4	2	4	5	3	1	2	0	2	3	2	4	1	1
I	1932348	1945220	Y51F10.4a.1_WBGene00021765	+	6	95,428,519,456,157,334,	0,2229,6050,8782,11092,12538,		protein coding gene	32	29	29	34	42	31	26	33	10	59	35	41	21	24	34	31	8	10	20	20	5	19	12	9
I	1950593	1958527	Y51F10.10a.1_WBGene00021771	-	7	314,105,276,177,189,107,99,	0,536,2755,4676,6271,7465,7835,	spe-48	protein coding gene	23	39	32	21	25	27	32	31	17	41	39	34	19	19	26	30	24	23	22	28	13	24	18	9
I	1950593	1958527	Y51F10.10b.1_WBGene00021771	-	7	314,105,201,177,189,107,99,	0,536,2755,4676,6271,7465,7835,	spe-48	protein coding gene	15	11	13	15	15	21	7	19	11	18	25	20	17	16	24	8	7	18	10	10	4	7	3	8
I	1950772	1958145	Y51F10.10c.1_WBGene00021771	-	6	135,105,201,177,189,87,	0,357,2576,4497,6092,7286,	spe-48	protein coding gene	4	1	2	0	4	4	2	2	0	3	1	4	2	4	5	3	2	0	0	2	1	2	1	0
I	1950772	1958145	Y51F10.10d.1_WBGene00021771	-	6	135,105,276,177,189,87,	0,357,2576,4497,6092,7286,	spe-48	protein coding gene	3	6	2	4	4	1	3	6	0	9	7	4	4	4	6	5	2	3	4	3	3	1	2	0
I	1958706	1965066	Y51F10.11.1_WBGene00044438	+	6	60,78,127,277,149,234,	0,617,1545,2932,4431,6126,		protein coding gene	5	3	2	1	0	3	2	1	0	8	2	1	0	1	2	2	2	0	2	3	1	3	2	1
I	1960404	1961441	single_exon_unproductive_isoform_70_I:1960000	+	1	1037,	0,	NA	NA	2	1	1	2	0	1	0	0	0	0	0	0	0	0	1	0	0	0	0	0	0	0	0	0
I	1967771	1973882	Y51F10.3a.1_WBGene00021764	+	4	170,469,287,324,	0,1984,4834,5787,		protein coding gene	7	8	9	4	4	11	7	15	5	7	16	6	10	16	15	7	1	9	5	12	5	19	9	6
I	1978029	1983412	Y51F10.2a.1_WBGene00021763	+	5	101,149,140,451,232,	0,490,1429,3336,5151,		protein coding gene	426	393	424	405	470	506	375	426	199	592	468	500	282	316	415	296	207	246	227	254	142	245	180	126
I	2026315	2033748	Y20F4.2.1_WBGene00021237	+	7	199,78,132,206,339,478,474,	0,1509,1890,2073,3358,5334,6959,	crtc-1	protein coding gene	0	0	1	0	0	1	0	1	0	1	3	3	2	1	2	2	0	0	0	2	0	1	3	1
I	2034321	2043805	Y20F4.4a.1_WBGene00021239	-	6	389,326,122,1374,123,51,	0,1362,6217,7043,9257,9433,		protein coding gene	2	4	4	4	3	7	3	6	2	6	12	2	4	6	1	1	1	2	1	0	2	2	0	1
I	2061666	2063998	Y37E3.1.1_WBGene00021346	-	7	216,127,477,104,86,148,176,	0,270,1127,1648,1816,1952,2156,		protein coding gene	39	51	55	39	71	57	44	68	38	91	84	81	49	71	82	52	27	49	50	64	41	41	41	32
I	2064292	2064686	Y37E3.3.1_WBGene00021347	+	2	106,237,	0,157,	rpb-10	protein coding gene	182	144	186	118	157	168	138	105	77	202	168	166	99	122	167	147	99	110	103	132	87	164	98	58
I	2064975	2065481	Y37E3.4.1_WBGene00021348	+	2	194,249,	0,257,	moag-4	protein coding gene	280	253	257	182	220	234	166	144	123	225	240	172	163	122	226	199	126	168	146	187	128	256	132	106
I	2069085	2069575	Y37E3.7.1_WBGene00004409	-	2	208,233,	0,257,	rla-1	protein coding gene	1048	1904	2041	467	1386	1748	977	1049	648	1540	1124	1066	306	870	1057	1072	798	1012	912	1147	796	1489	898	751
I	2069087	2070607	unproductive_splice_isoform_65_WBGene00021350	-	4	206,495,156,168,	0,255,964,1352,		protein coding gene	8036	5451	6256	3928	4413	4807	3043	2977	1980	4443	3398	3437	2392	2534	3370	3320	2370	2752	2751	3405	2389	4056	2780	2456
I	2069087	2069575	Y37E3.7.2_WBGene00004409	-	2	206,233,	0,255,	rla-1	protein coding gene	1	0	0	1	0	0	0	0	0	0	0	0	0	0	1	0	0	0	0	0	0	0	0	0
I	2069680	2070607	Y37E3.8a.1_WBGene00021350	-	3	157,156,168,	0,371,759,		protein coding gene	25	38	33	10	24	41	27	17	13	18	21	12	2	9	30	11	9	28	18	23	24	55	24	14
I	2071351	2072547	Y37E3.9.1_WBGene00004014	+	3	403,117,558,	0,472,638,	phb-1	protein coding gene	398	347	286	239	304	251	158	268	103	283	269	253	164	203	213	209	123	143	169	189	127	232	129	114
I	2072598	2074073	single_exon_productive_isoform_172_I:2072000	+	1	1475,	0,	NA	NA	0	0	0	0	0	0	0	0	0	0	0	0	0	0	0	1	0	0	0	0	0	0	0	0
I	2072679	2076925	Y37E3.10a.1_WBGene00021351	+	4	127,548,249,939,	0,739,2027,3307,	eif-2alpha	protein coding gene	62	36	34	34	38	38	26	25	10	43	41	22	35	33	27	19	11	30	17	26	15	33	17	12
I	2076281	2077323	single_exon_unproductive_isoform_71_I:2076000	+	1	1042,	0,	NA	NA	4	0	1	0	3	3	4	4	1	0	1	2	1	0	0	0	0	0	0	2	1	0	1	1
I	2078954	2085679	Y37E3.11b.1_WBGene00021352	+	9	72,94,157,197,21,216,78,72,429,	0,309,1789,2158,3001,3859,5384,5524,6296,	pcyt-2.1	protein coding gene	4	4	2	4	2	3	3	6	3	8	2	6	4	3	8	7	4	4	0	4	1	6	0	3
I	2078956	2085680	Y37E3.11a.1_WBGene00021352	+	8	70,94,157,197,216,78,72,430,	0,307,1787,2156,3857,5382,5522,6294,	pcyt-2.1	protein coding gene	88	67	55	68	51	82	43	55	32	85	90	63	51	45	63	64	34	50	42	50	30	33	31	20
I	2078958	2085680	Y37E3.11i.1_WBGene00021352	+	10	68,94,157,197,21,42,216,78,72,430,	0,305,1785,2154,2997,3075,3855,5380,5520,6292,	pcyt-2.1	protein coding gene	4	4	3	5	4	3	5	2	3	7	11	13	7	10	15	8	4	5	10	9	3	9	6	2
I	2084485	2085675	Y37E3.11g.1_WBGene00021352	+	2	65,425,	0,765,	pcyt-2.1	protein coding gene	1	0	0	1	0	1	0	0	0	0	1	1	1	0	0	0	0	0	1	1	1	0	0	1
I	2085604	2093796	Y37E3.13a.1_WBGene00021353	-	8	211,472,144,58,89,169,290,102,	0,1331,2135,2539,2643,4818,6606,8090,	iglr-3	protein coding gene	3	1	1	2	1	0	2	1	2	2	0	1	2	3	0	0	0	1	0	0	1	1	0	0
I	2097345	2123443	Y37E3.15a.1_WBGene00003799	+	11	100,240,117,381,424,92,103,259,318,232,273,	0,154,1244,3278,4797,5852,6592,7838,12786,14039,25825,	npp-13	protein coding gene	23	61	33	32	47	23	19	61	14	27	62	37	17	37	39	21	16	22	16	17	17	27	9	9
I	2113655	2118530	Y37E3.16.1_WBGene00021354	-	9	275,357,252,131,119,88,222,154,72,	0,1597,2496,2794,3085,3325,3465,4279,4803,	fpn-1.1	protein coding gene	16	14	11	12	10	6	2	9	1	7	17	11	9	14	8	2	1	6	4	6	3	7	2	3
I	2128587	2145969	Y37E3.17c.1_WBGene00021355	+	10	186,134,96,372,605,187,638,115,96,283,	0,6199,6460,7943,10046,12442,13865,16281,16451,17099,		protein coding gene	11	10	8	7	10	9	4	19	2	16	22	13	7	13	6	7	3	5	3	10	7	3	0	4
I	2128587	2145761	Y37E3.17c.1-1_WBGene00021355	+	10	186,134,96,372,605,187,638,115,96,75,	0,6199,6460,7943,10046,12442,13865,16281,16451,17099,		protein coding gene	12	21	25	6	21	15	9	22	7	8	21	14	4	20	20	8	3	6	2	12	4	14	3	2
I	2128589	2145971	Y37E3.17a.1_WBGene00021355	+	10	184,134,96,372,605,187,638,106,96,285,	0,6197,6458,7941,10044,12440,13863,16288,16449,17097,		protein coding gene	24	23	13	5	12	10	2	20	6	10	18	13	10	9	12	2	6	6	10	7	3	8	1	9
I	2160041	2209629	W03F11.6c.1_WBGene00021009	+	20	158,273,85,165,155,167,113,98,96,180,83,62,1268,96,140,439,291,384,519,536,	0,2976,3977,4779,5934,11962,13712,13883,14847,25697,26589,32802,35357,37147,39968,41688,43532,44883,47278,49052,	afd-1	protein coding gene	1	6	5	2	9	4	0	7	3	4	10	7	4	7	13	4	0	3	2	1	5	0	0	1
I	2219467	2222313	W03F11.1a.1_WBGene00021005	-	4	245,370,119,72,	0,1091,2614,2774,	ule-1	protein coding gene	30	43	40	28	54	59	48	62	26	102	70	76	56	49	93	85	60	63	83	107	67	101	55	47
I	2250130	2254908	F12B6.2a.1_WBGene00017398	+	12	81,118,126,137,344,126,130,152,90,88,173,214,	0,140,580,1336,2208,2751,2929,3566,3819,3956,4279,4564,	slc-17.6	protein coding gene	10	17	7	8	9	7	8	5	2	15	7	5	4	3	8	6	0	3	3	9	3	6	4	3
I	2279844	2280800	Y39G10AL.1a.1_WBGene00021458	+	2	71,414,	0,542,		protein coding gene	10	16	15	9	12	20	2	5	5	2	7	2	0	3	2	7	4	4	21	12	5	11	8	6
I	2281502	2291205	Y39G10AL.3.2_WBGene00000408	-	9	309,73,122,111,108,180,102,111,162,	0,3225,3356,4567,4728,6060,7983,8140,9541,	cdk-7	protein coding gene	14	17	16	10	9	18	9	12	10	13	18	17	9	14	14	10	16	19	14	26	7	26	13	14
I	2281502	2291091	Y39G10AL.3.3_WBGene00000408	-	9	309,73,122,111,108,180,102,111,140,	0,3225,3356,4567,4728,6060,7983,8140,9449,	cdk-7	protein coding gene	61	75	73	59	92	60	47	69	53	121	89	83	48	62	99	68	37	75	57	63	41	84	40	54
I	2281503	2289753	Y39G10AL.3.1_WBGene00000408	-	8	308,73,122,111,108,180,102,111,	0,3224,3355,4566,4727,6059,7982,8139,	cdk-7	protein coding gene	10	6	4	7	6	8	4	0	4	9	14	5	6	7	6	11	4	4	5	5	6	2	3	2
I	2293126	2297328	Y39G10AR.11.1_WBGene00021469	+	2	2085,1099,	0,3103,		protein coding gene	1	0	3	1	0	2	0	0	0	0	1	0	1	2	0	1	0	0	1	1	2	1	1	0
I	2297391	2304393	Y39G10AR.12a.1_WBGene00021470	-	5	528,149,87,1040,146,	0,5434,5635,5768,6856,	tpxl-1	protein coding gene	84	119	84	60	138	100	56	169	52	83	191	97	72	178	115	75	35	51	65	61	53	72	36	38
I	2300085	2302813	Y39G10AR.10.1_WBGene00021468	+	3	84,102,2094,	0,379,634,	epg-2	protein coding gene	14	33	29	11	39	47	11	12	13	9	13	7	6	11	11	48	13	8	45	56	30	67	15	35
I	2302735	2304397	Y39G10AR.12b.1_WBGene00021470	-	4	239,87,1040,150,	0,291,424,1512,	tpxl-1	protein coding gene	2	1	2	3	3	0	1	5	0	0	3	2	1	3	1	2	1	2	1	3	2	5	2	1
I	2304512	2306790	Y39G10AR.13a.1_WBGene00002047	-	5	332,681,789,186,88,	0,386,1118,1957,2190,	icp-1	protein coding gene	77	72	52	55	67	64	35	55	32	70	82	63	44	60	60	66	30	42	43	55	26	52	26	27
I	2304715	2306586	Y39G10AR.13b.1_WBGene00002047	-	4	129,681,789,117,	0,183,915,1754,	icp-1	protein coding gene	3	8	7	2	1	2	4	3	5	2	6	5	1	8	6	1	5	3	3	5	2	2	4	6
I	2307266	2308782	Y39G10AR.9b.1_WBGene00021467	+	5	48,89,355,580,188,	0,137,269,695,1328,		protein coding gene	12	12	19	6	14	9	9	12	3	16	11	15	5	9	17	6	6	5	11	11	7	8	7	6
I	2307403	2308975	Y39G10AR.9a.1_WBGene00021467	+	4	89,355,580,381,	0,132,558,1191,		protein coding gene	114	120	103	105	121	110	71	117	46	152	139	126	80	86	145	102	60	79	67	79	46	82	66	49
I	2308975	2312129	Y39G10AR.21a.1_WBGene00021476	+	6	234,160,522,203,76,288,	0,541,750,1878,2123,2866,	nsun-4	protein coding gene	22	40	34	27	41	32	24	24	20	40	46	45	22	27	24	18	19	15	12	24	15	19	15	8
I	2312493	2313004	single_exon_productive_isoform_173_I:2312000	+	1	511,	0,	NA	NA	96	77	99	63	79	88	65	81	42	128	90	73	68	72	93	68	56	53	40	72	54	98	42	47
I	2312495	2312958	Y39G10AR.20.1_WBGene00021475	+	2	203,209,	0,254,	tbca-1	protein coding gene	119	77	111	92	87	101	77	74	43	118	100	94	92	76	111	84	66	53	65	90	61	117	78	49
I	2313270	2315992	Y39G10AR.8.1_WBGene00021466	+	6	50,89,206,391,609,337,	0,104,237,500,1725,2385,	eif-2gamma	protein coding gene	128	182	103	66	173	107	49	173	53	124	169	91	46	107	85	64	33	52	75	58	44	86	44	61
I	2316306	2318303	Y39G10AR.7a.1_WBGene00021465	+	5	83,142,523,129,912,	0,139,340,908,1085,	ekl-7	protein coding gene	9	12	6	9	6	2	2	9	6	10	11	11	9	10	11	3	4	6	6	20	3	9	4	4
I	2316306	2318305	Y39G10AR.7b.1_WBGene00021465	+	5	83,148,523,129,914,	0,133,340,908,1085,	ekl-7	protein coding gene	25	37	32	32	41	25	19	37	13	43	46	36	25	40	38	28	16	22	9	25	8	36	16	13
I	2318290	2321817	Y39G10AR.14a.1_WBGene00003156	-	7	440,214,1369,229,226,57,80,	0,779,1042,2762,3037,3333,3447,	mcm-4	protein coding gene	96	120	99	77	156	101	64	171	53	109	158	98	51	125	104	74	33	52	64	70	45	78	46	47
I	2322024	2322596	Y39G10AR.32a.1_WBGene00219275	-	3	189,148,149,	0,233,423,		protein coding gene	6	11	3	1	7	4	7	4	1	3	4	4	4	1	3	1	1	1	1	2	3	1	1	1
I	2333337	2338693	Y39G10AR.6.1_WBGene00021464	+	8	148,81,96,133,152,347,360,330,	0,428,560,822,1302,2081,3845,5026,	ugt-31	protein coding gene	5	8	9	3	3	0	6	3	3	7	8	5	5	1	2	5	1	1	5	1	3	5	1	2
I	2397493	2401492	productive_splice_isoform_106_WBGene00021474	-	7	186,207,209,153,130,199,35,	0,235,1688,3122,3515,3716,3964,	dot-1.1	protein coding gene	3	2	2	1	1	3	0	1	1	1	5	4	0	2	0	3	0	2	1	0	4	2	0	2
I	2402229	2409996	Y39G10AR.2b.1_WBGene00021460	+	7	95,280,94,325,272,255,715,	0,786,1115,2415,4097,5592,7052,	zwl-1	protein coding gene	16	22	16	15	18	19	10	21	8	21	23	32	18	24	13	14	5	11	16	14	10	17	15	9
I	2402231	2409999	Y39G10AR.2a.1_WBGene00021460	+	7	93,280,94,325,272,261,718,	0,784,1113,2413,4095,5584,7050,	zwl-1	protein coding gene	19	49	41	33	60	34	39	66	28	74	83	63	24	45	53	52	16	38	31	36	19	43	20	21
I	2415130	2418543	F23C8.13a.1_WBGene00017741	+	4	149,108,393,173,	0,711,2051,3240,		protein coding gene	0	0	1	1	0	1	1	2	0	2	2	2	1	1	0	0	1	0	0	2	0	3	1	0
I	2418460	2420353	F23C8.5a.1_WBGene00017734	-	3	388,468,55,	0,1110,1838,		protein coding gene	406	295	365	292	278	303	213	227	130	327	228	296	171	165	222	194	124	145	137	184	122	190	141	104
I	2420833	2421816	F23C8.6.1_WBGene00017735	-	3	605,107,153,	0,665,830,	did-2	protein coding gene	3	10	7	6	3	5	2	6	0	6	2	6	1	2	8	3	1	2	2	2	1	1	0	1
I	2432589	2433615	F23C8.9.1_WBGene00017738	-	5	308,262,105,68,85,	0,364,669,822,941,	tipn-1	protein coding gene	49	30	18	39	32	26	19	12	10	38	28	21	22	19	22	45	17	22	14	35	11	23	20	6
I	2432701	2433615	F23C8.9.1-0_WBGene00017738	-	5	196,262,105,68,85,	0,252,557,710,829,	tipn-1	protein coding gene	31	27	19	21	21	25	14	14	9	31	27	26	24	20	29	19	13	11	22	17	11	27	14	0
I	2434001	2435691	F23C8.4.1_WBGene00017733	+	5	221,273,247,124,160,	0,278,603,891,1530,	ubxn-1	protein coding gene	280	219	230	249	233	233	190	198	108	263	278	230	196	141	227	164	101	115	116	150	71	161	98	54
I	2436470	2437084	F23C8.14a.1_WBGene00255457	-	2	214,93,	0,521,		protein coding gene	4	1	6	2	2	3	3	0	2	4	1	2	0	1	2	4	1	2	2	2	3	4	0	0
I	2438764	2442958	F23C8.3b.1_WBGene00017732	+	4	158,238,131,292,	0,818,3465,3902,		protein coding gene	5	6	3	3	5	0	3	3	1	3	4	1	0	0	1	1	1	1	1	4	1	3	1	0
I	2468792	2471935	Y74C10AL.2.1_WBGene00022280	-	3	375,212,67,	0,2058,3076,		protein coding gene	137	121	141	103	102	119	87	98	53	144	114	100	78	82	120	98	51	87	74	114	59	120	73	45
I	2472059	2485391	Y74C10AR.3a.1_WBGene00022281	-	8	445,351,629,573,265,72,78,69,	0,1251,2950,6168,8244,10288,13138,13263,	abtm-1	protein coding gene	32	25	16	16	20	23	9	19	10	23	20	19	9	10	24	9	5	8	14	24	3	17	10	4
I	2483202	2483652	Y74C10AR.2.1_WBGene00022282	+	1	450,	0,		protein coding gene	0	5	1	0	5	0	0	3	0	0	8	0	0	3	0	0	0	0	0	0	0	2	0	1
I	2485860	2489787	Y74C10AR.1a.1_WBGene00001232	+	4	144,434,355,347,	0,947,2351,3580,	eif-3.I	protein coding gene	75	70	68	62	81	60	59	62	37	125	111	91	51	78	99	89	72	74	103	127	84	154	91	83
I	2489975	2497381	Y23H5B.6a.1_WBGene00021277	+	5	215,621,360,417,714,	0,261,2632,4960,6692,		protein coding gene	27	30	12	13	27	20	7	16	5	21	15	23	13	10	13	8	8	12	10	13	7	16	7	5
I	2498133	2506259	Y23H5B.5.1_WBGene00021276	+	6	294,436,476,121,71,867,	0,1838,3845,5886,6235,7259,		protein coding gene	5	9	6	8	8	19	5	14	4	11	10	10	6	7	10	9	4	4	0	4	3	11	4	5
I	2533267	2542114	Y23H5B.4.1_WBGene00021275	+	6	83,329,293,337,88,383,	0,4543,5500,7141,8312,8464,	dmsr-2	protein coding gene	2	0	0	2	1	2	0	0	0	2	1	0	1	0	1	0	0	2	1	1	0	1	0	0
I	2546669	2548399	Y23H5B.8.1-0_WBGene00021279	-	3	485,129,279,	0,534,1451,		protein coding gene	2	1	3	3	3	2	9	9	1	2	3	0	1	2	1	3	1	1	2	1	2	1	1	0
I	2552733	2555408	Y23H5B.1.1_WBGene00021272	+	3	107,390,262,	0,312,2413,		protein coding gene	2	1	2	0	1	2	0	0	0	4	1	0	0	2	2	5	2	3	5	4	2	7	1	1
I	2552986	2555404	Y23H5B.1.2_WBGene00021272	+	2	449,258,	0,2160,		protein coding gene	4	0	0	1	4	1	0	2	1	1	0	2	0	2	2	6	3	0	3	3	7	3	4	4
I	2562667	2562997	C55C2.2.1_WBGene00006047	+	1	330,	0,	ssp-19	protein coding gene	40	7	3	0	2	0	0	2	0	0	3	0	0	1	0	0	0	1	0	0	0	0	0	0
I	2571739	2576020	C55C2.5a.1_WBGene00000006	-	10	300,208,164,167,201,269,132,64,191,180,	0,353,616,830,2001,2259,2573,2781,3699,4101,	aat-5	protein coding gene	3	2	3	0	1	1	1	0	0	2	1	1	1	0	2	0	0	0	0	1	2	2	0	0
I	2581014	2586124	K07A3.1a.1_WBGene00001404	-	4	272,363,397,184,	0,1551,2966,4926,	fbp-1	protein coding gene	218	207	193	131	162	147	125	167	80	254	194	185	127	120	174	100	47	117	64	78	49	74	63	52
I	2606753	2613299	Y23H5A.5c.1_WBGene00000832	+	9	179,84,121,167,420,438,93,93,512,	0,458,1434,2107,3135,4617,5109,5249,6034,	ctn-1	protein coding gene	7	4	2	5	4	8	3	4	2	1	8	4	3	2	5	2	1	1	6	7	5	6	4	1
I	2620649	2621859	Y23H5A.3.1_WBGene00021270	+	4	174,78,230,576,	0,221,345,634,	pid-3	protein coding gene	192	187	228	185	196	210	144	190	91	246	209	207	144	157	228	171	108	144	129	159	91	176	98	69
I	2621956	2623186	Y23H5A.2a.1_WBGene00021269	+	3	58,312,294,	0,361,936,		protein coding gene	51	55	77	63	58	70	58	75	43	126	119	83	64	81	104	68	56	50	47	68	48	77	35	33
I	2623098	2628577	Y23H5A.7a.1_WBGene00000800	-	7	330,312,529,699,509,125,487,	0,545,916,2228,3422,3976,4992,	cars-1	protein coding gene	4	14	9	3	5	9	2	7	1	10	9	6	1	4	6	4	0	4	7	4	1	6	1	3
I	2623100	2628261	Y23H5A.7a.1-0_WBGene00000800	-	7	328,312,529,699,509,125,171,	0,543,914,2226,3420,3974,4990,	cars-1	protein coding gene	1	2	2	1	1	0	0	1	0	2	3	1	0	0	3	3	0	1	0	0	0	1	0	0
I	2623100	2628577	Y23H5A.7b.1_WBGene00000800	-	7	328,312,529,699,509,122,487,	0,543,914,2226,3420,3974,4990,	cars-1	protein coding gene	0	0	0	0	0	0	1	1	0	0	1	0	0	0	0	0	0	0	0	2	1	2	0	0
I	2623359	2628112	Y23H5A.7c.1_WBGene00000800	-	7	69,312,529,699,509,125,22,	0,284,655,1967,3161,3715,4731,	cars-1	protein coding gene	2	9	4	6	9	3	4	5	4	6	7	4	2	3	4	8	3	4	8	3	1	4	2	1
I	2629684	2632320	Y23H5A.1a_WBGene00000801	+	8	218,130,144,320,125,408,118,281,	0,263,441,640,1353,1523,1981,2355,	cars-2	pseudogene	2	2	0	1	3	4	1	2	3	0	2	0	1	0	0	2	1	0	8	5	6	5	3	4
I	2634393	2634561	Y23H5A.8a.1-0_WBGene00023172	+	2	9,115,	0,53,		protein coding gene	6	0	1	2	0	2	0	0	0	0	0	1	0	1	1	0	2	0	0	0	0	0	0	0
I	2636903	2637591	F40E3.7_WBGene00077781	+	3	82,369,137,	0,133,551,		pseudogene	3	3	4	0	2	4	7	4	0	8	2	1	3	3	5	2	0	2	1	3	0	2	3	0
I	2642723	2643778	F40E3.2.1_WBGene00018230	+	5	58,48,144,186,417,	0,103,199,404,638,	mage-1	protein coding gene	116	99	108	103	129	123	98	106	55	166	120	114	77	115	143	125	69	64	93	90	55	103	58	52
I	2668159	2672430	F32B5.6i.1_WBGene00017979	+	8	100,119,419,117,150,176,120,519,	0,248,633,1471,1889,2093,2323,3752,		protein coding gene	1	7	5	2	5	2	1	6	3	4	6	1	7	6	3	2	3	1	6	2	3	3	1	0
I	2668159	2672437	F32B5.6j.1_WBGene00017979	+	8	100,119,419,114,150,182,120,526,	0,248,633,1474,1889,2087,2323,3752,		protein coding gene	8	4	2	4	2	4	1	1	2	0	2	1	0	2	0	2	1	0	2	2	0	3	0	0
I	2668166	2672429	F32B5.6a.1_WBGene00017979	+	8	93,119,419,117,150,182,120,518,	0,241,626,1464,1882,2080,2316,3745,		protein coding gene	17	12	7	5	4	5	2	8	1	7	6	6	3	4	6	5	0	2	5	4	3	5	2	3
I	2686639	2689429	F32B5.8a.1_WBGene00000788	-	5	480,204,24,125,160,	0,1050,1310,2446,2630,	cpz-1	protein coding gene	711	565	347	416	458	456	184	208	119	253	194	174	130	109	125	67	63	49	59	83	51	77	72	37
I	2686639	2689429	productive_splice_isoform_107_WBGene00000788	-	4	480,204,125,160,	0,1050,2446,2630,	cpz-1	protein coding gene	63	98	60	28	96	70	31	30	15	33	31	31	4	29	30	8	7	7	12	7	10	22	16	5
I	2692108	2692399	F32B5.4.1_WBGene00017978	+	1	291,	0,	msrp-1	protein coding gene	37	6	3	0	2	0	0	4	0	0	1	0	0	1	2	0	0	1	0	0	1	0	1	1
I	2718026	2721475	Y71F9B.16a.1_WBGene00001048	-	4	303,164,321,36,	0,1077,2643,3413,	dnj-30	protein coding gene	70	50	48	37	42	48	40	40	22	57	56	47	25	31	53	52	24	37	30	40	29	49	38	36
I	2721587	2726724	Y71F9B.6c.1_WBGene00022128	-	8	1177,441,175,150,85,128,158,196,	0,2139,3639,4170,4398,4551,4730,4941,		protein coding gene	11	13	14	11	5	11	7	11	7	16	18	13	9	10	7	3	3	5	7	4	3	8	3	4
I	2727013	2727545	Y71F9B.4.1_WBGene00004920	+	2	133,346,	0,186,	snr-7	protein coding gene	451	415	464	286	349	383	285	322	186	515	414	416	265	293	401	383	286	313	316	345	255	397	258	209
I	2730003	2731453	Y71F9B.3.1_WBGene00022127	+	2	233,533,	0,917,	yop-1	protein coding gene	619	678	682	573	720	685	510	551	271	676	579	498	326	421	498	377	249	287	332	366	170	377	262	155
I	2731561	2735371	Y71F9B.2a.1_WBGene00022126	+	3	75,716,235,	0,1156,3575,		protein coding gene	73	75	59	59	77	76	39	61	30	97	86	63	46	66	68	53	36	39	36	44	33	44	31	25
I	2735352	2742508	Y71F9B.8a.1_WBGene00022129	-	6	919,294,246,152,111,112,	0,2088,2665,3138,6047,7044,	lron-11	protein coding gene	3	4	5	1	4	2	0	5	1	2	6	1	4	3	2	6	3	1	11	12	5	11	4	3
I	2755539	2758204	Y71F9B.7.1_WBGene00004043	-	6	581,444,435,113,292,312,	0,627,1119,1844,2005,2353,	plk-2	protein coding gene	84	94	107	71	133	86	53	115	41	110	139	115	60	85	98	76	38	51	42	50	40	61	27	30
I	2759022	2761044	Y71F9B.9a.1_WBGene00022130	-	5	222,370,242,130,97,	0,290,706,1303,1925,		protein coding gene	9	7	9	4	5	5	1	4	1	5	4	3	2	1	7	3	2	3	1	4	3	4	0	3
I	2768745	2776104	unproductive_splice_isoform_43_WBGene00004946	-	8	126,112,570,215,143,88,134,160,	0,1015,2055,4024,6678,6868,7015,7199,	sop-3	protein coding gene	48	37	38	35	40	47	17	39	14	34	42	38	16	24	36	16	13	15	12	23	19	37	17	22
I	2774911	2775421	Y71F9B.1.1_WBGene00022125	+	2	283,175,	0,335,		protein coding gene	39	22	29	15	19	11	11	6	2	9	9	11	7	4	4	5	3	6	11	9	2	5	3	4
I	2776369	2778719	Y71F9B.13a.1_WBGene00022131	-	4	180,112,302,203,	0,617,778,2147,		protein coding gene	23	16	10	10	15	9	7	13	7	10	14	13	9	14	9	3	5	2	4	3	1	1	2	3
I	2784619	2786077	W03D8.9.1_WBGene00020990	-	4	143,662,259,50,	0,194,975,1408,		protein coding gene	9	2	2	0	2	0	0	1	0	0	1	0	0	1	0	0	0	0	0	0	0	0	0	1
I	2784621	2785855	W03D8.9.2_WBGene00020990	-	3	141,662,261,	0,192,973,		protein coding gene	8	1	1	0	0	0	0	0	0	0	2	0	0	0	0	0	0	0	0	0	0	0	0	1
I	2791686	2794976	W03D8.8.1_WBGene00020989	+	8	103,107,106,292,114,237,87,330,	0,295,445,654,991,2326,2608,2960,		protein coding gene	4	9	2	0	2	2	1	4	0	1	2	0	1	0	4	0	0	0	0	0	0	0	0	0
I	2822242	2830311	W10C8.2.1_WBGene00004077	-	4	1695,553,119,193,	0,2634,6237,7876,	pop-1	protein coding gene	14	7	9	14	7	15	8	5	6	13	9	3	7	14	5	17	10	2	12	16	6	23	10	4
I	2853969	2855715	W10C8.5.2_WBGene00021128	-	4	171,213,798,144,	0,221,482,1602,		protein coding gene	43	27	27	18	17	19	4	6	4	10	8	5	4	4	3	0	1	4	3	1	1	1	3	0
I	2853974	2855732	W10C8.5.1_WBGene00021128	-	4	166,213,798,161,	0,216,477,1597,		protein coding gene	58	51	39	25	32	23	10	10	7	21	12	7	7	9	7	3	4	4	7	8	2	2	9	1
I	2858520	2859913	W10C8.6.1_WBGene00044433	-	2	261,165,	0,1228,		protein coding gene	9	3	8	4	4	5	2	4	2	1	2	4	5	1	4	5	4	3	4	2	3	7	2	0
I	2866505	2870172	Y71F9AL.10b.1_WBGene00022115	+	5	106,172,96,106,979,	0,920,1329,2462,2688,		protein coding gene	11	8	6	5	10	12	6	4	0	8	7	5	5	12	11	9	4	7	5	3	3	10	5	3
I	2866505	2870172	Y71F9AL.10c.1_WBGene00022115	+	6	100,63,172,96,106,979,	0,738,920,1329,2462,2688,		protein coding gene	7	4	5	5	5	7	5	5	1	12	7	11	7	6	2	4	2	3	1	8	0	9	3	3
I	2866505	2870172	Y71F9AL.10d.1_WBGene00022115	+	5	100,172,96,106,979,	0,920,1329,2462,2688,		protein coding gene	3	2	3	2	4	3	1	3	0	5	3	3	2	5	2	0	3	4	0	2	2	4	1	0
I	2866507	2870166	Y71F9AL.10a.1_WBGene00022115	+	6	104,63,172,96,106,973,	0,736,918,1327,2460,2686,		protein coding gene	39	15	26	20	22	16	14	11	8	27	26	14	18	14	20	21	18	12	21	11	8	21	18	5
I	2870140	2875289	Y71F9AL.12a.1_WBGene00022117	-	8	491,218,88,111,102,169,71,87,	0,1357,2525,2974,4277,4728,4941,5062,		protein coding gene	5	7	5	7	8	10	5	4	7	13	5	5	6	5	3	7	5	12	7	7	2	6	3	7
I	2870142	2875291	Y71F9AL.12b.1_WBGene00022117	-	8	489,218,97,111,102,169,71,89,	0,1355,2523,2972,4275,4726,4939,5060,		protein coding gene	14	19	16	17	11	14	11	8	8	19	16	10	8	8	16	17	9	9	10	11	13	22	9	15
I	2870607	2875289	Y71F9AL.12f.1_WBGene00022117	-	8	24,218,97,132,102,169,71,87,	0,890,2058,2486,3810,4261,4474,4595,		protein coding gene	4	1	4	2	1	0	0	2	0	3	3	5	1	2	1	2	7	1	0	2	1	4	3	1
I	2872598	2875291	productive_splice_isoform_108_WBGene00022117	-	6	164,111,102,169,71,89,	0,516,1819,2270,2483,2604,		protein coding gene	11	8	4	1	4	5	2	3	2	7	0	5	1	4	5	5	1	4	2	1	1	1	0	1
I	2872598	2875291	productive_splice_isoform_109_WBGene00022117	-	6	155,111,102,169,71,89,	0,516,1819,2270,2483,2604,		protein coding gene	8	5	4	7	3	1	7	4	1	3	5	1	3	2	6	2	2	3	0	2	1	3	2	0
I	2875394	2875779	single_exon_unproductive_isoform_72_I:2875000	-	1	385,	0,	NA	NA	0	3	1	0	0	1	0	1	1	1	1	0	0	0	0	1	1	0	0	1	0	0	1	0
I	2875397	2876308	Y71F9AL.13a.1_WBGene00004412	-	3	204,322,164,	0,252,747,	rpl-1	protein coding gene	6523	4733	4671	3316	3882	3700	2344	2513	1382	3200	2763	2365	1829	2146	2546	2628	1759	1972	2155	2715	1743	3396	2092	1651
I	2875430	2875946	Y71F9AL.13b.1_WBGene00004412	-	2	171,297,	0,219,	rpl-1	protein coding gene	3	2	7	1	1	5	3	2	0	3	3	2	2	1	2	2	0	3	2	6	2	1	1	1
I	2875430	2876034	Y71F9AL.13c_WBGene00004412	-	3	171,322,8,	0,219,596,	rpl-1	protein coding gene	5	3	2	3	1	3	1	0	0	2	0	1	4	1	0	1	4	2	2	1	3	1	0	2
I	2875430	2876039	Y71F9AL.13d_WBGene00004412	-	3	171,322,20,	0,219,589,	rpl-1	protein coding gene	2	4	2	4	1	0	0	3	0	0	1	1	1	0	1	1	0	0	1	1	0	0	1	0
I	2876931	2878523	Y71F9AL.9.1_WBGene00022114	+	4	155,216,312,752,	0,205,472,840,		protein coding gene	398	374	386	265	357	327	208	281	111	290	301	303	163	247	259	196	117	170	154	205	105	214	131	90
I	2878577	2880930	Y71F9AL.8.1_WBGene00022113	+	7	65,96,117,285,103,246,162,	0,111,255,422,873,1567,2191,		protein coding gene	32	33	29	25	26	42	17	44	12	54	64	50	35	40	52	38	42	51	49	47	28	42	32	35
I	2880875	2883454	Y71F9AL.14.1_WBGene00022118	-	3	149,334,131,	0,1152,2448,	dnc-5	protein coding gene	77	59	74	64	69	82	58	65	50	105	92	78	76	58	90	76	49	88	62	74	50	76	48	48
I	2880875	2883440	Y71F9AL.14.2_WBGene00022118	-	3	149,334,117,	0,1152,2448,	dnc-5	protein coding gene	11	9	12	10	8	8	10	9	4	8	9	6	6	7	4	16	6	4	8	8	8	12	6	6
I	2883548	2893718	Y71F9AL.16.1_WBGene00000199	-	6	411,663,162,111,143,108,	0,2196,7757,9084,9865,10062,	arx-1	protein coding gene	68	69	65	55	76	51	50	62	21	73	71	55	34	43	45	50	23	32	31	42	16	41	39	13
I	2887448	2887699	single_exon_unproductive_isoform_73_I:2887000	+	1	251,	0,	NA	NA	0	1	1	1	1	0	0	1	0	0	0	0	0	1	0	4	1	0	3	2	3	12	6	6
I	2887799	2888354	Y71F9AL.7.1_WBGene00022112	+	1	555,	0,		protein coding gene	4	8	8	10	5	8	4	7	2	2	4	3	4	10	5	20	13	5	40	48	39	92	43	45
I	2888899	2889355	Y71F9AL.25.1_WBGene00304792	+	1	456,	0,		protein coding gene	4	2	9	3	5	7	6	2	0	0	2	3	2	4	4	4	3	7	18	17	12	21	9	13
I	2890445	2891261	Y71F9AL.6.1_WBGene00022111	+	1	816,	0,		protein coding gene	4	5	11	2	8	9	6	5	0	7	4	4	3	1	8	2	3	4	14	7	10	17	6	8
I	2895328	2900860	Y71F9AL.17.1_WBGene00022119	-	6	511,859,308,1202,1006,105,	0,573,1485,2321,4369,5427,	copa-1	protein coding gene	15	45	24	7	36	19	12	40	7	15	35	9	7	30	17	12	3	7	6	8	3	15	9	6
I	2901324	2903006	Y71F9AL.5.1_WBGene00001791	+	6	77,65,180,81,137,153,	0,118,830,1056,1339,1529,	gst-43	protein coding gene	6	14	16	7	9	13	11	10	5	21	29	23	9	12	19	23	13	13	15	10	15	23	15	15
I	2907724	2925529	Y71F9AL.18a.2_WBGene00004049	-	11	211,254,216,237,333,205,578,123,720,112,112,	0,257,2656,4262,6050,11790,13648,15320,16092,16877,17693,	parp-1	protein coding gene	9	8	8	5	13	9	6	14	9	13	11	10	3	9	8	4	3	5	7	8	4	7	10	2
I	2907729	2924713	Y71F9AL.18a.1_WBGene00004049	-	10	206,254,216,237,333,205,578,123,720,112,	0,252,2651,4257,6045,11785,13643,15315,16087,16872,	parp-1	protein coding gene	3	16	3	3	17	8	4	9	3	8	13	6	3	14	17	7	2	8	3	3	2	8	3	6
I	2907856	2914035	Y71F9AL.18d.1_WBGene00004049	-	5	79,254,216,237,261,	0,125,2524,4130,5918,	parp-1	protein coding gene	1	0	2	3	2	2	1	2	1	3	1	2	2	0	3	2	2	0	0	0	2	1	3	2
I	2925238	2928134	Y71F9AL.1.1_WBGene00022107	+	7	126,243,231,219,88,70,454,	0,181,475,1320,1586,1717,2442,		protein coding gene	48	31	54	55	45	41	40	40	21	63	59	48	28	45	49	35	24	28	26	43	25	42	27	19
I	2928394	2929628	Y71F9AM.6.1_WBGene00022122	+	4	57,141,128,727,	0,114,311,507,	trap-1	protein coding gene	439	388	316	204	262	256	158	170	74	236	175	124	92	111	142	103	58	58	104	89	47	124	55	42
I	2929776	2931361	Y71F9AM.5b.1_WBGene00003836	+	4	108,125,193,139,	0,169,397,1446,	nxt-1	protein coding gene	6	13	12	13	10	18	15	13	8	11	20	6	7	14	13	5	6	11	8	8	11	16	4	7
I	2929829	2931360	Y71F9AM.5a.1_WBGene00003836	+	4	55,143,193,138,	0,116,344,1393,	nxt-1	protein coding gene	113	125	124	105	124	116	107	103	59	170	129	144	85	105	157	96	72	118	102	99	83	125	60	60
I	2931460	2947106	Y71F9AM.4a.1_WBGene00022121	+	14	88,167,165,234,92,144,322,161,235,197,133,147,108,361,	0,155,1348,2442,4164,4526,5099,6297,6981,11363,11610,12615,12813,15285,	cogc-3	protein coding gene	35	45	30	33	43	38	19	34	9	35	49	50	21	29	37	34	13	20	19	27	12	29	18	19
I	2945179	2945697	Y71F9AM.9_WBGene00271781	-	1	518,	0,		lincRNA gene	7	0	0	1	1	1	0	0	0	2	0	0	0	0	1	1	0	0	0	1	0	0	0	0
I	2949600	2957910	Y71F9AR.1.1_WBGene00000237	-	13	518,296,261,109,98,68,166,893,111,448,155,199,119,	0,597,1598,1916,2071,2281,2581,3478,5232,5730,6941,7173,8191,	bam-2	protein coding gene	1	3	0	0	2	1	1	2	0	4	6	0	1	4	2	1	0	0	1	1	0	3	1	1
I	2981656	2983076	Y71F9AR.4.1_WBGene00044894	-	3	232,121,77,	0,337,1343,		protein coding gene	47	39	59	44	37	39	30	27	20	61	39	39	32	19	45	38	32	43	15	37	27	27	19	13
I	2983202	2985178	Y71F9AR.2.1_WBGene00022123	-	5	215,70,226,214,81,	0,259,755,1563,1895,		protein coding gene	0	2	1	1	0	0	0	1	1	1	3	0	1	2	0	2	0	0	2	0	1	0	1	0
I	2986103	2995914	Y71F9AR.3.1_WBGene00022124	-	14	279,71,65,139,77,68,111,257,312,438,174,63,188,83,	0,888,1026,1137,2130,2493,2604,4559,6334,7807,9141,9377,9488,9728,	supr-1	protein coding gene	16	21	13	20	29	14	27	29	16	33	17	24	12	27	32	12	10	14	8	6	4	6	5	6
I	2996487	3001382	Y54E10BL.4.1_WBGene00001046	+	5	133,243,335,344,568,	0,178,1068,2677,4327,	dnj-28	protein coding gene	40	24	24	35	31	21	10	29	12	36	35	21	20	32	29	27	19	14	24	20	14	20	18	16
I	3001405	3002847	Y54E10BL.5.1_WBGene00021839	-	2	190,244,	0,1198,	nduf-5	protein coding gene	343	251	295	209	224	229	179	176	114	282	181	206	132	118	178	177	126	181	133	160	139	172	99	80
I	3004048	3005943	Y54E10BL.3.1_WBGene00021838	+	3	164,84,410,	0,214,1485,		protein coding gene	2	1	3	1	2	3	0	1	0	0	0	1	0	1	1	1	0	0	0	1	2	3	1	1
I	3005402	3013448	Y54E10BL.6.1_WBGene00003186	-	7	801,281,125,97,219,180,90,	0,2250,3331,3506,7441,7715,7956,	mek-2	protein coding gene	4	7	5	4	10	8	3	5	0	13	6	7	5	7	8	6	3	6	5	7	1	2	3	7
I	3010683	3011665	Y54E10BL.2.1_WBGene00000625	+	2	745,177,	0,805,	col-48	protein coding gene	5	1	4	0	2	0	1	1	2	2	1	1	0	1	0	0	0	0	0	2	0	0	1	0
I	3015741	3021531	Y54E10BR.4.1_WBGene00021843	+	4	78,702,227,200,	0,2156,3821,5590,		protein coding gene	75	64	74	57	70	68	44	57	27	74	61	68	35	55	77	73	41	68	69	107	51	152	77	72
I	3021650	3028396	Y54E10BR.3.1_WBGene00021842	+	5	128,251,234,282,266,	0,1492,3214,4852,6480,		protein coding gene	120	104	90	95	104	109	67	102	52	121	134	106	69	77	106	99	51	70	57	89	46	83	57	45
I	3028324	3031092	Y54E10BR.5.1_WBGene00021844	-	3	394,249,60,	0,1683,2708,	sec-11	protein coding gene	284	226	259	235	217	270	178	222	100	281	207	209	127	130	193	165	122	152	141	151	125	191	100	99
I	3031337	3032938	Y54E10BR.6.1_WBGene00021845	-	2	525,69,	0,1532,	rpb-7	protein coding gene	1	3	3	3	3	0	1	2	0	4	1	1	0	2	2	1	0	2	0	1	0	0	0	0
I	3032934	3034767	Y54E10BR.2.1_WBGene00021841	+	5	164,88,165,92,1081,	0,220,361,595,752,		protein coding gene	27	24	36	18	29	26	24	27	23	33	28	20	25	34	34	19	8	23	18	16	12	10	16	16
I	3052047	3059165	Y54E10BR.8.1_WBGene00021846	-	12	121,73,84,285,99,87,140,70,57,132,140,146,	0,1421,1571,3266,5129,5290,5430,6346,6470,6590,6786,6972,	ztf-23	protein coding gene	15	26	25	22	31	28	17	31	11	39	43	33	29	21	39	27	17	20	16	15	20	21	14	7
I	3057693	3069403	Y54E10BR.1b.1_WBGene00021840	+	13	1780,77,300,148,341,284,281,115,238,120,142,293,375,	0,1836,1964,2753,3507,4613,6978,7309,8841,9148,10044,10236,11335,	pign-1	protein coding gene	13	9	6	3	7	16	5	11	5	10	13	11	8	8	11	3	5	3	5	6	5	9	4	1
I	3059226	3069403	unproductive_splice_isoform_59_WBGene00021840	+	13	247,77,300,148,341,284,281,115,238,127,142,293,375,	0,303,431,1220,1974,3080,5445,5776,7308,7608,8511,8703,9802,	pign-1	protein coding gene	1	0	1	2	3	4	0	4	2	5	3	3	3	1	7	2	1	2	0	1	0	3	0	0
I	3069324	3070150	M01B12.3.1_WBGene00000205	-	3	423,122,95,	0,525,731,	arx-7	protein coding gene	146	128	153	114	149	151	93	112	62	142	130	128	88	98	122	129	84	77	94	108	75	128	76	58
I	3070972	3084874	M01B12.4a.1_WBGene00019697	-	9	552,107,107,451,614,295,283,107,52,	0,1192,1893,5591,7345,9487,11971,12984,13850,		protein coding gene	20	28	17	24	24	22	9	35	12	15	37	19	14	22	23	9	5	10	10	7	12	15	7	4
I	3070972	3084876	M01B12.4c.1_WBGene00019697	-	10	552,107,107,132,451,614,295,283,107,54,	0,1192,1893,4163,5591,7345,9487,11971,12984,13850,		protein coding gene	4	3	3	2	3	3	0	7	3	4	1	2	3	9	0	2	2	4	4	2	0	5	3	1
I	3085013	3096218	M01B12.5a.1_WBGene00019698	-	9	496,543,212,208,203,86,72,93,127,	0,6258,7658,8589,9218,9959,10126,10927,11078,	riok-1	protein coding gene	53	45	32	37	32	35	26	31	16	31	39	24	25	35	28	35	20	17	34	37	11	44	15	11
I	3104362	3109530	C45E1.1a.1_WBGene00003654	+	8	150,75,196,159,123,107,56,257,	0,1795,3155,3492,3839,4146,4305,4911,	nhr-64	protein coding gene	5	3	6	3	8	5	0	1	1	1	2	4	1	3	2	2	3	5	3	8	1	11	2	0
I	3115035	3117628	C45E1.4.1_WBGene00016663	-	3	543,207,126,	0,1383,2467,		protein coding gene	4	4	2	3	4	3	0	0	0	2	1	0	1	3	0	3	2	0	3	2	2	5	3	3
I	3138540	3140584	K09H9.8.1_WBGene00045387	-	4	122,237,177,140,	0,821,1307,1904,		protein coding gene	1	4	3	1	1	1	3	3	5	0	2	0	0	3	2	2	1	2	2	0	4	5	1	2
I	3141703	3143175	K09H9.5.1_WBGene00019597	-	4	182,60,114,202,	0,338,448,1270,		protein coding gene	17	13	6	3	7	6	7	1	1	3	1	5	2	1	1	2	0	3	0	0	0	2	1	0
I	3144410	3147793	K09H9.6.1_WBGene00003062	-	6	570,462,126,77,182,424,	0,623,1682,1859,2721,2959,	lpd-6	protein coding gene	27	12	11	26	11	15	7	7	4	11	23	5	13	19	6	11	5	10	11	23	3	10	10	7
I	3148013	3150344	K09H9.2.1_WBGene00019595	+	4	225,270,336,544,	0,280,624,1787,	dscc-1	protein coding gene	54	70	65	64	91	84	41	95	36	88	97	88	41	79	87	69	41	50	62	80	57	77	45	45
I	3158491	3162391	Y54E10A.9a.1_WBGene00006888	-	8	1376,185,1061,313,51,51,93,176,	0,1431,1663,2792,3151,3247,3585,3724,	vbh-1	protein coding gene	10	8	6	4	10	6	1	3	8	8	11	5	4	11	4	2	5	5	7	11	9	7	9	2
I	3158491	3162391	Y54E10A.9b.1_WBGene00006888	-	8	1376,185,1061,313,60,51,93,176,	0,1431,1663,2792,3151,3247,3585,3724,	vbh-1	protein coding gene	27	32	33	16	27	21	13	17	16	24	34	23	17	24	29	12	2	7	12	18	11	23	8	8
I	3158491	3162391	Y54E10A.9c.1_WBGene00006888	-	8	1376,185,1061,313,51,51,252,176,	0,1431,1663,2792,3151,3247,3426,3724,	vbh-1	protein coding gene	1	1	3	1	7	3	0	9	3	1	6	5	1	1	0	1	0	4	2	2	2	6	2	1
I	3162812	3163585	Y54E10A.7.1_WBGene00021829	+	3	210,102,348,	0,271,425,	mrpl-17	protein coding gene	161	113	158	117	135	140	88	103	66	144	104	111	69	95	112	83	62	77	66	84	63	89	66	46
I	3163687	3168057	Y54E10A.6.1_WBGene00021828	+	5	133,133,827,222,837,	0,269,903,2421,3533,		protein coding gene	15	21	15	19	18	21	18	22	7	31	17	18	13	20	17	10	12	14	17	10	11	14	7	6
I	3168192	3171230	Y54E10A.5.1_WBGene00021827	+	4	33,174,247,215,	0,902,1813,2823,	dnc-6	protein coding gene	141	121	137	124	132	144	132	106	71	206	155	169	113	106	156	109	88	89	76	89	94	81	67	64
I	3173267	3176319	Y54E10A.10.1_WBGene00021830	-	4	601,199,116,78,	0,1784,2786,2974,		protein coding gene	133	77	115	89	64	88	56	58	32	100	65	81	48	68	82	63	41	53	59	84	38	94	53	30
I	3176417	3192857	Y54E10A.11.1_WBGene00021831	-	14	157,614,262,70,443,133,87,280,148,978,578,562,87,197,	0,1785,3256,3574,4467,6644,6826,7898,9179,9374,11474,13791,16107,16243,		protein coding gene	2	17	6	4	9	8	1	12	1	5	13	13	2	6	7	3	2	4	2	2	4	6	0	4
I	3176417	3192740	Y54E10A.11.2_WBGene00021831	-	14	157,614,262,70,443,133,87,280,148,978,578,562,87,80,	0,1785,3256,3574,4467,6644,6826,7898,9179,9374,11474,13791,16107,16243,		protein coding gene	1	3	3	2	3	1	0	1	0	1	4	1	2	3	2	1	3	1	0	2	0	3	0	1
I	3193527	3198838	Y54E10A.12a.1_WBGene00021832	-	9	188,74,291,100,477,383,129,74,66,	0,237,1296,2585,2731,4504,4935,5121,5245,	syp-5	protein coding gene	45	40	39	34	43	42	26	33	16	54	51	34	15	24	54	30	15	15	21	27	13	31	21	10
I	3206761	3210272	Y54E10A.17b.1_WBGene00021835	+	6	147,87,133,65,69,184,	0,1229,1372,2189,3018,3327,		protein coding gene	2	1	0	1	0	0	0	0	0	1	0	0	1	0	1	1	3	2	5	4	0	4	2	1
I	3206800	3209303	productive_splice_isoform_110_WBGene00021835	+	5	108,87,133,65,199,	0,1190,1333,2150,2304,		protein coding gene	127	94	65	45	42	43	37	31	26	71	49	51	35	32	57	16	8	27	10	13	15	3	11	6
I	3211045	3217267	Y54E10A.4a.1_WBGene00001481	+	9	74,103,101,248,213,146,303,450,480,	0,126,285,440,1944,2753,2963,4267,5742,	fog-1	protein coding gene	9	8	7	13	9	10	6	11	4	10	13	10	5	13	8	11	3	5	5	3	10	6	6	7
I	3211045	3217021	Y54E10A.4b.1_WBGene00001481	+	9	74,103,101,248,213,146,303,450,234,	0,126,285,440,1944,2753,2963,4267,5742,	fog-1	protein coding gene	4	7	7	6	3	0	1	6	1	8	6	4	2	6	7	1	2	1	1	3	2	5	2	5
I	3212989	3217267	Y54E10A.4a.2_WBGene00001481	+	5	213,146,303,450,480,	0,809,1019,2323,3798,	fog-1	protein coding gene	3	2	0	0	0	0	2	0	0	1	4	1	2	1	0	0	0	0	0	2	0	0	0	0
I	3217287	3222955	Y54E10A.14b.1_WBGene00004404	-	7	274,97,206,143,99,114,206,	0,723,1499,2737,3443,3653,5462,	rom-5	protein coding gene	19	16	17	17	25	19	10	14	9	32	30	14	12	16	22	11	11	10	15	12	12	14	13	5
I	3217295	3222955	Y54E10A.14a.1_WBGene00004404	-	7	266,97,206,143,75,114,206,	0,715,1491,2729,3435,3645,5454,	rom-5	protein coding gene	24	19	20	19	28	16	24	28	16	42	33	27	20	25	29	22	22	16	11	30	12	33	23	19
I	3223159	3228104	Y54E10A.15.1_WBGene00000413	-	4	631,853,964,203,	0,1753,3719,4742,	cdt-1	protein coding gene	9	9	16	8	12	10	7	15	6	11	17	15	3	11	9	18	4	6	17	11	9	14	10	7
I	3229430	3233286	Y54E10A.3.1_WBGene00021826	+	3	268,499,306,	0,2180,3550,	txl-1	protein coding gene	164	151	186	152	163	147	108	150	75	177	120	136	98	97	141	112	83	87	66	111	78	104	69	65
I	3233390	3256077	Y54E10A.2.1_WBGene00003258	+	15	68,165,80,86,340,166,181,152,327,103,296,109,141,70,662,	0,978,1857,2117,3614,4800,5726,6686,8767,19619,19774,20472,20798,20987,22025,	cogc-1	protein coding gene	13	7	7	13	8	5	1	10	4	8	8	3	2	7	6	5	3	3	2	6	1	9	1	6
I	3244150	3246073	Y54E10A.16.1_WBGene00021834	-	5	752,432,112,126,296,	0,799,1289,1452,1627,	mab-31	protein coding gene	9	14	9	11	7	10	6	12	3	7	13	13	5	4	2	11	4	6	9	10	5	8	5	4
I	3259796	3264283	Y44E3B.2.1_WBGene00021553	+	9	233,145,226,187,129,73,197,104,387,	0,922,1645,1916,2155,2327,2453,2759,4100,	tyr-5	protein coding gene	0	0	1	0	0	1	0	2	0	1	1	0	2	2	0	2	0	1	0	2	0	1	1	0
I	3264110	3266762	Y44E3B.1a.1_WBGene00021552	-	4	367,758,127,171,	0,419,1618,2481,	zip-4	protein coding gene	6	6	7	5	11	6	7	6	5	9	8	10	5	6	8	9	11	4	7	5	2	7	7	4
I	3264110	3265857	Y44E3B.1a.2_WBGene00021552	-	3	367,758,129,	0,419,1618,	zip-4	protein coding gene	6	9	12	7	15	8	3	7	3	12	7	7	7	5	8	3	7	4	6	8	8	12	4	6
I	3264247	3265857	Y44E3B.1b.2_WBGene00021552	-	3	230,763,129,	0,277,1481,	zip-4	protein coding gene	6	6	7	4	4	4	3	6	4	5	9	6	5	0	5	7	4	1	8	3	3	6	6	2
I	3264250	3266733	Y44E3B.1a.1-0_WBGene00021552	-	4	227,758,127,142,	0,279,1478,2341,	zip-4	protein coding gene	5	6	4	9	8	3	3	1	2	7	6	3	2	5	2	4	3	2	5	4	0	0	0	1
I	3264250	3266733	Y44E3B.1b.1_WBGene00021552	-	4	227,763,127,142,	0,274,1478,2341,	zip-4	protein coding gene	6	4	14	6	12	15	5	4	8	14	11	13	9	13	12	9	5	8	10	5	3	7	9	4
I	3264404	3265224	Y44E3B.1c.1_WBGene00021552	-	2	73,695,	0,125,	zip-4	protein coding gene	0	0	1	1	0	2	1	0	1	0	0	2	0	2	0	1	1	0	0	1	0	0	0	0
I	3267093	3269112	W01B11.3.1_WBGene00020915	+	5	130,490,185,268,712,	0,178,716,958,1307,	nol-58	protein coding gene	258	253	213	154	211	189	90	176	70	166	267	166	103	187	174	168	86	123	135	167	99	166	75	81
I	3293183	3294356	W01B11.6.1_WBGene00020917	-	4	134,58,104,104,	0,273,746,1069,		protein coding gene	37	47	82	27	64	50	31	54	23	57	52	33	18	21	61	19	17	23	8	12	8	14	15	16
I	3299569	3300516	W01B11.1.1_WBGene00020913	+	3	75,107,267,	0,119,680,		protein coding gene	1	0	0	0	0	2	0	2	0	0	2	0	0	0	1	1	0	0	1	0	0	1	2	0
I	3317977	3318584	Y44E3A.3.1_WBGene00021548	-	2	309,101,	0,506,	trx-4	protein coding gene	143	120	144	99	130	126	87	122	73	171	138	138	94	131	166	117	71	101	93	116	89	146	74	81
I	3318829	3330673	Y44E3A.4.1_WBGene00021549	-	9	1193,223,207,165,222,204,344,103,80,	0,2141,3316,4829,7679,9048,9863,11010,11764,	cdap-2	protein coding gene	12	17	20	6	9	7	8	11	1	15	15	12	17	8	12	12	6	6	5	8	5	13	5	2
I	3338366	3340225	Y44E3A.1a.1_WBGene00021547	+	5	153,75,101,70,266,	0,763,1307,1472,1593,		protein coding gene	6	9	11	6	8	4	6	8	5	7	6	5	2	5	6	12	9	11	11	22	14	34	16	10
I	3339174	3340225	Y44E3A.1c.1-0_WBGene00021547	+	4	30,101,70,266,	0,499,664,785,		protein coding gene	0	0	0	0	0	0	0	0	2	0	1	0	0	0	1	0	0	0	0	1	0	1	1	0
I	3340211	3349907	Y44E3A.6a.1_WBGene00021551	-	12	388,108,409,290,438,133,528,139,113,129,148,66,	0,436,2006,3122,4361,5226,6276,7921,8122,8280,9405,9630,	edc-4	protein coding gene	1	11	0	2	4	1	2	6	1	4	5	2	1	5	2	3	1	0	3	1	1	2	4	2
I	3340213	3349914	Y44E3A.6b.1_WBGene00021551	-	12	392,108,409,290,438,133,528,139,113,129,148,73,	0,434,2004,3120,4359,5224,6274,7919,8120,8278,9403,9628,	edc-4	protein coding gene	8	30	19	19	30	16	14	35	7	16	24	27	6	19	23	16	6	4	9	9	7	11	12	4
I	3340224	3349900	Y44E3A.6a.2_WBGene00021551	-	12	375,108,409,290,438,133,528,139,113,129,148,59,	0,423,1993,3109,4348,5213,6263,7908,8109,8267,9392,9617,	edc-4	protein coding gene	3	2	0	3	4	2	1	1	2	3	3	3	2	2	5	6	0	0	3	0	1	2	3	2
I	3362326	3363492	W05F2.8a.1_WBGene00195045	+	3	150,72,349,	0,510,817,		protein coding gene	1	0	0	1	1	2	0	0	0	2	1	1	0	1	0	0	0	1	0	1	4	0	0	1
I	3367639	3368550	W05F2.3.1_WBGene00021035	-	3	261,357,179,	0,311,732,		protein coding gene	807	831	810	692	992	796	604	1024	525	1004	1191	840	549	891	740	517	396	455	402	428	291	452	259	198
I	3368851	3371444	W05F2.6a.1_WBGene00021038	+	8	41,459,66,81,129,135,249,276,	0,123,627,758,887,1832,2017,2317,		protein coding gene	115	98	118	84	118	93	69	114	61	126	152	102	75	106	123	69	53	82	73	66	47	92	41	51
I	3371768	3373834	W05F2.5_WBGene00021037	+	4	38,314,612,197,	0,91,1204,1869,	fbxa-203	pseudogene	3	3	1	4	6	3	1	1	1	5	1	3	1	2	4	6	0	2	0	5	0	1	2	0
I	3410012	3416368	K03E5.3a.1_WBGene00019362	+	7	34,228,238,67,159,258,1343,	0,110,1383,3001,3133,4702,5013,	cdk-2	protein coding gene	9	13	6	9	13	8	3	8	5	13	10	9	7	6	7	2	4	6	7	9	3	8	4	4
I	3415824	3416728	single_exon_unproductive_isoform_74_I:3415000	+	1	904,	0,	NA	NA	0	2	1	2	1	1	0	0	0	1	1	0	1	1	1	0	2	0	0	0	1	2	0	0
I	3419599	3424211	K03E5.2a.1_WBGene00019361	+	6	110,69,83,150,147,332,	0,766,1559,2684,3609,4280,	clik-3	protein coding gene	15	9	8	4	6	4	1	5	0	8	7	4	4	6	5	8	2	1	4	5	0	5	3	1
I	3419621	3424211	K03E5.2d.1_WBGene00019361	+	4	88,69,83,332,	0,744,1537,4258,	clik-3	protein coding gene	40	25	16	10	21	19	13	10	3	23	24	17	7	12	13	4	3	5	3	4	3	7	5	4
I	3419636	3424211	K03E5.2b.1_WBGene00019361	+	5	73,69,83,150,332,	0,729,1522,2647,4243,	clik-3	protein coding gene	1	3	3	0	4	2	1	3	0	1	0	1	0	1	0	0	0	0	0	1	1	1	0	1
I	3433157	3438543	Y47G6A.12.1_WBGene00004775	-	10	806,96,179,895,302,123,226,400,160,754,	0,858,1004,1537,2482,2835,3007,3965,4422,4632,	2024-09-01	protein coding gene	11	47	24	15	53	13	6	54	17	20	54	16	11	36	22	5	1	5	6	5	5	6	1	4
I	3439098	3449175	Y47G6A.28.1_WBGene00006440	+	9	81,106,462,94,635,165,64,222,298,	0,140,5049,6001,6143,7826,8532,8647,9779,	tag-63	protein coding gene	62	48	59	60	51	52	30	41	29	68	51	51	35	35	65	41	26	35	22	29	24	30	31	31
I	3449325	3462174	Y47G6A.11.1_WBGene00003422	+	8	137,281,765,806,412,552,333,378,	0,1197,2707,5674,7781,9191,11169,12471,	msh-6	protein coding gene	19	49	32	17	51	22	10	62	13	19	49	23	15	50	20	18	8	25	12	18	7	21	3	3
I	3462257	3468187	Y47G6A.14.2_WBGene00021640	-	14	237,93,126,175,122,153,126,99,70,97,46,128,66,66,	0,513,652,1408,1924,2448,3115,3295,3451,3566,3706,3800,3979,5864,		protein coding gene	12	20	18	7	20	22	13	28	8	21	18	13	6	13	19	23	8	7	13	17	21	23	11	12
I	3462269	3466304	Y47G6A.14.1_WBGene00021640	-	13	225,93,126,175,122,153,126,99,70,97,46,128,68,	0,501,640,1396,1912,2436,3103,3283,3439,3554,3694,3788,3967,		protein coding gene	8	14	12	10	17	14	6	10	2	15	16	8	6	8	24	10	7	3	9	11	12	13	4	11
I	3467131	3478517	Y47G6A.10.1_WBGene00004978	+	9	122,163,73,199,125,1146,109,120,862,	0,171,376,2154,2410,3450,5312,9386,10524,	spg-7	protein coding gene	14	9	5	4	9	10	12	11	5	11	11	7	8	9	6	5	8	4	5	8	2	4	6	5
I	3472558	3472812	single_exon_unproductive_isoform_75_I:3472000	-	1	254,	0,	NA	NA	22	10	20	7	14	9	6	11	3	13	9	12	7	8	15	3	6	6	5	1	2	8	5	3
I	3472964	3476300	Y47G6A.15.1_WBGene00021641	-	4	230,510,67,149,	0,833,1392,3187,		protein coding gene	13	3	2	0	0	0	1	0	0	0	0	0	0	1	0	0	0	0	0	1	0	0	0	0
I	3481996	3484500	Y47G6A.8.1_WBGene00000794	+	4	123,708,152,334,	0,467,1966,2170,	crn-1	protein coding gene	190	163	133	137	153	172	107	120	66	186	139	127	83	92	125	111	78	55	113	113	47	131	89	47
I	3502735	3508421	Y47G6A.7b.1_WBGene00021637	+	7	113,106,227,652,184,75,200,	0,166,1322,2130,3321,4354,5486,		protein coding gene	8	5	0	2	5	6	1	2	0	3	3	1	3	5	5	1	0	0	2	3	1	0	2	1
I	3502737	3508421	Y47G6A.7a.1_WBGene00021637	+	6	111,106,227,652,184,200,	0,164,1320,2128,3319,5484,		protein coding gene	10	10	6	10	16	15	4	9	4	16	11	8	5	14	11	11	7	9	9	9	1	9	4	1
I	3508397	3512733	Y47G6A.18.1_WBGene00021644	-	5	541,120,429,261,119,	0,1302,1894,2789,4217,		protein coding gene	95	73	71	58	71	55	52	53	39	80	78	67	47	45	54	49	34	38	47	73	27	67	40	22
I	3516449	3523418	Y47G6A.6.1_WBGene00021636	+	11	219,121,128,155,92,101,905,105,128,269,351,	0,275,450,1355,1573,1715,2809,4853,5007,5858,6618,	pcaf-1	protein coding gene	22	22	29	30	30	28	22	36	13	50	43	50	19	31	39	43	14	18	25	32	15	24	15	12
I	3523312	3529956	Y47G6A.19a.1_WBGene00021645	-	10	231,97,114,90,85,133,185,126,232,389,	0,2530,3181,3352,4041,4171,4405,4914,5260,6255,		protein coding gene	16	10	12	3	1	1	0	0	0	3	1	0	0	2	1	0	1	1	0	0	1	1	0	1
I	3539552	3546910	Y47G6A.20b.1_WBGene00004389	-	9	550,678,135,144,214,203,159,165,112,	0,1782,3429,4030,4850,6222,6811,7024,7246,	rnp-6	protein coding gene	64	59	65	63	71	50	36	68	23	63	91	64	37	44	48	43	34	33	45	46	32	46	33	21
I	3543462	3546904	Y47G6A.20a.1_WBGene00004389	-	6	264,214,203,159,165,106,	0,940,2312,2901,3114,3336,	rnp-6	protein coding gene	79	68	56	48	49	60	36	38	18	63	60	49	44	29	46	42	35	37	33	46	25	70	32	29
I	3547070	3552005	Y47G6A.4.1_WBGene00021634	+	11	95,138,76,75,484,424,111,200,181,135,178,	0,141,338,468,1311,2529,2998,4078,4350,4574,4757,	rde-10	protein coding gene	14	24	20	14	26	27	10	21	7	18	36	25	13	11	20	13	5	13	12	5	8	17	6	7
I	3551948	3559807	Y47G6A.21.1_WBGene00021646	-	6	214,64,107,180,93,176,	0,6149,6276,6440,6987,7683,		protein coding gene	65	46	66	38	54	38	47	38	20	66	44	53	33	38	56	41	23	29	24	38	38	51	38	19
I	3559933	3562851	Y47G6A.22.1_WBGene00021647	-	6	219,64,107,180,233,29,	0,272,1313,1471,2604,2889,		protein coding gene	86	60	79	61	58	56	48	40	30	71	62	48	31	29	57	46	33	29	29	32	38	43	23	27
I	3564039	3565068	Y47G6A.33.1_WBGene00045399	+	2	100,400,	0,629,		protein coding gene	3	8	4	1	2	1	0	1	0	3	3	0	0	0	0	0	0	0	1	0	0	0	0	0
I	3601290	3602908	Y47G6A.3.1_WBGene00021633	+	6	114,58,91,88,146,218,	0,724,857,994,1207,1400,		protein coding gene	2	3	3	0	3	0	0	2	1	3	4	1	2	3	4	4	1	1	3	1	2	2	2	1
I	3603337	3604537	Y47G6A.31.1_WBGene00044436	+	3	129,211,414,	0,206,786,		protein coding gene	12	6	8	9	15	14	12	18	7	12	16	15	5	10	17	20	14	10	20	20	14	17	9	10
I	3604514	3605703	Y47G6A.24a.1_WBGene00021648	-	6	314,90,57,81,68,91,	0,596,737,845,974,1098,	mis-12	protein coding gene	102	78	118	91	118	126	98	90	63	145	104	127	80	75	115	114	77	98	85	89	54	94	61	51
I	3606406	3608345	Y47G6A.25.1_WBGene00021649	-	6	326,86,286,258,308,184,	0,373,751,1086,1394,1755,		protein coding gene	83	80	79	62	105	95	58	67	41	109	93	85	56	55	95	52	48	60	40	40	29	44	37	26
I	3608517	3611829	Y47G6A.2.1_WBGene00002144	+	7	52,254,430,87,467,79,198,	0,98,405,884,1608,2988,3114,	inx-22	protein coding gene	95	111	110	86	118	100	49	114	33	122	146	130	75	86	118	89	39	70	63	68	59	73	48	34
I	3608608	3611844	Y47G6A.2.2_WBGene00002144	+	6	261,430,87,467,79,213,	0,314,793,1517,2897,3023,	inx-22	protein coding gene	13	8	10	7	9	11	7	8	4	19	10	6	6	10	10	11	4	7	5	6	5	11	10	5
I	3611941	3618317	productive_splice_isoform_111_WBGene00002143	+	8	324,218,136,87,216,95,204,288,	0,376,1524,1714,3018,4052,4201,6088,	inx-21	protein coding gene	2	7	1	2	2	6	2	5	1	7	8	4	3	4	3	2	2	2	4	4	1	1	2	1
I	3611941	3618317	Y47G6A.1.1_WBGene00002143	+	9	324,218,136,87,216,95,204,88,288,	0,376,1524,1714,3018,4052,4201,5379,6088,	inx-21	protein coding gene	33	26	40	34	42	31	28	39	18	49	57	67	47	37	70	50	18	37	20	39	15	30	25	19
I	3629434	3631112	T28F2.3.2_WBGene00000284	+	5	305,298,231,87,457,	0,466,811,1087,1221,	cah-6	protein coding gene	1	1	1	1	3	1	2	1	0	0	1	1	0	0	0	0	0	0	1	1	0	0	1	0
I	3637352	3638816	T28F2.2a.1_WBGene00020901	+	6	151,75,97,204,111,110,	0,201,324,946,1197,1354,		protein coding gene	10	23	13	11	15	16	10	15	9	19	13	14	2	17	14	10	10	7	9	13	6	6	5	3
I	3637352	3638768	T28F2.2b.1_WBGene00020901	+	6	151,75,97,204,111,62,	0,201,324,946,1197,1354,		protein coding gene	4	0	3	1	2	0	0	2	0	1	3	2	3	3	0	0	2	1	0	0	0	0	0	0
I	3637547	3638824	T28F2.2a.2_WBGene00020901	+	5	81,97,204,111,118,	0,129,751,1002,1159,		protein coding gene	0	1	0	1	1	4	0	0	0	2	1	1	1	1	0	1	0	0	1	2	0	1	1	0
I	3680179	3680927	D1037.3.1_WBGene00001501	-	3	212,354,85,	0,261,663,	ftn-2	protein coding gene	533	300	309	206	321	315	224	247	120	395	310	253	213	183	258	165	166	204	170	197	132	140	89	89
I	3680179	3680927	single_exon_productive_isoform_174_I:3680000	-	1	748,	0,	NA	NA	15	15	18	15	17	24	12	13	6	13	12	15	11	6	19	13	7	6	7	6	6	6	2	8
I	3682889	3684086	D1037.4.1_WBGene00004272	-	4	771,61,155,57,	0,830,938,1140,	rab-8	protein coding gene	119	121	109	86	103	93	58	80	43	111	99	87	60	48	91	49	56	60	56	67	35	100	51	37
I	3684780	3690347	D1037.1.1_WBGene00017025	+	11	108,284,411,287,149,237,91,212,123,229,551,	0,183,522,1009,1725,2496,2891,3035,3672,4735,5016,		protein coding gene	11	8	3	6	5	7	2	8	2	7	8	4	3	9	7	2	1	1	7	3	1	5	2	2
I	3694295	3697551	H26D21.2.1_WBGene00003418	-	8	192,545,287,101,626,454,236,200,	0,241,836,1422,1571,2243,2773,3056,	msh-2	protein coding gene	38	66	57	29	60	66	21	54	18	45	67	50	19	35	33	32	20	31	30	22	27	21	15	24
I	3698101	3699300	H26D21.1.1_WBGene00002042	+	6	62,63,353,78,202,164,	0,118,226,653,783,1035,	hus-1	protein coding gene	60	44	57	63	57	48	42	52	33	73	58	67	37	49	54	58	37	55	31	48	40	50	40	31
I	3703541	3704956	F21A9.3_WBGene00219678	+	4	87,97,144,137,	0,141,454,1278,	linc-9	lincRNA gene	16	18	10	17	20	10	4	10	5	18	5	3	3	6	4	5	4	8	8	7	5	12	9	6
I	3713448	3721157	T12F5.4.1_WBGene00003040	-	8	501,915,169,1439,526,326,321,154,	0,893,2197,2415,3908,4806,5395,7555,	lin-59	protein coding gene	8	8	4	8	10	7	2	9	1	6	7	6	5	10	9	5	1	2	6	2	3	4	1	0
I	3727026	3731179	T12F5.3.1_WBGene00001601	+	9	39,647,1014,393,303,85,342,304,620,	0,87,811,1871,2311,2659,2790,3180,3533,	glh-4	protein coding gene	7	11	10	12	20	7	4	37	5	21	58	16	8	37	12	15	1	12	1	6	14	8	3	8
I	3731351	3732940	T12F5.2.1_WBGene00020467	+	6	119,140,99,219,349,189,	0,388,574,731,1004,1400,		protein coding gene	61	34	40	33	34	36	16	31	20	22	22	21	11	21	22	14	12	18	13	15	8	21	13	20
I	3732859	3740485	T12F5.5a.1_WBGene00004147	-	9	844,227,1293,159,101,137,189,188,229,	0,1480,1767,3327,3536,3697,4430,5711,7397,	larp-5	protein coding gene	41	73	51	33	91	60	35	94	20	62	104	50	35	74	67	33	14	22	23	23	14	26	17	7
I	3741450	3742647	T12F5.1.1_WBGene00020466	+	6	105,200,54,144,80,303,	0,152,398,501,694,894,	sld-2	protein coding gene	85	82	69	82	91	110	73	67	42	112	107	112	69	70	103	73	41	79	69	67	48	65	53	31
I	3748522	3753958	Y8G1A.2.1_WBGene00002135	-	7	418,160,94,93,103,342,228,	0,904,1855,3025,3221,4566,5208,	inx-13	protein coding gene	35	29	26	16	25	15	16	26	5	28	22	20	10	17	14	12	3	8	10	15	10	22	11	6
I	3755487	3759039	ZK770.3.1_WBGene00002134	-	5	364,372,185,293,176,	0,873,1710,2326,3376,	inx-12	protein coding gene	65	39	35	21	31	23	19	34	14	29	28	20	23	16	24	24	11	21	17	26	8	14	10	10
I	3778088	3781690	C32E8.7.1_WBGene00004368	-	8	100,414,159,238,154,124,115,178,	0,613,1118,2034,2339,2538,3193,3424,	ric-19	protein coding gene	0	0	0	0	1	0	0	1	1	1	1	0	1	2	2	0	0	1	0	2	0	2	2	2
I	3778088	3781588	C32E8.7.1-0_WBGene00004368	-	8	100,414,159,238,154,124,115,76,	0,613,1118,2034,2339,2538,3193,3424,	ric-19	protein coding gene	1	0	0	0	0	0	1	1	0	0	0	0	0	0	0	0	1	2	1	1	0	3	1	1
I	3782117	3783294	C32E8.5.1_WBGene00016323	+	4	68,115,483,367,	0,116,277,810,	pmlr-1	protein coding gene	67	29	30	35	33	42	33	24	11	33	32	32	22	28	37	17	19	30	23	26	21	35	25	21
I	3783906	3784226	C32E8.4.1_WBGene00016322	+	2	203,66,	0,254,		protein coding gene	31	10	6	0	7	0	0	1	0	0	3	0	0	0	0	0	0	0	0	0	0	0	0	0
I	3786587	3787496	C32E8.3.1_WBGene00016321	+	4	56,147,248,213,	0,206,404,696,	tppp-1	protein coding gene	112	99	112	81	130	105	97	105	46	191	141	136	105	104	147	122	112	84	109	151	73	186	87	83
I	3788035	3788896	C32E8.2a.1_WBGene00004425	+	4	173,166,87,238,	0,217,433,623,	rpl-13	protein coding gene	6129	4593	4363	2974	3752	3491	2186	2519	1331	3189	2682	2341	1800	2142	2449	2322	1499	1986	2115	2549	1787	3150	1848	1681
I	3789308	3792797	C32E8.8.1_WBGene00004217	-	7	273,135,1245,101,623,97,435,	0,319,499,2074,2226,2895,3054,	ptr-2	protein coding gene	76	128	100	79	155	84	52	140	25	103	141	104	46	98	68	50	25	46	35	41	25	45	22	21
I	3794555	3798068	C32E8.9.1_WBGene00016325	-	5	249,354,90,171,34,	0,558,963,3240,3479,		protein coding gene	25	28	22	18	27	6	16	12	2	25	24	12	11	11	15	18	2	16	11	9	9	16	10	5
I	3798396	3805739	C32E8.10e.1_WBGene00006751	-	9	957,152,88,120,493,276,314,104,106,	0,1484,1795,3438,4614,5619,6382,6997,7237,	unc-11	protein coding gene	12	6	6	5	4	7	2	6	5	13	10	7	5	8	8	10	7	2	6	8	0	9	9	1
I	3798500	3805739	C32E8.10e.1-0_WBGene00006751	-	9	853,152,88,120,493,276,314,104,106,	0,1380,1691,3334,4510,5515,6278,6893,7133,	unc-11	protein coding gene	0	0	0	0	1	0	0	0	0	1	0	0	0	1	0	0	0	0	0	0	0	1	0	0
I	3807455	3816809	C32E8.11.1_WBGene00016326	-	17	687,74,591,156,471,580,171,159,774,224,762,329,642,292,303,251,167,	0,1199,1337,1981,2183,3207,4005,4224,4440,5262,5826,6637,7323,8024,8373,8882,9187,	ubr-1	protein coding gene	0	16	13	4	8	9	2	12	4	4	8	6	1	7	6	6	0	3	0	3	3	5	0	0
I	3818073	3821496	F53F10.5.1_WBGene00003797	+	6	117,93,1480,471,188,246,	0,164,328,1858,2934,3177,	npp-11	protein coding gene	14	58	36	30	56	30	17	68	24	51	87	33	23	66	44	13	10	23	16	24	20	23	4	15
I	3824946	3826514	F53F10.4a.1_WBGene00006833	+	3	122,244,754,	0,175,814,	unc-108	protein coding gene	285	225	198	210	202	211	190	178	84	279	236	184	159	157	215	199	109	124	186	211	115	260	130	111
I	3827218	3828126	F53F10.3.1_WBGene00018765	+	3	228,140,141,	0,579,767,	mpc-2	protein coding gene	263	226	277	158	180	218	143	141	92	233	200	177	121	140	191	147	102	127	123	140	104	178	94	82
I	3828238	3829327	F53F10.8.1_WBGene00044423	+	2	203,837,	0,252,		protein coding gene	3	3	1	2	3	2	2	0	0	0	3	0	0	0	4	1	1	0	0	1	1	1	0	1
I	3828238	3829325	F53F10.8.2_WBGene00044423	+	3	203,199,425,	0,252,662,		protein coding gene	20	22	29	27	27	32	37	41	10	56	37	52	30	30	46	31	23	27	18	22	14	31	17	21
I	3828238	3829313	productive_splice_isoform_103_I:3828000	+	2	203,413,	0,662,	NA	NA	5	8	9	9	4	5	14	10	4	12	8	14	9	10	8	8	5	14	9	11	5	13	7	3
I	3830561	3834120	F53F10.2a.1_WBGene00018764	+	6	746,109,347,628,642,499,	0,800,1273,1679,2367,3060,		protein coding gene	11	14	20	6	14	15	7	16	3	19	17	17	4	7	23	9	9	8	6	8	8	14	5	3
I	3831113	3834125	F53F10.2a.3_WBGene00018764	+	5	194,820,628,642,504,	0,248,1127,1815,2508,		protein coding gene	5	1	0	4	6	1	2	2	3	3	3	7	1	4	5	3	1	2	1	1	0	4	2	2
I	3831114	3834124	F53F10.2a.4_WBGene00018764	+	6	193,109,347,628,642,503,	0,247,720,1126,1814,2507,		protein coding gene	29	64	49	17	60	65	39	76	25	66	78	66	13	45	70	40	14	33	39	36	26	40	25	27
I	3831116	3834122	F53F10.2c.1_WBGene00018764	+	5	191,109,347,628,1194,	0,245,718,1124,1812,		protein coding gene	0	0	1	1	0	3	1	1	1	1	1	0	0	2	2	0	0	1	0	0	1	0	1	2
I	3831357	3834125	F53F10.2a.5_WBGene00018764	+	5	113,347,628,642,504,	0,477,883,1571,2264,		protein coding gene	5	2	6	4	4	3	1	2	1	3	8	1	3	1	1	2	0	3	0	2	2	2	0	3
I	3834114	3837807	F53F10.1.1_WBGene00018763	-	5	472,73,80,98,108,	0,1012,1432,1561,3585,		protein coding gene	3	3	3	2	2	0	1	1	0	0	0	1	4	1	1	2	1	1	4	1	3	6	7	5
I	3838289	3839673	T03F1.5.1_WBGene00020187	-	4	168,393,471,71,	0,214,686,1313,	gsp-4	protein coding gene	23	6	2	0	0	0	0	2	0	0	7	0	0	2	0	0	0	0	0	0	0	0	0	0
I	3839800	3841561	T03F1.6a.1_WBGene00020188	-	6	287,254,214,80,168,224,	0,336,691,982,1117,1537,		protein coding gene	8	6	4	2	5	1	3	4	2	6	4	2	2	2	1	2	0	1	0	4	3	2	4	0
I	3839812	3841546	T03F1.6b.1_WBGene00020188	-	6	284,254,214,80,168,209,	0,324,679,970,1105,1525,		protein coding gene	1	2	0	0	1	1	0	2	0	1	0	1	0	0	1	0	1	0	2	2	0	1	1	1
I	3853846	3854233	T03F1.11.1_WBGene00020192	+	2	19,311,	0,76,		protein coding gene	57	16	19	6	9	9	5	7	6	11	5	9	5	1	5	7	1	6	9	6	2	16	7	5
I	3854160	3859292	T03F1.7.1_WBGene00020189	-	6	251,298,182,188,147,123,	0,1505,2784,3805,4172,5009,	tfbm-1	protein coding gene	43	42	62	41	48	38	28	46	25	60	66	46	32	38	59	41	23	38	31	36	32	41	27	22
I	3859368	3862733	T03F1.8a.1_WBGene00020190	-	5	431,224,139,117,236,	0,497,783,1098,3129,	guk-1	protein coding gene	2	3	8	9	8	9	6	8	4	16	13	15	11	8	15	18	10	6	12	14	2	19	11	3
I	3859371	3862090	T03F1.8b.1_WBGene00020190	-	5	428,224,139,117,131,	0,494,780,1095,2588,	guk-1	protein coding gene	2	2	2	3	3	2	1	2	1	2	1	1	2	0	1	1	0	1	4	3	3	6	2	0
I	3862832	3865938	T03F1.9.1_WBGene00001832	-	8	425,150,560,986,123,207,207,46,	0,475,670,1282,2320,2492,2748,3060,	hcp-4	protein coding gene	60	69	47	53	75	62	32	70	24	45	104	49	32	74	58	35	22	30	27	35	27	36	12	27
I	3867540	3869109	T03F1.3.1_WBGene00020185	+	4	155,125,325,812,	0,210,381,757,	pgk-1	protein coding gene	152	181	130	116	174	129	77	181	54	134	194	122	87	119	118	71	59	74	69	93	43	85	69	35
I	3869213	3870114	T03F1.2.1_WBGene00000764	+	4	303,87,153,210,	0,357,488,691,	coq-4	protein coding gene	34	33	46	32	44	43	21	35	17	40	48	38	29	31	31	44	12	25	33	25	20	41	17	26
I	3870641	3871267	T03F1.13_WBGene00219725	-	3	258,184,91,	0,306,535,	linc-63	lincRNA gene	0	0	0	0	2	0	2	1	0	2	1	0	0	2	2	0	0	0	0	0	0	0	0	0
I	3871473	3873402	T03F1.10.1_WBGene00020191	-	7	137,120,50,106,59,389,101,	0,569,733,875,1036,1139,1828,	clec-53	protein coding gene	11	5	5	3	4	6	3	6	3	6	4	7	3	2	4	0	0	0	0	0	0	0	2	0
I	3873443	3875997	T03F1.1.2_WBGene00020184	+	4	113,446,274,816,	0,921,1415,1738,	uba-5	protein coding gene	83	51	70	68	74	79	57	56	36	86	68	74	48	32	72	29	26	29	22	36	20	31	26	15
I	3875968	3876716	T03F1.12.1_WBGene00020193	-	3	314,173,169,	0,361,579,		protein coding gene	75	72	83	73	63	81	66	65	45	70	78	59	55	46	80	50	44	48	32	58	32	57	31	34
I	3877062	3880743	C50F2.3.1_WBGene00016837	+	7	69,120,657,173,776,110,725,	0,116,281,985,1546,2376,2956,	syf-1	protein coding gene	31	49	38	30	45	23	30	59	11	29	57	38	27	36	35	30	17	27	29	24	15	35	16	28
I	3881815	3888315	C50F2.2.1_WBGene00016836	+	6	232,100,2296,156,140,283,	0,290,441,3556,5522,6217,		protein coding gene	2	14	11	11	10	9	5	16	5	4	11	7	1	8	3	3	5	5	7	0	0	3	3	3
I	3885546	3885890	single_exon_productive_isoform_175_WBGene00000013	-	1	344,	0,	abf-2	protein coding gene	2	4	2	3	7	5	8	10	5	16	31	29	19	32	54	92	51	64	93	92	83	92	43	54
I	3886069	3887095	C50F2.9.1_WBGene00000012	-	2	161,153,	0,873,	abf-1	protein coding gene	6	2	2	0	2	0	1	0	1	3	0	0	3	2	2	1	4	2	5	5	3	7	2	4
I	3888239	3891598	C50F2.4.1_WBGene00016838	-	5	1011,97,117,141,161,	0,2175,2324,2488,3198,		protein coding gene	6	8	9	5	8	6	6	4	2	4	0	2	0	5	2	0	1	2	0	1	1	1	2	0
I	3895763	3897397	C50F2.5.1_WBGene00016839	-	5	141,255,381,309,128,	0,191,490,920,1506,		protein coding gene	7	5	0	0	3	0	0	1	0	0	0	0	0	0	0	0	0	0	0	1	0	0	0	1
I	3898044	3899797	C50F2.6a.2_WBGene00001430	-	4	310,391,225,102,	0,587,1076,1651,	fkb-5	protein coding gene	11	16	9	6	11	8	13	6	5	4	7	6	4	4	5	4	2	10	6	1	4	3	1	2
I	3898049	3899345	C50F2.6a.1_WBGene00001430	-	3	305,391,225,	0,582,1071,	fkb-5	protein coding gene	6	1	1	2	2	2	4	0	3	1	3	1	3	1	4	2	0	1	0	2	1	1	2	2
I	3898174	3899802	C50F2.6b.1_WBGene00001430	-	4	180,391,225,107,	0,457,946,1521,	fkb-5	protein coding gene	7	4	4	4	2	5	1	1	2	4	0	4	0	0	0	1	1	1	1	0	2	2	2	1
I	3900406	3901444	C50F2.7.1_WBGene00016840	-	3	211,259,170,	0,561,868,		protein coding gene	0	1	0	1	1	1	1	2	2	1	1	1	0	2	0	2	1	0	1	1	0	1	0	1
I	3901420	3905208	C50F2.8.1_WBGene00016841	-	8	200,114,107,203,319,192,303,143,	0,251,836,992,1748,2155,2983,3645,	magu-3	protein coding gene	0	0	1	0	1	0	0	1	1	0	0	0	0	1	1	6	4	3	4	2	4	7	2	2
I	3908746	3909701	T20F5.2.1_WBGene00003950	+	4	108,296,67,330,	0,157,503,625,	pbs-4	protein coding gene	493	376	447	365	417	410	302	397	165	466	369	416	296	283	390	312	211	280	237	276	235	325	190	189
I	3909628	3910544	T20F5.3.1_WBGene00020625	-	4	366,162,120,133,	0,411,619,783,	mrrf-1	protein coding gene	32	37	31	34	44	36	32	30	19	55	51	45	38	41	48	45	24	39	29	48	47	52	27	29
I	3917796	3920253	T20F5.5.1_WBGene00020627	-	5	120,144,630,136,155,	0,166,648,1335,2302,		protein coding gene	3	0	1	0	0	0	0	1	0	0	4	0	1	4	1	2	0	0	0	0	0	0	0	1
I	3920205	3925162	T20F5.6.1_WBGene00020628	-	9	435,1225,153,213,73,91,189,300,109,	0,482,2250,2450,3369,3492,3720,4145,4848,		protein coding gene	26	61	42	39	59	34	23	75	18	54	98	45	21	66	37	21	10	25	23	30	18	34	20	15
I	3925433	3927891	T20F5.7.1_WBGene00020629	-	3	543,593,162,	0,1159,2296,		protein coding gene	58	55	61	38	54	61	53	59	34	89	71	65	39	56	69	59	34	39	35	51	17	62	40	21
I	3932209	3934813	T21E3.1.1_WBGene00020652	+	5	265,878,740,290,189,	0,313,1239,2049,2415,	egg-4	protein coding gene	84	121	102	72	154	101	61	165	50	120	223	114	66	145	94	77	36	67	42	61	42	69	30	34
I	3974058	3977424	F28H1.4a.1_WBGene00017909	-	7	209,108,116,124,126,188,216,	0,529,782,940,1557,2540,3150,		protein coding gene	4	9	3	2	2	5	2	1	3	8	7	4	1	2	7	5	2	0	6	0	2	3	3	3
I	3974063	3976787	F28H1.4b.2_WBGene00017909	-	6	204,108,116,124,126,189,	0,524,777,935,1552,2535,		protein coding gene	1	3	0	1	1	1	0	1	0	1	3	0	1	1	4	0	1	0	1	0	2	1	0	2
I	3983182	3986581	F28H1.3.1_WBGene00000197	+	6	166,189,1171,676,553,371,	0,216,455,1676,2422,3028,	aars-2	protein coding gene	24	71	31	30	67	31	19	70	23	42	72	29	14	55	29	18	7	15	19	17	11	29	9	9
I	3983183	3986581	F28H1.3.2_WBGene00000197	+	6	165,189,1171,676,553,371,	0,215,454,1675,2421,3027,	aars-2	protein coding gene	3	6	5	1	3	4	0	6	5	3	5	3	2	2	0	0	0	4	4	1	0	1	1	1
I	3987939	3988699	F28H1.2.1_WBGene00000779	+	4	89,137,205,181,	0,136,322,579,	cpn-3	protein coding gene	1352	746	712	311	389	325	223	182	112	303	194	196	129	140	201	59	58	88	29	59	34	39	44	28
I	3987939	3988699	single_exon_productive_isoform_176_I:3987000	+	1	760,	0,	NA	NA	5	3	0	1	1	2	0	0	2	2	1	0	0	0	0	0	0	1	0	0	0	0	0	0
I	3995736	3996402	F28H1.1.1_WBGene00017908	+	1	666,	0,		protein coding gene	20	34	14	24	31	28	17	17	8	11	11	9	8	7	6	11	5	6	33	35	14	73	38	20
I	4071663	4073128	C09D1.2.1_WBGene00015631	-	4	296,162,553,139,	0,349,722,1326,	clec-89	protein coding gene	2	2	1	0	1	1	0	2	0	2	0	1	0	0	0	1	0	1	0	2	0	0	0	0
I	4114860	4116370	H31G24.4.1_WBGene00000867	+	4	421,387,103,423,	0,511,942,1087,	cyb-2.2	protein coding gene	412	395	359	354	414	400	270	374	162	445	439	424	240	314	421	271	167	256	175	205	173	235	142	154
I	4116850	4118164	H31G24.3.1_WBGene00019254	+	6	381,16,46,155,173,294,	0,433,503,598,796,1020,		protein coding gene	13	11	18	13	10	10	19	14	11	33	22	19	7	12	23	9	9	16	13	11	8	3	5	7
I	4116850	4118164	productive_splice_isoform_112_WBGene00019254	+	5	381,116,155,173,294,	0,433,598,796,1020,		protein coding gene	30	41	34	32	39	40	27	33	15	49	39	47	30	25	50	48	10	16	15	31	23	25	16	11
I	4129564	4132224	E01A2.4.1_WBGene00002696	-	4	188,1258,62,104,	0,988,2437,2556,	let-504	protein coding gene	65	45	21	38	48	35	20	22	13	25	30	29	21	24	27	21	6	20	25	42	16	27	11	9
I	4132497	4135239	E01A2.2b.3_WBGene00017085	+	6	71,369,170,1108,311,335,	0,126,660,885,2049,2407,		protein coding gene	5	3	5	3	10	7	2	6	4	6	4	4	0	0	2	4	0	3	1	4	2	5	0	1
I	4132499	4135237	E01A2.2a.1_WBGene00017085	+	7	69,93,231,170,1108,311,333,	0,124,262,658,883,2047,2405,		protein coding gene	129	141	90	60	105	90	44	112	41	91	127	96	55	85	79	57	40	40	61	41	37	82	18	26
I	4135238	4137074	E01A2.5.1_WBGene00017087	-	4	169,231,267,180,	0,552,1013,1656,		protein coding gene	61	48	54	56	54	64	33	46	20	75	48	51	41	37	52	46	39	24	39	44	24	32	25	16
I	4137160	4138952	E01A2.6.1_WBGene00017088	-	4	731,172,204,193,	0,778,1203,1599,	akir-1	protein coding gene	337	300	258	268	321	314	219	276	136	357	341	331	216	244	326	228	141	172	210	253	131	283	155	97
I	4139510	4142366	E01A2.1a.2_WBGene00017084	+	6	72,110,87,162,348,237,	0,1138,1673,1806,2016,2619,		protein coding gene	76	74	66	61	79	68	54	78	42	108	80	71	54	66	93	67	47	70	48	46	39	63	37	29
I	4139557	4142270	E01A2.1b.1_WBGene00017084	+	6	25,110,87,162,348,141,	0,1091,1626,1759,1969,2572,		protein coding gene	20	11	27	14	17	14	20	27	12	31	25	20	11	13	21	14	13	18	11	15	9	27	5	6
I	4140648	4142367	E01A2.1a.1_WBGene00017084	+	5	110,87,162,348,238,	0,535,668,878,1481,		protein coding gene	21	28	25	21	24	28	16	17	6	23	31	27	15	19	14	21	11	20	13	14	9	14	14	12
I	4142281	4144583	E01A2.7.1_WBGene00017089	-	4	538,491,71,81,	0,1051,1812,2221,	poml-2	protein coding gene	20	10	6	2	2	3	1	3	0	4	3	2	0	7	6	0	1	2	1	0	1	1	0	0
I	4145314	4147121	E01A2.10.1_WBGene00077701	-	5	300,210,136,426,88,	0,649,905,1184,1719,	poml-3	protein coding gene	42	17	25	9	7	11	8	10	7	6	5	6	4	1	7	2	0	1	1	2	1	0	0	1
I	4148869	4149415	R12E2.15.1_WBGene00020040	-	2	168,132,	0,414,		protein coding gene	3	1	0	0	1	1	8	1	2	4	3	3	0	1	0	1	0	0	0	0	0	0	0	0
I	4149980	4150638	R12E2.14.1_WBGene00020039	+	2	144,176,	0,482,		protein coding gene	7	0	1	0	0	0	9	4	3	4	2	1	0	1	0	0	0	2	0	0	0	0	0	0
I	4153965	4154452	R12E2.7.1_WBGene00020033	-	2	229,170,	0,317,		protein coding gene	7	0	0	0	0	0	3	2	4	1	0	1	1	1	3	0	0	0	0	0	2	0	0	0
I	4155541	4158718	R12E2.8.1_WBGene00020034	-	6	130,247,92,71,156,102,	0,213,1969,2572,2714,3075,		protein coding gene	0	1	0	2	1	2	2	3	2	5	6	5	2	1	2	4	0	6	0	1	2	0	0	2
I	4159013	4161113	R12E2.9.1_WBGene00002137	-	5	221,279,74,529,132,	0,267,598,1171,1968,	inx-15	protein coding gene	26	19	19	8	8	9	10	13	5	9	15	12	10	5	6	12	4	7	4	6	12	9	6	5
I	4165134	4167056	R12E2.4a.1_WBGene00002139	+	5	68,232,211,263,409,	0,186,462,731,1513,	inx-17	protein coding gene	16	13	6	5	8	11	6	4	4	4	5	2	6	0	4	1	1	8	1	5	3	5	2	1
I	4168983	4171589	R12E2.10.1_WBGene00020035	-	5	191,290,740,878,265,	0,267,627,1415,2341,	egg-5	protein coding gene	129	183	152	134	233	130	70	200	71	177	221	132	78	147	127	96	44	71	62	63	36	60	30	49
I	4172437	4173624	R12E2.11.1_WBGene00020036	-	3	513,266,316,	0,554,871,		protein coding gene	120	101	93	67	104	97	53	82	24	126	89	75	53	64	101	63	31	43	39	75	22	52	39	19
I	4172437	4173638	single_exon_productive_isoform_177_I:4172000	-	1	1201,	0,	NA	NA	3	4	4	5	1	1	3	0	1	2	1	3	1	2	4	1	1	0	1	2	1	0	0	1
I	4172763	4173624	R12E2.11.1-0_WBGene00020036	-	3	187,266,316,	0,228,545,		protein coding gene	5	13	8	2	3	5	6	5	1	5	11	9	4	5	7	7	8	7	3	7	5	7	4	3
I	4173757	4174774	R12E2.12.1_WBGene00020037	-	4	432,79,146,80,	0,600,728,937,	mrps-6	protein coding gene	94	66	82	53	69	70	49	64	33	80	61	64	48	44	60	43	31	43	51	56	40	69	42	29
I	4175318	4177271	R12E2.3.1_WBGene00004464	+	7	124,145,86,57,129,399,294,	0,177,366,512,1036,1214,1659,	rpn-8	protein coding gene	316	319	368	276	326	333	210	279	150	345	319	335	205	227	293	229	151	194	183	196	177	232	136	143
I	4177304	4178447	R12E2.13.1_WBGene00020038	-	5	287,90,128,104,137,	0,350,489,726,1006,		protein coding gene	184	154	152	137	140	177	121	115	76	161	140	107	86	100	128	124	82	100	116	167	102	194	125	101
I	4178811	4182129	R12E2.2.1_WBGene00020031	+	9	78,93,80,86,704,546,251,137,874,	0,191,336,461,599,1355,1958,2255,2444,	suco-1	protein coding gene	35	75	73	45	83	61	30	77	21	58	87	78	31	55	57	48	22	34	31	35	19	36	19	18
I	4182220	4184992	R12E2.1.1_WBGene00020030	+	6	102,78,103,275,162,1181,	0,588,712,863,1382,1591,	kel-20	protein coding gene	38	35	36	30	35	39	30	32	14	44	45	36	26	31	34	37	19	16	29	28	17	31	17	8
I	4185173	4189934	C18E3.7b.3_WBGene00004093	+	11	56,133,254,200,60,119,443,287,397,656,272,	0,1375,1596,1992,2238,2346,2521,3012,3344,3787,4489,	ppw-1	protein coding gene	2	10	10	7	4	4	2	4	2	5	6	3	0	3	4	3	2	3	2	3	2	3	1	1
I	4186546	4189935	C18E3.7c.1_WBGene00004093	+	10	166,254,200,60,119,443,287,397,656,273,	0,223,619,865,973,1148,1639,1971,2414,3116,	ppw-1	protein coding gene	29	52	61	33	49	35	24	104	17	74	112	94	28	87	65	45	28	44	38	45	36	42	18	29
I	4186546	4189956	C18E3.7d.3_WBGene00004093	+	9	477,200,60,119,443,287,397,656,294,	0,619,865,973,1148,1639,1971,2414,3116,	ppw-1	protein coding gene	2	4	5	9	6	8	1	4	1	5	6	6	0	3	2	3	3	0	2	1	2	4	1	1
I	4186548	4189911	C18E3.7b.1_WBGene00004093	+	10	133,254,200,60,119,443,287,397,656,249,	0,221,617,863,971,1146,1637,1969,2412,3114,	ppw-1	protein coding gene	3	7	5	2	9	2	0	9	3	4	6	5	0	10	4	2	1	4	5	2	1	3	1	3
I	4190157	4193129	C18E3.6a.1_WBGene00015975	+	5	85,125,193,626,451,	0,138,315,1054,2521,	cas-2	protein coding gene	91	89	95	77	84	132	68	99	42	131	136	117	84	97	114	86	68	78	69	97	53	88	54	55
I	4191300	4193023	C18E3.6b.1_WBGene00015975	+	2	537,345,	0,1378,	cas-2	protein coding gene	2	1	0	1	2	0	2	1	0	2	2	0	1	0	0	2	0	2	0	1	1	1	1	1
I	4193240	4203303	C18E3.5.1_WBGene00015974	+	9	85,99,98,166,123,121,83,166,194,	0,695,1183,1470,2346,3270,3726,3858,9869,	snrp-40.2	protein coding gene	57	59	77	47	56	61	31	63	26	72	81	57	59	45	52	74	35	32	47	63	28	51	38	15
I	4203457	4208532	C18E3.3.1_WBGene00015972	+	10	77,122,127,100,130,584,651,442,145,503,	0,145,314,499,653,1270,2355,3497,3990,4572,		protein coding gene	5	16	8	6	8	10	10	8	6	12	11	14	10	7	10	10	2	8	5	4	7	14	6	7
I	4208514	4210341	C18E3.8.1_WBGene00001985	-	6	281,86,144,388,124,132,	0,622,757,1082,1521,1695,	hop-1	protein coding gene	84	62	76	49	63	61	60	69	23	92	81	61	46	62	67	48	40	49	33	43	36	45	25	20
I	4210978	4212667	C18E3.2.1_WBGene00015971	+	4	69,144,1085,225,	0,137,328,1464,	swsn-2.2	protein coding gene	82	118	122	107	124	106	68	117	54	119	137	121	66	123	111	79	47	74	70	74	64	94	61	51
I	4214290	4215768	C18E3.9a.1_WBGene00015976	-	8	207,58,167,122,111,136,194,135,	0,253,361,581,750,906,1090,1343,		protein coding gene	64	53	75	58	73	61	33	59	36	73	59	74	24	34	67	41	32	30	21	31	35	21	23	16
I	4214290	4215748	C18E3.9b.1_WBGene00015976	-	8	207,58,179,122,111,136,194,115,	0,253,361,581,750,906,1090,1343,		protein coding gene	19	21	19	20	18	24	17	9	8	17	13	13	9	9	15	11	8	3	6	10	9	7	5	4
I	4239090	4242727	C43E11.7.1_WBGene00003584	-	5	278,124,140,372,56,	0,2175,2342,2636,3581,	ndx-7	protein coding gene	31	40	37	30	31	58	30	43	13	56	34	37	19	34	37	22	20	25	20	25	20	46	8	19
I	4242820	4247582	C43E11.8.1_WBGene00016606	-	7	351,417,150,310,502,166,116,	0,952,1836,2892,3883,4434,4646,	exoc-7	protein coding gene	45	53	36	23	59	35	24	47	23	50	43	36	24	37	48	28	16	23	17	28	14	17	14	17
I	4247752	4249415	C43E11.4.1_WBGene00007001	+	3	225,543,715,	0,271,948,	tufm-2	protein coding gene	93	75	87	58	85	73	45	56	30	99	82	83	56	45	61	61	34	41	42	46	21	44	32	24
I	4249492	4253170	C43E11.11.1_WBGene00016608	+	5	80,1136,403,193,263,	0,549,1999,3156,3415,	cogc-5	protein coding gene	53	49	53	39	55	46	24	59	23	67	69	66	42	49	56	46	21	41	30	33	31	42	25	26
I	4253241	4253917	C43E11.12a.1_WBGene00016609	+	2	330,298,	0,378,		protein coding gene	82	53	102	75	73	72	74	71	42	123	103	100	72	69	76	96	42	75	51	55	50	75	34	42
I	4253241	4253917	single_exon_productive_isoform_178_I:4253000	+	1	676,	0,	NA	NA	3	0	4	0	0	1	1	1	0	4	3	4	1	1	1	0	0	1	0	0	2	1	3	1
I	4253292	4253844	C43E11.12b.1_WBGene00016609	+	2	279,225,	0,327,		protein coding gene	9	5	10	5	16	13	5	0	7	10	13	10	4	9	12	10	9	13	10	13	8	7	11	8
I	4255392	4264691	C43E11.3b.3-0_WBGene00016603	+	13	145,77,261,353,451,135,464,766,363,730,163,796,443,	0,196,323,633,1037,1579,2309,3375,4778,5691,6853,7593,8856,	met-1	protein coding gene	14	20	11	15	16	7	16	11	3	16	16	13	7	21	22	7	6	6	5	10	2	10	6	3
I	4265108	4267238	C43E11.2a.1_WBGene00016602	+	5	65,128,431,321,457,	0,111,299,1297,1673,	mus-81	protein coding gene	74	67	58	49	40	54	49	64	34	87	96	78	54	66	97	72	31	51	58	53	46	69	46	35
I	4267198	4267967	C43E11.9.1_WBGene00016607	-	3	249,302,123,	0,295,646,		protein coding gene	210	143	173	117	89	115	90	98	51	173	113	141	99	92	122	110	88	103	89	107	77	121	65	71
I	4268069	4270287	C43E11.10.1_WBGene00000382	-	5	701,735,180,66,72,	0,998,1780,2030,2146,	cdc-6	protein coding gene	86	80	72	62	95	78	59	108	45	103	86	88	55	50	79	68	39	45	31	64	42	66	43	30
I	4298183	4302245	Y47D9A.2a.1_WBGene00021629	+	4	543,112,453,662,	0,1716,2446,3400,	scpl-3	protein coding gene	15	7	17	14	24	18	10	16	5	30	24	19	10	21	17	11	7	3	21	28	12	43	22	13
I	4303929	4308244	Y47D9A.1a.1_WBGene00021628	+	7	117,98,127,197,239,340,440,	0,1529,1674,1939,2662,2970,3875,		protein coding gene	89	70	57	70	79	64	45	73	31	83	78	73	49	57	57	44	33	35	44	49	30	55	28	27
I	4304140	4308244	Y47D9A.1b.1_WBGene00021628	+	7	212,98,127,197,239,340,440,	0,1318,1463,1728,2451,2759,3664,		protein coding gene	16	10	9	4	14	10	12	11	6	18	23	13	14	16	11	12	9	2	10	14	5	13	4	8
I	4368088	4370463	ZK973.3.1_WBGene00022832	+	5	94,107,122,948,292,	0,152,374,739,2083,	pdp-1	protein coding gene	102	124	128	93	138	116	61	135	55	140	138	123	68	95	119	78	41	44	56	68	36	68	42	25
I	4370418	4372138	ZK973.9.1_WBGene00022835	-	3	276,514,123,	0,480,1597,		protein coding gene	102	82	92	89	90	108	57	82	41	115	131	105	66	85	101	76	51	45	65	90	46	71	49	28
I	4372254	4373018	ZK973.10.1_WBGene00003061	-	3	269,197,150,	0,315,614,	lpd-5	protein coding gene	354	283	274	219	267	259	168	159	94	247	201	182	134	139	200	140	112	123	122	149	110	160	117	100
I	4373655	4379321	ZK973.2.1_WBGene00022831	+	9	158,342,186,507,231,183,194,298,688,	0,207,595,2784,3562,4062,4295,4632,4978,	cec-10	protein coding gene	22	24	15	12	28	25	6	17	11	25	35	29	8	25	26	21	9	22	14	10	5	16	12	3
I	4373662	4379351	ZK973.2.2_WBGene00022831	+	9	151,342,186,507,231,183,194,298,718,	0,200,588,2777,3555,4055,4288,4625,4971,	cec-10	protein coding gene	13	7	12	6	10	6	2	3	5	17	19	12	8	4	12	7	1	4	8	6	3	12	3	5
I	4379324	4381814	ZK973.11.1_WBGene00022836	-	7	301,139,637,121,78,92,191,	0,350,889,1856,2032,2158,2299,		protein coding gene	86	107	92	89	106	101	64	100	45	137	107	99	65	103	122	80	39	50	46	78	26	56	47	23
I	4382564	4385218	ZK973.1.1_WBGene00022830	+	7	578,342,366,558,154,66,295,	0,628,1022,1439,2047,2247,2359,		protein coding gene	153	165	168	147	161	178	103	209	88	243	216	233	114	163	223	144	89	147	79	131	105	115	85	81
I	4428448	4444349	C41D11.3b.2_WBGene00016562	-	12	708,225,695,328,194,81,94,116,247,468,90,64,	0,1131,1539,2364,3282,12097,13220,13363,14156,15095,15618,15837,		protein coding gene	8	5	7	3	3	1	2	1	3	5	5	6	1	4	5	1	0	2	2	3	3	3	2	2
I	4428448	4431955	C41D11.3b.6_WBGene00016562	-	5	708,225,695,328,225,	0,1131,1539,2364,3282,		protein coding gene	2	1	0	1	1	0	0	1	0	3	1	0	2	1	2	0	1	2	0	3	2	3	1	1
I	4428456	4444342	C41D11.3b.1_WBGene00016562	-	12	700,225,695,328,194,81,94,116,247,474,90,57,	0,1123,1531,2356,3274,12089,13212,13355,14148,15087,15610,15829,		protein coding gene	11	14	11	13	27	16	10	27	8	29	37	27	13	21	13	15	2	12	5	15	8	7	3	2
I	4428991	4444348	C41D11.3c.1_WBGene00016562	-	12	165,225,695,328,194,81,94,116,247,474,90,63,	0,588,996,1821,2739,11554,12677,12820,13613,14552,15075,15294,		protein coding gene	1	0	2	5	2	2	0	3	0	3	5	8	2	3	3	3	0	3	1	1	2	2	0	1
I	4444718	4446613	C41D11.2.1_WBGene00001231	+	6	128,123,196,100,295,624,	0,173,342,585,734,1271,	eif-3.H	protein coding gene	73	74	77	51	67	64	41	82	40	89	78	96	50	66	85	55	43	42	42	61	41	63	43	29
I	4446585	4448461	C41D11.8.1_WBGene00000787	-	5	428,155,123,177,127,	0,683,894,1526,1749,	cps-6	protein coding gene	64	59	72	52	61	53	43	60	33	88	70	61	48	47	67	76	49	57	72	61	58	99	62	52
I	4448584	4449774	C41D11.9.1_WBGene00016567	-	3	410,250,71,	0,479,1119,		protein coding gene	64	48	71	58	67	50	56	61	29	91	57	72	38	54	69	58	43	40	49	75	48	63	26	34
I	4449878	4450927	C41D11.5.1_WBGene00016564	-	5	258,229,106,85,162,	0,309,599,751,887,	cmt-1	protein coding gene	202	188	221	176	173	220	150	176	116	272	195	226	135	158	246	177	122	168	134	112	119	170	109	87
I	4457378	4469458	C41D11.1d.1_WBGene00016561	+	8	197,94,113,187,139,107,116,317,	0,265,409,571,814,1003,1155,11763,	eri-6	protein coding gene	4	4	2	5	4	5	2	7	3	9	2	7	5	5	4	2	3	5	3	2	2	1	2	2
I	4465657	4466903	C41D11.1f.1_WBGene00016561	+	3	249,58,689,	0,293,557,	eri-6	protein coding gene	3	1	0	1	0	3	0	1	0	3	1	1	1	1	2	0	0	0	0	2	2	0	0	0
I	4508916	4511126	Y119C1B.4.1_WBGene00022470	-	6	206,209,188,135,125,139,	0,555,1455,1704,1887,2071,	mrpl-19	protein coding gene	114	104	116	93	101	100	70	93	41	127	84	127	71	66	84	79	51	68	65	69	46	73	40	33
I	4511437	4516089	Y119C1B.5.1_WBGene00022471	-	12	241,140,260,92,191,370,182,239,130,206,223,159,	0,584,769,1528,1667,1913,2828,3057,3352,3637,4168,4493,	rnf-145	protein coding gene	20	15	12	8	20	15	4	13	3	22	22	11	6	15	18	8	2	6	7	7	1	12	4	3
I	4517259	4518491	Y119C1B.6.1_WBGene00022472	-	3	195,93,112,	0,429,1120,		protein coding gene	2	1	4	2	2	4	0	2	1	5	3	2	4	2	8	4	3	1	0	5	3	3	2	1
I	4525960	4534799	Y119C1B.8e.1_WBGene00022473	-	14	530,45,54,146,189,138,217,186,657,189,324,96,171,58,	0,590,689,1781,2992,3911,4099,4630,5392,6616,7581,7959,8526,8781,	bet-1	protein coding gene	5	5	8	7	10	4	2	7	3	6	4	8	2	5	4	5	2	4	4	4	1	7	1	2
I	4525964	4534804	Y119C1B.8h.1_WBGene00022473	-	14	526,45,63,146,189,138,217,186,657,189,324,96,171,63,	0,586,685,1777,2988,3907,4095,4626,5388,6612,7577,7955,8522,8777,	bet-1	protein coding gene	19	19	12	10	18	20	16	19	10	18	15	12	8	16	18	11	8	9	8	9	7	12	3	2
I	4537446	4539729	Y119C1B.9.1_WBGene00022474	-	6	451,261,217,149,72,109,	0,505,1014,1277,2052,2174,	zig-9	protein coding gene	8	6	4	3	4	5	1	3	2	5	2	5	1	0	3	0	0	3	1	1	3	0	3	0
I	4537768	4539729	Y119C1B.9.1-0_WBGene00022474	-	6	129,261,217,149,72,109,	0,183,692,955,1730,1852,	zig-9	protein coding gene	0	0	0	0	0	0	1	0	0	1	2	0	0	0	1	2	0	0	0	0	0	0	0	0
I	4555342	4556826	Y119C1B.10a.1_WBGene00022475	-	6	401,139,101,103,110,211,	0,534,720,922,1072,1273,		protein coding gene	13	8	7	12	9	18	14	18	4	14	13	13	8	3	14	8	4	5	6	7	4	9	5	4
I	4555347	4556821	Y119C1B.10b.1_WBGene00022475	-	5	396,287,103,110,206,	0,529,917,1067,1268,		protein coding gene	2	2	0	1	2	2	0	2	0	0	1	1	3	0	0	1	0	2	1	0	1	0	0	1
I	4557652	4563759	D1007.15a.1_WBGene00017010	+	16	145,123,307,120,206,257,239,264,232,358,238,216,255,267,123,317,	0,535,857,1324,1494,1784,2336,2645,3052,3515,3962,4242,4805,5236,5552,5790,		protein coding gene	2	5	1	3	4	2	1	2	0	2	4	2	0	2	1	0	1	0	0	1	1	0	0	1
I	4564034	4565982	D1007.14.1_WBGene00004113	+	6	171,141,110,159,57,359,	0,255,513,1100,1456,1589,	pqn-24	protein coding gene	42	33	16	23	36	15	16	13	5	19	18	13	18	9	15	7	6	6	8	4	3	5	1	1
I	4578748	4579740	D1007.18.1-0_WBGene00044421	-	3	170,96,106,	0,228,886,		protein coding gene	1	0	0	1	0	0	3	1	1	1	1	1	0	1	0	0	1	0	1	0	0	2	3	1
I	4579963	4580601	D1007.4.1_WBGene00017002	-	2	411,171,	0,467,		protein coding gene	73	67	69	55	63	78	60	52	26	105	77	75	61	67	83	86	60	54	54	65	36	61	39	39
I	4580707	4583810	D1007.5a.1_WBGene00017003	-	6	533,363,307,185,84,252,	0,955,1703,2481,2717,2851,		protein coding gene	74	83	63	62	73	77	53	70	39	101	82	89	67	77	94	61	39	42	52	59	27	66	30	24
I	4583912	4584505	D1007.6.1_WBGene00004479	-	3	148,187,158,	0,196,435,	rps-10	protein coding gene	6334	4102	4504	3131	3455	3671	2384	2406	1432	3457	2697	2581	1936	2054	2651	2524	1735	2070	2136	2555	1833	3192	2001	1709
I	4583912	4584505	single_exon_productive_isoform_179_I:4583000	-	1	593,	0,	NA	NA	3	2	4	3	3	3	2	1	2	0	0	1	2	0	0	0	2	3	1	2	0	4	2	0
I	4585114	4586176	D1007.12.1_WBGene00004436	+	4	107,102,210,125,	0,328,475,937,	rpl-24.1	protein coding gene	6785	4699	5082	3447	3803	3950	2601	2656	1549	3752	2876	2790	2110	2291	2828	2630	1928	2315	2254	2857	2077	3626	2243	2018
I	4586272	4589393	D1007.10b.1_WBGene00017007	+	7	252,285,148,174,90,135,154,	0,302,1475,1672,2020,2521,2967,		protein coding gene	23	19	17	22	24	30	20	30	11	53	47	37	16	26	35	38	20	16	13	28	23	22	20	13
I	4587233	4589450	D1007.10a.1_WBGene00017007	+	6	469,148,174,90,135,211,	0,514,711,1059,1560,2006,		protein coding gene	1	1	1	0	1	6	1	1	0	0	3	0	1	4	2	1	1	2	3	1	0	1	3	1
I	4589599	4589899	D1007.19.1_WBGene00045048	-	1	300,	0,		protein coding gene	3	0	2	1	0	3	3	1	0	3	0	4	1	0	3	0	2	2	0	2	2	6	4	1
I	4597922	4602666	D1007.7.1_WBGene00017004	-	9	557,95,452,135,539,623,520,259,189,	0,612,1197,1968,2164,2969,3661,4227,4555,	nrd-1	protein coding gene	9	14	5	3	25	9	0	27	8	4	30	10	9	29	6	6	0	3	2	5	5	4	6	9
I	4603216	4604196	D1007.16.1_WBGene00017011	+	2	121,781,	0,199,	eaf-1	protein coding gene	175	155	165	149	190	150	120	128	71	231	165	191	122	101	195	151	86	108	104	138	81	149	84	75
I	4604402	4605380	D1007.8.1_WBGene00017005	+	3	216,186,481,	0,264,497,		protein coding gene	56	49	67	62	51	68	38	63	30	94	58	71	37	51	54	46	34	48	30	53	37	41	35	26
I	4605654	4610221	C44E4.5.1_WBGene00016654	+	9	146,167,319,68,91,205,220,274,269,	0,196,459,829,1379,3058,3624,3977,4298,		protein coding gene	48	56	66	42	61	43	28	38	36	53	54	55	32	37	38	50	24	30	29	27	33	47	19	21
I	4634102	4635615	C44E4.4.1_WBGene00016653	+	3	140,209,1062,	0,187,451,	ssb-1	protein coding gene	271	153	125	143	112	155	76	82	64	118	115	102	75	101	125	96	56	99	122	157	64	165	83	72
I	4635742	4637328	C44E4.6.2_WBGene00016655	-	3	321,50,44,	0,587,1542,	acbp-1	protein coding gene	174	180	204	71	127	130	87	79	62	124	132	106	49	77	124	66	54	75	77	73	58	97	55	51
I	4635745	4636379	C44E4.6.1-0_WBGene00016655	-	2	318,50,	0,584,	acbp-1	protein coding gene	0	0	0	0	0	0	1	0	0	0	0	0	0	0	0	0	0	0	0	0	0	0	0	0
I	4637431	4640882	C44E4.3.1_WBGene00016652	-	5	377,353,157,293,193,	0,656,1548,2127,3258,	got-2.1	protein coding gene	123	120	130	88	97	92	82	91	34	129	117	89	74	77	129	86	52	71	54	88	68	109	82	65
I	4637431	4640882	unproductive_splice_isoform_44_WBGene00016652	-	4	377,353,293,193,	0,656,2127,3258,	got-2.1	protein coding gene	12	10	6	12	4	9	11	7	11	22	23	17	12	8	20	10	4	10	8	9	8	12	8	5
I	4641002	4644069	Y119C1A.1.1_WBGene00022466	-	5	595,234,237,229,101,	0,1013,1461,2021,2966,		protein coding gene	33	28	32	25	21	37	33	25	13	65	39	44	27	26	37	34	24	28	29	40	20	44	23	20
I	4644641	4645659	B0041.3.1_WBGene00015008	+	3	122,120,307,	0,543,711,	lmd-2	protein coding gene	18	17	20	21	21	19	17	15	10	26	18	23	21	22	36	22	17	16	11	17	19	16	8	11
I	4645661	4646963	B0041.4.1_WBGene00004415	-	4	570,108,263,178,	0,619,779,1124,	rpl-4	protein coding gene	4599	4020	3077	2072	3450	2501	1706	2818	1170	2476	2973	1904	1445	2312	1994	1950	1241	1585	1946	2263	1541	2693	1511	1544
I	4647423	4648275	B0041.8.1_WBGene00015011	+	3	142,269,345,	0,189,507,		protein coding gene	325	288	300	259	329	352	229	262	154	362	350	297	185	227	275	218	149	215	138	170	153	172	121	96
I	4648262	4650770	B0041.5a.1_WBGene00015009	-	6	479,304,147,132,294,179,	0,535,916,1348,1986,2329,		protein coding gene	71	92	71	75	57	89	55	81	31	104	66	64	54	54	80	49	25	38	37	40	35	53	28	21
I	4648264	4650777	B0041.5c.1_WBGene00015009	-	5	477,304,132,294,186,	0,533,1346,1984,2327,		protein coding gene	6	9	6	3	11	8	6	6	6	10	5	9	3	9	4	2	5	8	6	8	2	5	3	2
I	4652144	4652906	B0041.6a.1_WBGene00015010	-	3	179,132,153,	0,425,609,	ptps-1	protein coding gene	37	23	11	13	25	15	13	19	9	29	32	28	14	15	11	3	5	9	3	6	7	7	4	4
I	4653472	4660151	B0041.2a.1_WBGene00015007	+	9	70,89,148,738,270,282,317,78,1143,	0,125,1876,2248,3038,3733,4466,5212,5536,	ain-2	protein coding gene	5	14	15	1	8	11	4	8	6	9	19	9	3	13	14	2	1	2	4	3	2	3	0	0
I	4653472	4660151	B0041.2e.1_WBGene00015007	+	9	70,89,148,738,270,222,317,78,1143,	0,125,1876,2248,3038,3733,4466,5212,5536,	ain-2	protein coding gene	4	3	3	1	4	0	2	2	1	3	2	1	0	3	3	0	1	0	1	3	1	2	0	2
I	4655342	4660153	B0041.2c.1_WBGene00015007	+	7	154,738,270,276,317,78,1145,	0,378,1168,1869,2596,3342,3666,	ain-2	protein coding gene	5	6	6	1	3	3	0	4	0	2	0	3	1	2	2	2	0	3	3	4	2	8	0	2
I	4665932	4671738	B0041.7.1_WBGene00006961	-	10	363,799,234,698,176,279,1001,567,141,59,	0,468,1785,2079,3294,3528,3859,4925,5546,5747,	xnp-1	protein coding gene	5	4	2	4	4	5	2	1	1	1	3	3	0	3	0	2	0	2	1	1	1	3	0	0
I	4675132	4679448	T04D1.3c.1_WBGene00006791	+	6	342,129,153,188,55,875,	0,615,792,1326,2537,3441,	unc-57	protein coding gene	8	4	9	12	9	10	2	13	4	13	16	13	6	6	9	3	3	3	5	5	5	8	5	0
I	4675134	4679409	productive_splice_isoform_113_WBGene00006791	+	6	340,129,153,188,49,842,	0,613,790,1324,2541,3433,	unc-57	protein coding gene	24	21	12	17	17	19	10	20	5	18	33	22	8	12	27	18	11	7	10	19	5	17	10	4
I	4675134	4679409	T04D1.3a.1_WBGene00006791	+	6	340,129,153,188,49,836,	0,613,790,1324,2541,3439,	unc-57	protein coding gene	6	4	6	2	6	3	1	6	1	9	5	5	0	4	7	0	1	3	5	7	1	13	4	7
I	4675134	4679409	T04D1.3d.1_WBGene00006791	+	6	340,129,153,188,55,842,	0,613,790,1324,2535,3433,	unc-57	protein coding gene	45	50	53	40	73	41	31	65	24	76	55	62	35	43	59	40	22	20	30	36	9	32	25	7
I	4679664	4682856	T04D1.2.1_WBGene00020212	+	6	99,80,270,310,269,225,	0,148,1001,2061,2648,2967,		protein coding gene	1	1	0	0	0	3	0	1	1	3	0	1	1	0	0	0	0	0	6	4	4	8	3	8
I	4699609	4702866	W09C3.9_WBGene00219746	+	1	3257,	0,	linc-91	lincRNA gene	0	1	1	1	0	0	1	0	1	0	0	1	0	0	1	0	1	0	0	1	2	5	2	0
I	4704603	4705885	W09C3.4.1_WBGene00021112	+	3	279,363,439,	0,331,843,		protein coding gene	77	46	79	48	53	55	38	53	25	69	49	61	37	38	65	39	34	39	42	55	24	34	21	22
I	4709258	4710440	W09C3.6.2_WBGene00021113	-	3	166,393,475,	0,213,707,	gsp-3	protein coding gene	10	4	1	0	3	0	0	1	0	0	2	0	0	0	0	0	0	0	1	0	1	0	2	0
I	4714319	4715483	W09C3.7.1_WBGene00021114	-	3	310,232,361,	0,354,803,		protein coding gene	15	10	4	5	6	2	8	11	5	21	22	13	29	12	9	9	6	13	10	11	5	10	12	18
I	4721130	4723982	C10H11.6a.1_WBGene00015695	+	7	234,174,244,68,320,456,435,	0,280,690,982,1175,1914,2417,	ugt-26	protein coding gene	25	18	37	18	7	14	8	6	10	12	12	14	8	3	7	1	1	1	0	1	3	2	5	4
I	4727279	4730366	C10H11.4.1_WBGene00015693	+	6	198,186,312,320,456,262,	0,839,1456,1813,2320,2825,	ugt-28	protein coding gene	6	13	17	8	16	12	8	10	3	14	11	11	10	11	8	6	6	5	5	4	9	4	7	10
I	4731605	4735276	C10H11.3.1_WBGene00015692	+	5	164,81,93,632,690,	0,846,983,1545,2981,	ugt-25	protein coding gene	4	11	7	4	8	2	9	15	5	27	20	17	10	20	23	5	3	15	3	4	6	2	5	3
I	4735254	4738102	C10H11.8b.1_WBGene00015697	-	5	637,620,144,150,48,	0,737,2086,2281,2800,	mlst-8	protein coding gene	6	10	5	2	5	8	6	9	4	5	4	4	6	6	5	3	1	3	3	5	5	6	9	3
I	4738170	4744321	C10H11.9.1_WBGene00002694	-	11	966,259,171,237,69,1171,406,715,161,82,129,	0,1344,1655,2330,2615,2737,3956,4410,5541,5890,6022,	let-502	protein coding gene	19	24	14	15	42	22	15	20	5	16	36	23	10	18	20	10	6	9	12	12	11	22	4	8
I	4747623	4759601	C10H11.1.1_WBGene00015691	+	8	76,71,131,160,145,886,1002,558,	0,119,6117,8396,8600,8797,9732,11420,	viln-1	protein coding gene	15	8	8	15	16	10	3	18	11	22	25	24	13	20	11	19	3	9	10	8	5	9	2	4
I	4747735	4759603	C10H11.1.2_WBGene00015691	+	7	78,131,160,145,886,1002,560,	0,6005,8284,8488,8685,9620,11308,	viln-1	protein coding gene	7	3	3	3	10	2	1	8	4	11	8	8	5	8	7	6	5	2	1	4	3	5	1	2
I	4753734	4759603	C10H11.1.3_WBGene00015691	+	6	137,160,145,886,1002,560,	0,2285,2489,2686,3621,5309,	viln-1	protein coding gene	0	4	3	2	3	3	2	5	1	2	4	0	2	2	2	3	1	0	2	3	0	3	0	1
I	4759819	4761321	C10H11.10.1_WBGene00015698	-	3	674,189,539,	0,725,963,	kca-1	protein coding gene	227	175	171	189	174	184	119	165	78	210	200	166	109	137	176	129	67	85	74	87	53	84	70	44
I	4763195	4765313	M04F3.3.1_WBGene00019769	-	7	198,188,388,234,171,123,236,	0,248,496,935,1339,1561,1882,	kin-35	protein coding gene	3	2	1	0	0	2	0	1	0	1	0	1	2	1	2	0	0	1	1	3	1	1	1	0
I	4768330	4769063	M04F3.7_WBGene00284852	-	2	158,70,	0,663,		lincRNA gene	4	7	13	1	9	5	4	5	1	10	9	6	2	7	5	1	5	2	1	4	3	3	3	3
I	4770291	4771358	M04F3.1.1_WBGene00019767	+	3	96,322,553,	0,143,514,	rpa-2	protein coding gene	351	345	402	330	395	402	282	354	169	441	382	370	237	262	369	312	168	245	252	305	217	344	227	164
I	4771346	4773055	M04F3.4a.1_WBGene00019770	-	5	335,130,109,142,87,	0,531,730,887,1622,		protein coding gene	2	3	5	3	1	5	0	2	0	1	0	2	0	2	4	3	2	1	2	1	1	3	2	4
I	4771347	4773070	M04F3.4b.1_WBGene00019770	-	6	142,78,130,109,142,102,	0,256,530,729,886,1621,		protein coding gene	54	35	49	32	36	58	32	46	15	67	46	39	16	43	41	40	25	26	25	52	21	67	38	36
I	4773818	4788358	M04F3.5a.1_WBGene00019771	-	5	490,475,1031,203,53,	0,1104,2052,3696,14487,		protein coding gene	24	34	36	22	45	35	13	45	21	48	45	39	32	43	44	17	20	22	22	28	15	21	7	11
I	4773818	4777717	M04F3.5b.1_WBGene00019771	-	4	490,475,1031,203,	0,1104,2052,3696,		protein coding gene	2	1	1	0	1	1	0	2	0	1	1	2	2	0	4	1	0	4	1	2	0	2	1	0
I	4789189	4789592	F54D7.6.1_WBGene00023067	+	2	88,243,	0,160,	rpl-41.1	protein coding gene	206	126	203	121	115	157	100	118	64	159	106	153	113	80	127	111	71	88	93	110	93	122	79	69
I	4789189	4790642	productive_splice_isoform_104_I:4789000	+	2	88,230,	0,1223,	NA	NA	1	6	7	6	9	6	1	2	1	6	2	2	2	4	2	5	0	1	0	4	2	2	4	2
I	4790291	4790642	F54D7.7.1_WBGene00023068	+	2	50,230,	0,121,	rpl-41.2	protein coding gene	3641	2679	3405	2081	2240	2428	1647	1687	916	2431	1679	2329	1342	1348	1826	1630	1334	1447	1244	1363	1193	1688	1163	917
I	4790643	4792483	F54D7.4.1_WBGene00006984	-	7	189,105,75,136,73,133,36,	0,229,391,515,692,811,1804,	zig-7	protein coding gene	31	31	32	27	26	30	15	17	10	25	20	11	9	11	14	13	7	14	8	14	8	11	6	4
I	4805606	4809674	F54D7.2.1_WBGene00018797	+	9	101,69,247,203,112,218,82,95,321,	0,148,528,1339,1692,2237,2593,3587,3747,	ept-1	protein coding gene	91	107	76	71	99	99	62	106	38	112	112	100	47	69	83	65	41	52	46	52	34	43	29	30
I	4821928	4824995	F57C9.6.1_WBGene00019012	+	8	153,177,205,119,139,198,141,269,	0,243,551,1086,1262,1703,1954,2798,		protein coding gene	2	1	2	0	1	2	0	0	1	1	1	3	1	0	1	6	0	3	2	0	2	2	2	0
I	4824903	4826639	F57C9.7.1_WBGene00019013	-	6	572,117,233,108,174,306,	0,617,778,1055,1211,1430,	tofu-4	protein coding gene	24	22	18	22	23	21	17	15	5	18	28	14	8	17	22	17	14	13	13	20	11	26	18	8
I	4827071	4829791	F57C9.5.1_WBGene00002034	+	9	64,154,104,113,152,94,185,365,1111,	0,114,317,465,623,824,965,1194,1609,	htp-3	protein coding gene	42	63	44	30	82	48	36	73	24	48	86	58	25	64	63	38	13	28	35	32	29	33	19	28
I	4830134	4835619	F57C9.4c.1_WBGene00019011	+	8	122,291,78,280,87,319,91,252,	0,175,511,1098,3813,3947,4720,5233,		protein coding gene	64	79	59	93	88	79	71	79	51	113	94	84	63	52	68	55	41	65	41	62	45	50	36	46
I	4830134	4833871	productive_splice_isoform_114_WBGene00019011	+	13	122,291,78,280,168,101,114,252,112,73,108,174,181,	0,175,511,1098,1694,1910,2059,2219,2514,2677,2799,3335,3556,		protein coding gene	33	33	19	24	25	27	10	30	10	23	31	35	15	18	25	16	8	13	17	13	7	16	10	12
I	4836186	4844966	F57C9.3a.1_WBGene00019010	+	4	62,82,137,59,	0,117,3708,8721,	glo-2	protein coding gene	0	1	2	0	3	0	1	0	2	1	3	3	0	2	0	0	1	0	1	5	1	3	2	1
I	4844907	4847972	F57C9.2.1_WBGene00019009	+	4	385,55,201,828,	0,528,1317,2237,	clec-90	protein coding gene	4	1	3	1	1	1	4	1	1	0	3	2	2	3	2	1	0	4	3	4	1	4	0	0
I	4849056	4850716	F57C9.1c.1_WBGene00019008	+	6	133,55,105,119,295,410,	0,249,490,644,813,1250,	pdxk-1	protein coding gene	18	14	23	13	11	16	5	10	7	13	11	9	6	9	15	11	2	4	7	10	1	11	1	3
I	4849069	4850713	F57C9.1a.1_WBGene00019008	+	6	120,85,105,119,295,407,	0,236,477,631,800,1237,	pdxk-1	protein coding gene	24	22	19	19	21	28	22	23	7	22	16	21	13	19	18	17	8	13	14	16	6	6	6	8
I	4895920	4897641	F21F3.4.1_WBGene00017674	+	8	148,62,142,93,64,272,217,366,	0,198,302,494,632,744,1090,1355,		protein coding gene	26	22	27	27	29	20	17	23	13	29	36	28	15	17	39	16	5	17	13	20	18	12	11	16
I	4906838	4911829	F21F3.1.1_WBGene00017671	+	4	155,505,82,389,	0,2841,3949,4602,	pgal-1	protein coding gene	38	22	28	23	15	13	9	13	8	26	13	13	10	11	11	10	6	8	8	9	7	21	12	9
I	4911804	4914047	F21F3.6.1_WBGene00017675	-	4	594,261,189,138,	0,1141,1452,2105,		protein coding gene	231	207	237	164	259	243	175	252	80	300	294	252	190	211	269	210	137	123	196	228	142	283	127	123
I	4913779	4914259	single_exon_productive_isoform_180_I:4913000	-	1	480,	0,	NA	NA	1	0	0	1	0	1	0	1	0	3	0	0	1	1	0	0	0	2	0	0	0	0	0	1
I	4918371	4920758	F21F3.7.1_WBGene00017676	+	4	72,191,122,539,	0,389,1365,1848,		protein coding gene	33	37	36	36	36	35	27	50	22	54	42	38	22	36	43	40	28	21	26	34	18	27	14	9
I	4920758	4926233	F28B3.8.1_WBGene00002075	-	14	686,87,183,96,150,191,250,258,519,261,264,136,196,96,	0,1239,1371,2182,2324,2532,2775,3073,3382,4133,4636,4948,5131,5379,	imb-1	protein coding gene	16	22	17	13	38	16	8	36	9	17	34	18	7	26	15	14	11	8	11	6	5	29	6	6
I	4926646	4928840	F28B3.5a.1_WBGene00017886	+	6	143,132,318,548,193,360,	0,187,371,736,1594,1834,	mfsd-13.1	protein coding gene	87	69	79	77	87	80	71	84	51	102	98	91	59	64	84	75	38	66	50	74	42	49	30	47
I	4928506	4932175	F28B3.9.1_WBGene00017888	+	6	170,612,119,106,62,565,	0,592,1921,2094,2991,3104,	acl-11	protein coding gene	3	3	5	1	3	0	2	5	1	1	4	1	2	0	3	4	0	1	1	0	3	1	2	0
I	4929092	4932178	F28B3.9.2_WBGene00017888	+	5	618,119,106,62,568,	0,1335,1508,2405,2518,	acl-11	protein coding gene	22	21	21	18	18	16	9	14	9	29	18	23	12	10	20	18	9	8	11	13	6	13	9	7
I	4934260	4949337	F28B3.4g.1_WBGene00017885	+	16	152,96,168,105,185,153,142,56,176,526,169,518,465,312,1565,649,	0,845,995,3939,4533,5336,5963,6659,9369,9609,10187,10974,11605,12388,12759,14428,	dip-2	protein coding gene	6	9	5	1	13	2	4	13	2	6	17	7	0	11	4	1	1	3	0	0	1	4	0	1
I	4949329	4950546	F28B3.10.2_WBGene00017889	-	4	304,126,202,85,	0,353,879,1132,		protein coding gene	49	57	88	47	69	64	66	47	27	90	82	68	36	49	72	53	46	49	46	49	34	49	27	29
I	4949332	4950410	F28B3.10.1_WBGene00017889	-	3	301,126,202,	0,350,876,		protein coding gene	2	4	5	2	1	7	4	3	4	3	5	4	2	3	4	5	4	5	1	5	4	4	4	1
I	4950582	4951481	F28B3.6.1_WBGene00017887	-	4	360,126,204,47,	0,411,586,852,		protein coding gene	107	68	92	76	81	92	70	70	55	80	78	108	65	61	96	62	59	59	52	68	39	71	38	41
I	4951570	4957667	F28B3.7a.1_WBGene00001860	-	11	461,324,207,122,349,282,220,350,909,582,229,	0,719,1740,2228,2485,2931,3400,3677,4079,5237,5868,	him-1	protein coding gene	50	72	53	45	76	53	26	57	13	42	74	63	17	57	24	25	18	29	30	25	11	23	9	15
I	4957774	4958309	W03G9.8.1_WBGene00044431	-	3	190,68,183,	0,235,352,	mzt-1	protein coding gene	202	211	255	179	200	197	157	165	78	265	156	207	127	127	212	177	116	101	94	105	85	119	69	82
I	4962450	4964390	W03G9.2.1_WBGene00021014	+	6	83,251,51,786,150,380,	0,130,434,531,1363,1560,	pid-4	protein coding gene	30	22	34	13	32	24	14	35	12	22	27	15	17	24	10	18	14	11	8	25	8	21	8	14
I	4964666	4967089	W03G9.4.1_WBGene00000155	-	8	407,173,368,140,54,435,381,139,	0,450,669,1087,1275,1376,1858,2284,	app-1	protein coding gene	199	168	167	137	173	161	111	195	84	216	176	196	112	111	160	145	77	106	84	98	77	98	53	70
I	4980306	4983959	W03G9.1.1_WBGene00004900	+	8	192,135,262,372,229,238,302,586,	0,507,888,1342,1906,2231,2543,3067,	snf-1	protein coding gene	12	22	9	11	22	12	14	24	5	19	20	27	4	7	19	12	5	5	8	11	4	11	2	8
I	4996838	5003202	F54C1.3a.1_WBGene00003221	+	15	57,219,164,85,252,145,127,119,57,115,287,124,260,64,1047,	0,678,957,1172,1803,2102,2554,2733,2951,3398,3562,3895,4716,5023,5317,	mes-3	protein coding gene	10	5	10	10	7	14	7	12	6	14	12	10	13	18	11	8	9	6	6	20	5	20	9	8
I	5003449	5004933	F54C1.2.1_WBGene00001050	+	5	130,106,336,85,589,	0,179,328,712,895,	dom-3	protein coding gene	43	38	56	33	41	50	42	65	25	78	80	66	35	50	64	55	32	46	52	53	26	52	30	28
I	5018782	5020086	F54C1.7.1_WBGene00003934	-	6	144,189,156,107,52,26,	0,199,438,1001,1158,1278,	pat-10	protein coding gene	231	130	106	87	75	73	42	32	24	53	28	30	14	15	32	7	4	11	2	11	4	2	10	5
I	5018865	5020358	F54C1.7.2_WBGene00003934	-	6	61,181,156,107,52,298,	0,124,355,918,1075,1195,	pat-10	protein coding gene	8	2	7	3	6	4	4	2	0	5	4	3	3	2	2	0	0	1	0	0	0	0	0	0
I	5018880	5020358	F54C1.7.3_WBGene00003934	-	6	46,188,156,107,52,298,	0,102,340,903,1060,1180,	pat-10	protein coding gene	39	23	19	10	9	9	9	5	4	15	2	5	3	1	5	2	3	2	2	4	1	0	1	1
I	5018896	5020358	F54C1.7.4_WBGene00003934	-	6	30,187,156,107,52,298,	0,87,324,887,1044,1164,	pat-10	protein coding gene	7	0	2	1	2	1	1	2	2	0	1	1	1	0	0	0	0	0	2	0	1	0	0	0
I	5018912	5020358	F54C1.7.5_WBGene00003934	-	6	13,187,156,107,52,298,	0,71,308,871,1028,1148,	pat-10	protein coding gene	1	2	1	0	1	0	0	1	0	1	0	0	1	0	1	0	0	0	0	1	0	0	1	0
I	5018948	5020358	F54C1.7.6_WBGene00003934	-	5	222,156,107,52,298,	0,272,835,992,1112,	pat-10	protein coding gene	13	8	4	8	3	4	1	1	1	4	2	1	1	0	1	0	0	0	1	0	1	1	0	0
I	5027154	5041157	C46H11.4c.1_WBGene00002979	+	10	80,59,66,151,120,94,150,275,351,488,	0,1706,2010,3712,9579,11390,11540,11774,12434,13515,	lfe-2	protein coding gene	9	10	7	3	10	9	6	3	4	4	11	7	5	9	5	3	6	4	3	6	1	4	1	1
I	5079909	5082279	C30F8.2.1_WBGene00016258	-	7	490,72,255,158,179,172,143,	0,865,988,1295,1714,1937,2227,	vha-16	protein coding gene	60	55	54	35	54	48	28	42	22	43	66	48	22	33	47	45	25	27	31	32	27	49	23	24
I	5079909	5082273	C30F8.2.2_WBGene00016258	-	7	490,72,255,158,179,172,137,	0,865,988,1295,1714,1937,2227,	vha-16	protein coding gene	33	37	33	17	26	27	10	27	12	31	31	25	11	25	32	16	9	27	17	19	11	28	27	13
I	5079909	5082265	C30F8.2.3_WBGene00016258	-	7	490,72,255,158,179,172,129,	0,865,988,1295,1714,1937,2227,	vha-16	protein coding gene	8	10	13	5	7	13	9	7	6	18	12	12	5	9	11	4	7	5	12	5	3	12	7	6
I	5086309	5093903	C30F8.4a.1_WBGene00002213	+	11	120,100,100,195,91,219,1080,75,246,288,399,	0,1680,1828,2100,2781,2924,3253,4381,4505,6473,7195,	kin-32	protein coding gene	4	5	4	3	3	2	5	2	1	3	11	3	3	2	1	3	2	1	3	3	1	3	5	1
I	5101664	5103476	Y110A7A.12.1_WBGene00004959	-	4	355,336,786,192,	0,405,788,1620,	spe-5	protein coding gene	6	6	9	6	2	7	10	9	1	13	10	16	8	9	10	9	8	7	3	8	6	10	9	8
I	5103580	5104911	Y110A7A.13.1_WBGene00000502	-	4	550,285,281,76,	0,599,930,1255,	chp-1	protein coding gene	122	110	118	96	115	111	72	88	59	105	81	81	52	56	87	87	47	62	70	86	54	104	69	36
I	5105109	5106048	Y110A7A.14.1_WBGene00003924	-	2	517,376,	0,563,	pas-3	protein coding gene	639	551	622	501	554	557	383	384	231	608	466	472	311	343	451	422	266	362	318	347	267	429	260	241
I	5106203	5107625	Y110A7A.11.1_WBGene00022460	+	7	185,56,76,88,135,176,205,	0,236,342,677,809,992,1217,	use-1	protein coding gene	67	58	57	65	73	58	36	46	29	74	71	45	47	43	61	51	37	59	37	42	38	43	24	27
I	5107842	5110183	Y110A7A.10.1_WBGene00000001	+	5	174,260,266,432,674,	0,221,662,1155,1667,	aap-1	protein coding gene	50	65	52	47	61	64	38	75	25	73	91	80	33	57	70	41	23	43	33	58	25	50	34	25
I	5110047	5111162	Y110A7A.21.1_WBGene00045212	-	5	232,105,168,79,43,	0,493,642,942,1072,		protein coding gene	3	4	4	3	4	3	2	5	1	3	1	3	0	0	3	2	1	2	0	3	2	3	1	5
I	5110910	5113752	Y110A7A.15a.1_WBGene00022462	-	7	723,120,617,148,171,113,33,	0,826,1490,2221,2421,2645,2809,		protein coding gene	58	53	50	44	48	54	41	54	16	55	58	51	19	40	43	29	23	23	26	29	14	30	14	8
I	5114121	5118852	Y110A7A.16.1_WBGene00022463	-	12	182,170,1086,646,344,348,289,235,212,60,86,60,	0,437,656,1891,2623,3140,3534,3873,4159,4429,4538,4671,	elpc-1	protein coding gene	29	29	25	15	35	11	7	12	11	28	25	26	9	16	17	13	8	9	8	11	6	11	4	7
I	5119215	5123985	Y110A7A.9b.1_WBGene00022459	+	11	105,112,160,184,185,195,325,304,644,689,342,	0,152,311,514,913,1152,1439,2063,2414,3697,4428,		protein coding gene	4	11	4	3	9	11	2	8	2	4	13	6	4	8	7	3	1	6	1	3	1	5	2	3
I	5119222	5123985	Y110A7A.9a.1_WBGene00022459	+	11	98,112,160,177,185,195,325,304,644,689,342,	0,145,304,514,906,1145,1432,2056,2407,3690,4421,		protein coding gene	9	28	21	8	35	13	8	33	7	16	42	22	6	19	13	16	1	8	5	16	4	18	9	2
I	5123914	5127201	Y110A7A.17b.1_WBGene00003132	-	11	432,356,499,142,156,100,208,176,261,148,186,	0,482,886,1432,1617,1818,1961,2364,2591,2904,3101,	mat-1	protein coding gene	60	71	51	41	81	68	32	70	19	58	61	54	36	54	41	26	18	20	20	26	14	37	18	9
I	5123915	5127199	Y110A7A.17a.1_WBGene00003132	-	11	431,356,499,136,156,100,208,176,261,148,184,	0,481,885,1431,1616,1817,1960,2363,2590,2903,3100,	mat-1	protein coding gene	24	29	26	15	27	18	9	40	6	28	30	18	14	31	21	15	3	4	16	24	7	24	10	10
I	5127827	5129611	Y110A7A.8.1_WBGene00022458	+	4	112,113,118,1271,	0,186,347,513,	prp-31	protein coding gene	143	89	111	100	98	110	74	87	57	135	133	84	66	85	107	82	46	73	67	92	62	94	55	52
I	5129744	5131065	Y110A7A.7.1_WBGene00022457	+	5	244,117,312,170,148,	0,301,480,954,1173,		protein coding gene	25	13	16	14	12	17	12	9	7	11	12	7	6	13	13	6	2	12	13	9	8	19	3	14
I	5131519	5134105	Y110A7A.6a.1_WBGene00022456	+	7	78,126,103,67,144,261,779,	0,384,564,723,847,1039,1807,	pfkb-1.1	protein coding gene	82	80	88	74	87	70	53	88	32	89	82	67	40	72	87	64	43	59	52	58	63	70	46	43
I	5131530	5134092	Y110A7A.6a.2_WBGene00022456	+	7	67,126,103,67,144,261,766,	0,373,553,712,836,1028,1796,	pfkb-1.1	protein coding gene	8	16	16	8	23	21	12	17	13	18	21	11	7	13	17	9	11	12	8	11	14	14	6	5
I	5134738	5137971	Y110A7A.5.1_WBGene00003475	+	11	68,72,107,219,171,182,485,203,85,104,232,	0,136,251,413,972,1188,1538,2461,2712,2846,3001,	mtm-1	protein coding gene	24	22	31	27	28	24	19	21	9	37	26	27	16	15	24	24	10	6	16	17	13	29	5	11
I	5138249	5139382	Y110A7A.4.1_WBGene00022455	+	3	222,452,359,	0,266,774,	tyms-1	protein coding gene	102	97	147	111	151	147	95	156	75	171	189	161	108	130	142	149	76	99	145	152	113	202	105	75
I	5139341	5139679	Y110A7A.24a_WBGene00271632	-	1	338,	0,		ncRNA gene	0	3	0	0	0	0	0	0	0	1	0	1	0	0	0	0	1	0	1	2	2	4	1	1
I	5158510	5162232	Y110A7A.18.1_WBGene00004094	-	11	422,368,243,175,169,176,724,406,169,191,217,	0,473,888,1175,1396,1609,1833,2601,3051,3268,3505,	ppw-2	protein coding gene	46	63	39	37	74	37	17	71	21	45	89	54	27	56	35	43	14	34	31	37	29	30	22	21
I	5162601	5164884	Y110A7A.19.1_WBGene00002804	-	5	429,129,1296,138,102,	0,481,658,1998,2181,	let-630	protein coding gene	59	64	68	66	74	61	36	79	27	62	75	76	25	37	53	41	14	22	21	28	23	39	31	22
I	5165151	5171309	Y110A7A.1a.1_WBGene00001833	+	12	189,245,459,174,1034,94,478,1073,952,87,339,161,	0,238,533,1049,1271,2350,2495,3015,4139,5421,5609,5997,	hcp-6	protein coding gene	6	7	9	4	11	3	0	10	1	1	11	4	1	15	6	3	1	4	1	2	3	1	0	2
I	5171284	5175527	F56A3.4.2-0_WBGene00004955	-	10	305,332,251,886,214,398,82,1098,188,58,	0,356,738,1038,1967,2229,2672,2801,3946,4185,	spd-5	protein coding gene	10	14	8	9	13	10	2	16	6	11	15	13	5	11	15	12	4	7	4	6	3	8	3	8
I	5176829	5182653	F56A3.3b.1_WBGene00003792	+	15	88,305,126,644,331,188,292,324,128,887,135,349,147,304,531,	0,142,495,671,1373,1749,1995,2699,3067,3241,4173,4350,4744,4938,5293,	npp-6	protein coding gene	5	25	8	6	30	8	4	26	5	12	27	14	0	16	5	7	2	11	3	5	6	7	2	0
I	5176835	5182647	F56A3.3a.1_WBGene00003792	+	15	82,305,126,644,331,188,292,324,119,887,135,349,147,304,525,	0,136,489,665,1367,1743,1989,2693,3070,3235,4167,4344,4738,4932,5287,	npp-6	protein coding gene	5	6	6	5	14	2	1	11	4	3	10	8	2	11	3	1	0	3	2	2	6	5	1	1
I	5182735	5186236	F56A3.2.1_WBGene00018909	+	8	113,379,179,144,76,156,192,189,	0,158,1852,2091,2564,2697,2907,3312,	slx-1	protein coding gene	72	61	85	74	74	82	44	102	36	115	107	105	56	92	99	76	40	55	47	67	48	69	51	38
I	5190137	5195243	F56A3.1.1_WBGene00018908	+	14	318,88,110,301,143,440,176,180,89,126,106,99,104,203,	0,389,526,682,1476,1663,2151,2528,2757,2891,3412,3778,3925,4903,	fncm-1	protein coding gene	15	11	15	10	16	10	4	13	4	13	14	20	8	13	17	12	6	16	6	8	12	10	7	11
I	5204529	5208128	C32E12.5.1_WBGene00004771	-	5	1007,114,408,264,208,	0,1701,1863,2790,3391,	sem-2	protein coding gene	5	9	5	7	15	12	11	8	3	8	10	12	7	7	5	10	4	2	10	7	3	10	4	3
I	5244282	5245402	B0261.4a.1_WBGene00015092	+	5	205,165,106,122,327,	0,259,474,623,793,	mrpl-47	protein coding gene	67	74	68	54	66	68	55	41	31	72	57	49	32	50	70	42	26	39	45	62	27	70	42	35
I	5244446	5245292	B0261.4b.1_WBGene00015092	+	5	41,165,106,122,217,	0,95,310,459,629,	mrpl-47	protein coding gene	2	0	2	2	0	1	1	2	1	2	2	2	0	1	1	3	2	1	1	1	0	3	1	0
I	5255446	5256945	B0261.6a.1_WBGene00015094	-	3	336,158,123,	0,976,1376,		protein coding gene	15	5	1	0	4	0	0	1	0	0	3	0	0	1	0	0	0	0	0	1	0	0	0	0
I	5263693	5268380	B0261.1.1_WBGene00015091	+	9	310,424,97,125,420,388,96,336,422,	0,368,1124,1268,1457,2587,3020,3626,4265,		protein coding gene	35	30	25	30	44	35	22	31	11	35	35	41	21	34	24	22	12	11	15	29	7	27	13	13
I	5269544	5270941	B0261.7.1_WBGene00015095	-	6	112,197,216,147,123,370,	0,159,408,665,858,1027,		protein coding gene	296	280	329	287	319	367	225	291	145	425	349	352	227	249	347	250	158	215	150	222	157	244	159	144
I	5271264	5272041	B0261.8.1_WBGene00015096	-	3	257,342,65,	0,313,712,		protein coding gene	15	9	5	8	17	16	6	9	2	13	3	4	3	7	13	7	11	1	4	17	5	7	9	4
I	5272845	5274261	C01G8.1a.1_WBGene00015312	-	6	406,198,194,120,160,89,	0,459,709,949,1121,1327,		protein coding gene	370	371	323	306	426	338	222	393	151	416	518	367	241	327	332	246	134	203	158	194	111	190	125	106
I	5273011	5274270	C01G8.1b.1_WBGene00015312	-	6	240,198,191,120,160,98,	0,293,543,783,955,1161,		protein coding gene	7	7	6	8	7	6	6	11	1	10	5	3	7	4	6	5	3	8	8	5	0	4	3	2
I	5274692	5278708	C01G8.2.1_WBGene00000540	-	9	200,141,165,442,73,86,122,100,66,	0,248,437,2413,3203,3318,3446,3800,3950,	cln-3.2	protein coding gene	22	17	14	20	16	25	15	28	13	17	26	22	12	19	28	15	12	12	17	17	15	21	13	11
I	5278802	5281519	C01G8.3.1_WBGene00000965	-	8	387,108,142,119,150,114,90,114,	0,1208,1361,1548,1920,2308,2469,2603,	dhs-1	protein coding gene	102	92	96	76	112	92	78	78	35	116	94	106	72	57	75	66	49	76	56	71	60	103	44	47
I	5282082	5283944	C01G8.4.1_WBGene00001022	-	8	289,95,115,150,117,77,109,71,	0,572,710,1107,1305,1465,1622,1791,	dnj-4	protein coding gene	26	15	23	17	29	24	27	22	15	68	29	27	19	24	37	25	17	18	19	23	12	21	20	12
I	5282082	5283943	C01G8.4.2_WBGene00001022	-	8	289,95,115,150,117,77,109,70,	0,572,710,1107,1305,1465,1622,1791,	dnj-4	protein coding gene	4	2	4	1	2	1	2	0	2	2	2	2	2	0	4	1	0	4	3	1	2	0	3	2
I	5284025	5291604	C01G8.5a.1_WBGene00001333	-	11	665,167,106,348,180,183,160,155,201,84,111,	0,1193,1437,2076,2506,3425,3656,4138,5967,6409,7468,	erm-1	protein coding gene	62	88	92	47	71	67	32	76	26	83	81	79	30	55	71	66	27	31	57	63	30	56	31	32
I	5284061	5290694	C01G8.5b.1_WBGene00001333	-	11	629,167,106,348,180,183,160,155,201,84,77,	0,1157,1401,2040,2470,3389,3620,4102,5931,6373,6556,	erm-1	protein coding gene	46	38	26	16	31	23	7	15	6	8	19	12	13	9	14	12	6	4	10	7	5	16	6	4
I	5298754	5300331	C01G8.6.1_WBGene00015313	-	7	311,105,153,87,480,60,81,	0,360,511,716,854,1385,1496,	hpo-32	protein coding gene	66	40	55	32	40	25	23	42	13	53	64	41	19	38	55	42	32	24	40	49	23	48	26	17
I	5317490	5318124	F48C1.5.1_WBGene00018598	-	3	311,135,89,	0,360,545,		protein coding gene	94	88	89	91	109	76	88	85	43	126	101	96	85	79	120	90	60	74	69	75	72	100	50	52
I	5318219	5319301	F48C1.6.1_WBGene00018599	-	5	368,114,82,131,186,	0,430,587,718,896,		protein coding gene	73	67	65	53	71	60	46	49	28	91	51	61	49	42	64	43	28	51	43	38	28	49	56	31
I	5319711	5321151	F48C1.2.1_WBGene00018595	+	5	135,478,69,104,406,	0,180,705,825,1034,	fbxa-145	protein coding gene	16	14	25	18	17	18	23	14	9	35	25	29	23	18	30	16	19	31	15	15	19	23	17	20
I	5330577	5332169	F48C1.7.1_WBGene00004965	-	7	135,98,96,155,126,289,78,	0,181,324,467,794,967,1514,	spe-11	protein coding gene	5	3	0	0	2	0	0	1	0	0	0	0	0	0	0	0	0	0	0	2	0	0	0	0
I	5332248	5332780	F48C1.9.1_WBGene00018601	-	2	224,100,	0,432,		protein coding gene	2	1	6	1	5	2	7	27	11	64	65	43	61	93	92	46	88	77	17	46	43	35	20	20
I	5342179	5344724	F55A12.7.1_WBGene00000150	-	9	400,125,160,221,136,142,199,157,62,	0,445,798,1008,1273,1486,1729,1987,2483,	apm-1	protein coding gene	22	11	18	7	16	10	7	4	6	7	11	12	6	4	8	5	7	13	11	12	11	27	10	7
I	5345926	5349648	F55A12.5.1_WBGene00018864	+	16	94,116,112,127,53,74,244,146,222,147,332,527,62,59,104,277,	0,139,301,496,673,784,902,1204,1392,1663,2113,2492,3089,3196,3298,3445,		protein coding gene	52	60	48	39	63	45	21	37	22	47	59	50	35	47	56	35	22	32	30	35	29	52	15	13
I	5349645	5353774	F55A12.8.1_WBGene00018866	-	12	229,276,176,311,262,396,213,200,103,432,300,376,	0,277,892,1116,1513,1826,2267,2527,2775,2927,3405,3753,	nath-10	protein coding gene	19	32	26	17	39	21	12	50	6	20	59	23	9	52	24	15	3	15	17	8	9	15	9	11
I	5354180	5357029	F55A12.4a.1_WBGene00000966	+	9	58,180,74,142,154,196,76,136,188,	0,170,400,838,1297,1503,1923,2469,2661,	dhs-2	protein coding gene	8	4	4	8	5	5	34	41	9	34	22	32	19	11	30	6	5	6	3	0	1	2	4	1
I	5354350	5357029	F55A12.4c.1_WBGene00000966	+	8	180,74,142,154,196,76,136,188,	0,230,668,1127,1333,1753,2299,2491,	dhs-2	protein coding gene	0	3	5	0	0	1	5	6	1	11	6	5	3	0	8	1	0	3	0	3	1	0	0	0
I	5358511	5365132	F55A12.3.3_WBGene00004087	+	12	68,41,205,76,118,153,565,77,85,255,104,1087,	0,117,206,463,585,756,1295,1915,2201,4504,5378,5534,	ppk-1	protein coding gene	2	4	6	5	9	3	2	1	2	1	7	5	1	3	7	3	2	2	5	0	1	5	2	2
I	5358521	5365173	F55A12.3.1_WBGene00004087	+	13	58,41,205,76,118,153,565,77,85,255,104,163,503,	0,107,196,453,575,746,1285,1905,2191,4494,5368,5524,6149,	ppk-1	protein coding gene	37	37	31	21	30	23	22	27	11	45	39	40	18	28	28	30	17	21	22	30	6	28	22	11
I	5365262	5366880	F55A12.2b.2_WBGene00018863	+	4	753,134,226,353,	0,806,987,1265,		protein coding gene	4	1	2	0	1	2	0	0	1	1	2	6	1	0	1	2	1	1	0	0	0	1	1	2
I	5365262	5366787	F55A12.2c.1_WBGene00018863	+	5	118,188,134,226,260,	0,565,806,987,1265,		protein coding gene	7	4	4	6	4	6	4	4	2	6	4	1	3	3	2	5	1	3	4	1	3	0	0	6
I	5365264	5366875	F55A12.2b.1_WBGene00018863	+	5	116,188,134,226,348,	0,563,804,985,1263,		protein coding gene	20	20	35	31	34	22	22	17	18	24	21	31	13	12	17	12	10	15	9	13	17	8	15	12
I	5366943	5367986	F55A12.10.2_WBGene00018867	-	5	150,136,146,310,106,	0,197,383,576,937,	zhp-1	protein coding gene	12	20	31	6	20	18	17	21	9	36	21	21	7	9	12	19	20	17	21	10	10	16	12	11
I	5366947	5367829	F55A12.10.1_WBGene00018867	-	4	146,136,146,310,	0,193,379,572,	zhp-1	protein coding gene	9	7	19	7	8	11	6	15	8	24	16	10	8	6	14	11	8	11	7	12	6	7	10	10
I	5368477	5372643	F55A12.1_WBGene00018862	+	9	165,1373,733,176,176,347,240,308,284,	0,211,1629,2408,2627,2853,3246,3529,3882,	wago-2	pseudogene	2	2	7	2	4	4	2	4	2	4	1	3	2	1	4	2	5	2	1	1	0	4	1	1
I	5372850	5384508	F55A12.9c.1_WBGene00004131	-	7	672,313,350,271,116,186,87,	0,1131,1508,1907,2225,3305,11571,	pqn-44	protein coding gene	16	11	29	12	14	14	8	9	6	24	11	7	6	17	11	12	10	8	9	10	13	12	5	10
I	5372853	5377438	F55A12.9a.1_WBGene00004131	-	7	669,313,350,271,116,186,136,	0,1128,1505,1904,2222,3302,4449,	pqn-44	protein coding gene	8	7	2	3	4	1	0	2	2	10	6	5	1	6	1	6	1	2	3	5	3	24	2	10
I	5372853	5380032	F55A12.9b.1_WBGene00004131	-	7	669,313,350,271,116,186,300,	0,1128,1505,1904,2222,3302,6879,	pqn-44	protein coding gene	4	3	1	1	1	2	2	8	0	2	2	1	1	1	0	0	1	2	1	1	0	5	1	2
I	5412840	5415629	C24A11.9.1_WBGene00000761	-	11	367,182,144,136,111,104,92,77,114,97,138,	0,414,756,946,1179,1655,1804,2213,2337,2504,2651,	coq-1	protein coding gene	32	29	23	34	32	33	25	34	9	51	33	46	10	19	34	23	13	23	10	14	7	18	11	11
I	5416652	5420731	C30H7.2a.2_WBGene00016278	-	10	554,85,139,176,248,103,85,150,96,132,	0,1286,1417,1601,2210,2549,3022,3152,3353,3947,	erp-44.1	protein coding gene	10	15	16	4	18	22	13	22	14	36	29	21	14	25	28	16	16	18	16	11	8	35	13	14
I	5416655	5420101	C30H7.2a.3_WBGene00016278	-	9	551,85,139,176,248,103,85,150,96,	0,1283,1414,1598,2207,2546,3019,3149,3350,	erp-44.1	protein coding gene	5	10	8	4	6	4	1	4	1	8	6	1	4	3	8	4	6	6	4	7	2	7	2	3
I	5417104	5420692	C30H7.2b.1_WBGene00016278	-	10	102,85,139,176,248,103,85,150,96,52,	0,834,965,1149,1758,2097,2570,2700,2901,3536,	erp-44.1	protein coding gene	5	4	5	0	2	4	2	2	1	3	6	0	2	4	3	2	2	2	5	1	3	4	2	1
I	5421309	5428457	F27C1.6.1_WBGene00017855	-	9	249,147,257,520,118,398,100,201,169,	0,3852,4052,4368,5933,6102,6581,6726,6979,		protein coding gene	23	27	17	26	23	26	10	14	13	31	22	24	22	14	15	14	12	17	15	12	7	15	10	8
I	5421309	5428448	F27C1.6.2_WBGene00017855	-	9	249,147,257,520,118,398,100,201,160,	0,3852,4052,4368,5933,6102,6581,6726,6979,		protein coding gene	1	2	2	4	0	1	1	1	0	3	3	0	5	0	0	1	1	3	3	2	2	1	1	0
I	5421490	5428448	F27C1.6.1-1_WBGene00017855	-	9	68,147,257,520,118,398,100,201,160,	0,3671,3871,4187,5752,5921,6400,6545,6798,		protein coding gene	6	23	14	9	21	21	14	11	9	27	21	21	4	17	9	7	8	8	11	17	9	16	9	5
I	5422785	5423205	F27C1.4.1_WBGene00017854	+	1	420,	0,		protein coding gene	17	15	13	11	18	27	13	13	3	10	7	8	6	11	9	8	4	6	26	19	12	36	15	11
I	5428532	5429908	F27C1.7a.2_WBGene00000230	-	4	460,98,313,81,	0,636,778,1295,	atp-3	protein coding gene	14	11	10	10	14	5	6	3	4	10	13	12	3	9	6	11	8	7	9	10	8	14	11	11
I	5428532	5429908	F27C1.7a.3_WBGene00000230	-	4	460,98,313,82,	0,636,778,1294,	atp-3	protein coding gene	368	188	216	185	172	167	127	167	69	175	200	161	164	150	191	176	130	124	141	173	127	228	117	104
I	5428532	5429834	F27C1.7a.4_WBGene00000230	-	4	460,98,313,88,	0,636,778,1214,	atp-3	protein coding gene	14	11	10	10	14	15	6	9	5	10	4	11	5	11	6	7	5	13	7	7	6	15	4	10
I	5428544	5429623	F27C1.7a.1_WBGene00000230	-	3	448,98,313,	0,624,766,	atp-3	protein coding gene	36	170	214	15	176	138	90	171	64	188	193	195	22	135	163	154	114	103	146	153	108	195	95	101
I	5428776	5429819	F27C1.7b.1_WBGene00000230	-	4	216,98,313,73,	0,392,534,970,	atp-3	protein coding gene	6	8	5	7	4	8	3	3	1	11	2	3	2	6	2	2	2	0	3	3	3	1	3	2
I	5430156	5431449	F27C1.2b.1_WBGene00017852	+	5	79,229,128,232,407,	0,126,421,604,886,		protein coding gene	136	96	104	109	111	118	92	112	56	155	132	139	86	99	123	112	74	92	79	106	90	136	65	62
I	5430163	5431450	F27C1.2a.1_WBGene00017852	+	5	72,229,128,220,408,	0,119,414,609,879,		protein coding gene	67	46	57	42	47	43	33	48	20	80	75	53	45	63	64	70	51	57	78	88	69	103	71	41
I	5432196	5433051	F27C1.8.1_WBGene00001067	-	1	855,	0,	dpy-5	protein coding gene	8	0	1	0	0	0	0	0	0	0	0	0	1	3	0	1	0	0	0	0	0	0	1	0
I	5434804	5435785	F27C1.1.1_WBGene00017851	+	3	205,454,233,	0,250,748,		protein coding gene	22	3	1	0	3	0	0	2	0	0	2	0	0	1	0	0	1	0	1	0	1	1	0	0
I	5472324	5479438	T05E8.3.1_WBGene00020263	-	16	469,183,134,81,208,104,181,114,98,172,176,172,203,258,254,76,	0,985,1220,1686,1999,2257,2690,3313,3474,3875,4095,4747,5683,6094,6725,7038,	let-355	protein coding gene	24	42	48	34	46	42	23	56	27	61	66	53	27	44	44	48	20	34	28	33	25	60	19	17
I	5479487	5484661	C09D4.4a.1_WBGene00015635	-	20	532,122,88,134,177,238,128,191,107,184,150,73,217,156,133,211,85,101,80,108,	0,731,1232,1367,1555,2124,2405,2579,2825,2978,3209,3445,3570,3868,4071,4412,4672,4799,4946,5066,		protein coding gene	1	4	4	0	5	2	1	3	0	2	2	3	1	2	6	3	1	1	7	2	3	14	2	1
I	5479539	5484660	C09D4.4c.1_WBGene00015635	-	20	480,122,88,134,177,238,128,191,107,184,150,73,217,156,142,211,85,101,80,107,	0,679,1180,1315,1503,2072,2353,2527,2773,2926,3157,3393,3518,3816,4019,4360,4620,4747,4894,5014,		protein coding gene	8	11	8	5	5	13	2	9	4	8	17	9	5	11	11	5	3	8	7	7	3	5	4	5
I	5479542	5484660	C09D4.4b.1_WBGene00015635	-	20	477,122,88,134,177,238,128,191,107,190,150,73,217,156,133,211,85,101,80,107,	0,676,1177,1312,1500,2069,2350,2524,2770,2923,3154,3390,3515,3813,4016,4357,4617,4744,4891,5011,		protein coding gene	1	7	2	1	2	6	0	1	1	4	1	1	0	5	1	1	2	1	2	0	0	3	4	1
I	5479542	5484660	productive_splice_isoform_115_WBGene00015635	-	20	477,122,88,134,177,238,128,191,107,190,150,73,217,156,142,211,85,101,80,107,	0,676,1177,1312,1500,2069,2350,2524,2770,2923,3154,3390,3515,3813,4016,4357,4617,4744,4891,5011,		protein coding gene	12	18	4	5	23	7	6	24	4	7	24	14	8	10	15	6	4	4	7	8	4	11	3	2
I	5484778	5485742	C09D4.5.1_WBGene00004431	-	4	181,251,211,35,	0,273,602,929,	rpl-19	protein coding gene	9	6	5	2	6	10	4	4	3	6	8	10	2	6	6	6	2	2	5	13	6	9	8	7
I	5484778	5486354	C09D4.5.2_WBGene00004431	-	5	181,251,211,35,80,	0,273,602,929,1496,	rpl-19	protein coding gene	116	268	234	50	205	174	103	150	88	175	186	150	39	111	135	125	86	100	125	150	84	199	118	115
I	5491423	5493263	C09D4.2.1_WBGene00015633	+	6	344,105,105,90,83,193,	0,760,1035,1194,1517,1647,		protein coding gene	26	17	27	26	33	28	23	14	15	18	20	8	7	13	19	13	4	16	21	19	15	23	12	14
I	5505390	5507023	F59A3.3.1_WBGene00019076	-	7	298,122,81,80,157,129,128,	0,345,848,980,1106,1323,1505,	mrpl-24	protein coding gene	86	61	63	42	59	59	33	36	27	66	31	42	28	19	34	34	28	31	18	27	9	36	28	17
I	5507115	5509177	F59A3.4.1_WBGene00019077	-	6	569,159,151,114,175,129,	0,614,820,1551,1712,1933,	zipt-11	protein coding gene	151	141	156	125	140	157	99	109	54	169	147	156	84	109	121	132	54	67	79	82	55	111	72	36
I	5509469	5511689	F59A3.6a.1_WBGene00019079	-	12	295,90,105,95,400,90,105,95,91,120,123,89,	0,345,486,633,773,1223,1364,1511,1651,1789,1959,2131,	rpa-4	protein coding gene	15	19	11	11	12	10	9	4	2	11	11	7	6	3	6	1	4	2	3	4	3	8	7	3
I	5509469	5511689	productive_splice_isoform_116_WBGene00019079	-	12	295,90,105,95,91,90,105,95,91,120,123,89,	0,345,486,633,773,1223,1364,1511,1651,1789,1959,2131,	rpa-4	protein coding gene	1	2	0	1	1	0	1	2	0	0	1	0	1	3	3	2	1	0	2	3	0	2	4	1
I	5512047	5514556	F59A3.2.1_WBGene00019075	+	7	58,655,342,239,233,150,496,	0,149,855,1241,1528,1817,2013,		protein coding gene	40	51	33	33	44	33	29	39	12	45	41	35	18	33	31	28	10	19	5	18	7	28	9	5
I	5514650	5516025	F59A3.12.1_WBGene00185086	+	7	62,145,152,109,233,64,336,	0,109,297,495,653,933,1039,		protein coding gene	91	79	87	59	63	83	58	61	22	67	75	72	49	52	63	39	28	45	35	37	33	48	30	34
I	5520388	5529763	F59A3.1.1_WBGene00019074	+	21	113,80,76,159,78,90,95,133,80,171,304,65,112,297,107,121,123,301,293,157,336,	0,688,817,942,1147,1270,1410,1547,5454,5583,5934,6336,6448,6714,7061,7216,7389,7745,8174,8836,9039,	cpd-1	protein coding gene	8	5	7	3	11	7	0	4	1	4	10	5	2	3	6	1	5	4	2	2	4	3	1	1
I	5530613	5533719	F59A3.9.2_WBGene00019082	-	7	685,193,129,109,185,100,204,	0,1272,1517,1800,2279,2511,2902,	pup-3	protein coding gene	2	9	3	5	10	2	3	9	1	6	6	6	4	5	3	4	2	3	3	3	2	2	0	0
I	5530615	5534649	F59A3.9.1_WBGene00019082	-	8	683,193,129,109,185,100,197,128,	0,1270,1515,1798,2277,2509,2900,3906,	pup-3	protein coding gene	0	4	7	1	7	11	5	6	7	16	10	8	5	3	4	5	5	2	3	5	2	3	3	1
I	5549148	5550295	M01A10.3.1_WBGene00019693	-	4	376,183,307,136,	0,426,654,1011,	ostd-1	protein coding gene	243	219	260	197	237	246	215	222	93	304	253	259	173	174	224	181	99	125	140	169	101	163	112	77
I	5563826	5566269	M01A10.1.1_WBGene00019692	+	8	97,70,117,329,426,301,412,167,	0,299,421,580,957,1450,1806,2276,	fubl-4	protein coding gene	38	37	42	32	54	32	26	33	16	42	58	41	36	41	44	30	14	32	21	20	25	27	12	19
I	5566342	5570081	M01E11.4c.1_WBGene00019713	-	10	291,138,302,243,72,42,72,346,182,100,	0,346,569,1492,1782,1899,2330,2511,3362,3639,	pqn-52	protein coding gene	29	34	18	21	29	20	8	20	5	7	15	17	8	4	7	5	1	3	3	4	4	7	0	1
I	5568333	5570085	M01E11.4b.1_WBGene00019713	-	5	411,346,24,182,104,	0,520,1211,1371,1648,	pqn-52	protein coding gene	64	29	28	29	21	36	11	14	7	21	16	10	7	13	21	12	12	12	12	20	9	8	7	8
I	5568334	5570079	M01E11.4a.1_WBGene00019713	-	4	410,346,182,98,	0,519,1370,1647,	pqn-52	protein coding gene	232	192	217	168	169	189	125	165	96	274	212	214	146	160	262	200	124	173	170	177	128	199	129	110
I	5571795	5572949	M01E11.5.1_WBGene00000474	-	3	530,311,149,	0,576,1005,	cey-3	protein coding gene	1621	1485	1555	1555	1646	1538	1118	1329	772	2002	1549	1567	1114	1067	1517	1213	779	1056	768	915	722	922	642	537
I	5573213	5576749	M01E11.3.1_WBGene00019712	+	11	290,455,136,511,510,147,290,135,60,96,292,	0,336,870,1072,1680,2263,2461,2809,3002,3106,3244,	rmh-1	protein coding gene	27	27	22	18	30	30	7	30	5	26	25	43	11	19	23	20	6	12	11	14	12	13	11	4
I	5577069	5579194	M01E11.6.1_WBGene00002225	-	4	509,436,788,167,	0,556,1039,1958,	klp-15	protein coding gene	82	102	86	41	106	67	35	110	33	66	158	79	46	91	96	44	17	36	34	50	36	52	36	26
I	5579665	5581993	M01E11.2.1_WBGene00019711	+	7	57,561,204,109,245,119,539,	0,99,704,952,1124,1620,1789,	ctnb-1	protein coding gene	69	73	58	74	85	69	45	67	35	95	92	77	36	57	73	59	33	42	43	65	31	50	33	36
I	5582095	5583471	M01E11.1.1_WBGene00019710	+	4	258,219,202,417,	0,303,691,959,		protein coding gene	12	34	27	17	31	38	18	22	17	37	21	29	14	14	15	33	15	21	9	19	15	17	18	9
I	5582095	5583437	M01E11.1.2_WBGene00019710	+	4	258,219,202,383,	0,303,691,959,		protein coding gene	3	2	2	0	3	2	1	2	2	5	1	1	0	0	2	1	1	2	1	0	0	0	2	0
I	5583406	5589593	M01E11.7b.1_WBGene00006508	-	8	520,110,134,148,80,120,87,668,	0,574,1077,1256,2591,2730,4435,5519,	tns-1	protein coding gene	4	0	0	3	3	1	1	2	0	2	0	3	2	1	1	0	0	0	2	0	0	0	0	1
I	5583407	5597360	M01E11.7c.1-0_WBGene00006508	-	16	519,110,134,148,80,120,87,68,164,240,193,197,316,150,531,226,	0,573,1076,1255,2590,2729,4434,8143,8269,9463,9902,10176,12163,12531,12987,13727,	tns-1	protein coding gene	16	15	5	6	14	5	2	13	6	8	14	6	7	8	10	7	2	9	5	9	5	8	5	5
I	5607825	5608841	F46F11.4.1_WBGene00006726	-	2	209,118,	0,898,	ubl-5	protein coding gene	108	72	99	64	77	89	86	62	43	140	90	87	58	83	96	74	58	71	56	53	49	65	45	27
I	5609340	5610270	F46F11.5.1_WBGene00006919	-	3	346,135,163,	0,584,767,	vha-10	protein coding gene	664	467	492	319	332	368	246	256	142	324	291	267	217	192	291	197	143	184	159	185	145	192	160	127
I	5610373	5616402	F46F11.9a.1_WBGene00018512	-	10	285,377,1000,812,248,395,317,208,189,268,	0,821,2089,3145,4063,4361,4894,5262,5514,5761,	trpp-8	protein coding gene	1	4	2	1	4	2	1	1	2	1	8	5	1	0	2	2	0	3	1	3	2	1	1	2
I	5610374	5616402	F46F11.9b.1_WBGene00018512	-	10	284,377,1000,812,254,395,317,208,189,268,	0,820,2088,3144,4062,4360,4893,5261,5513,5760,	trpp-8	protein coding gene	3	11	13	2	10	1	1	10	2	0	20	7	1	11	4	1	1	4	0	1	2	4	1	1
I	5616597	5618551	F46F11.6.1_WBGene00018509	-	8	398,110,458,97,80,105,71,169,	0,495,657,1198,1360,1488,1664,1785,	xrep-4	protein coding gene	125	133	104	108	106	88	99	111	67	163	131	137	99	91	134	103	72	98	69	94	72	102	69	80
I	5619566	5620669	single_exon_productive_isoform_181_I:5619000	+	1	1103,	0,	NA	NA	27	15	18	23	17	22	6	9	6	25	16	24	10	13	11	12	8	17	5	7	7	13	12	3
I	5619568	5620669	F46F11.2.1_WBGene00000473	+	3	156,311,544,	0,199,557,	cey-2	protein coding gene	4115	3932	3914	4069	4171	4305	3053	3734	1951	5018	4046	3981	2728	2908	3866	2874	1802	2460	1938	2261	1650	2326	1745	1446
I	5620778	5623041	F46F11.7.1_WBGene00018510	+	9	71,106,71,92,136,71,60,204,281,	0,119,267,403,1327,1506,1624,1735,1982,		protein coding gene	5	2	9	5	6	10	5	9	3	17	19	10	5	10	19	9	7	14	15	10	4	5	10	9
I	5623026	5624475	F46F11.10.1_WBGene00018513	-	3	546,302,442,	0,631,1007,		protein coding gene	29	17	25	17	28	33	12	13	9	26	32	26	13	16	24	20	13	21	17	16	16	15	8	14
I	5624600	5626288	F46F11.8.1_WBGene00018511	-	7	219,91,266,108,219,108,283,	0,375,511,840,992,1253,1405,		protein coding gene	77	82	88	85	98	97	70	89	65	126	121	86	60	66	90	90	53	94	70	86	53	98	55	54
I	5627818	5637621	F46F11.1a.1_WBGene00018508	+	23	55,87,117,66,249,366,354,134,146,242,417,357,218,73,146,110,65,60,220,54,102,102,364,	0,102,247,408,521,2089,2693,3312,3827,4172,4460,4940,5700,5972,6093,6307,6584,6716,7361,8898,9048,9199,9439,		protein coding gene	8	13	7	11	17	6	3	13	2	4	7	13	4	13	5	9	6	3	3	5	2	6	4	6
I	5646368	5649656	F55F8.2a.1_WBGene00018890	-	9	208,342,110,400,125,125,513,365,163,	0,290,675,1008,1509,1693,2095,2667,3125,		protein coding gene	61	52	42	45	48	27	27	37	22	67	49	51	30	28	41	42	32	39	21	40	31	33	18	26
I	5649755	5653648	F55F8.3.1_WBGene00018891	-	13	391,119,107,474,442,428,367,136,150,100,95,113,90,	0,447,630,991,1523,2012,2538,2952,3148,3350,3497,3636,3803,		protein coding gene	13	14	10	5	19	5	10	13	7	8	11	13	8	9	14	10	6	3	4	5	2	12	2	5
I	5653827	5655857	F55F8.4.1_WBGene00018892	-	4	813,501,290,204,	0,939,1489,1826,	cir-1	protein coding gene	38	18	20	19	28	32	22	11	2	30	31	16	17	13	24	18	12	18	25	26	10	22	17	15
I	5653830	5655847	F55F8.4.2_WBGene00018892	-	4	810,501,290,194,	0,936,1486,1823,	cir-1	protein coding gene	13	1	2	6	7	5	2	5	5	5	9	6	4	1	8	5	1	4	2	5	0	4	2	4
I	5655949	5657917	F55F8.5.1_WBGene00018893	-	10	243,133,126,322,95,125,107,95,98,100,	0,307,490,670,1101,1247,1424,1582,1727,1868,	wdr-12	protein coding gene	104	75	107	77	72	72	71	72	42	134	80	97	79	82	99	81	62	73	55	77	74	74	51	47
I	5657916	5658712	F55F8.6.1_WBGene00018894	-	2	469,279,	0,517,	mff-2	protein coding gene	170	135	142	125	107	143	103	105	64	159	127	137	101	90	146	99	73	93	76	97	69	77	51	35
I	5669949	5673352	F55F8.9b.1_WBGene00018897	-	7	725,162,301,142,333,100,89,	0,772,1000,2103,2785,3164,3314,	zipt-2.4	protein coding gene	66	60	55	57	63	51	50	63	16	77	57	63	30	45	50	42	27	25	43	40	16	30	25	17
I	5674303	5676609	T19B4.5.1_WBGene00020558	+	5	169,377,516,72,545,	0,255,679,1317,1761,		protein coding gene	117	96	98	96	133	112	70	82	54	144	137	115	63	102	112	98	58	63	92	81	40	92	52	39
I	5676826	5677646	T19B4.4.1_WBGene00001039	+	3	135,145,146,	0,184,674,	dnj-21	protein coding gene	100	97	137	74	93	104	86	70	38	124	80	104	56	53	79	84	54	79	51	74	53	94	45	60
I	5678637	5679862	T19B4.3.1_WBGene00020557	+	3	99,328,230,	0,623,995,		protein coding gene	132	108	128	104	80	105	83	94	46	138	93	110	63	70	110	98	62	62	74	87	77	91	61	60
I	5679836	5691503	T19B4.7.1_WBGene00006776	-	17	643,471,101,90,384,968,359,164,321,110,451,141,61,229,181,84,82,	0,984,1510,2447,2586,3018,4428,4841,5054,5839,6040,6736,7144,7283,9583,11301,11585,	unc-40	protein coding gene	12	27	16	17	36	21	13	21	13	33	30	33	7	19	27	13	5	10	6	11	6	11	6	5
I	5692263	5697500	T19B4.2.1_WBGene00003793	+	7	198,161,606,693,1712,222,876,	0,272,526,1340,2310,4070,4361,	npp-7	protein coding gene	14	24	12	19	16	18	10	19	7	11	19	9	6	25	20	6	4	7	5	8	2	5	1	8
I	5716573	5725809	C04F1.3.1_WBGene00002989	+	9	238,48,65,86,148,206,319,165,639,	0,1951,2045,3338,4299,4595,5112,8224,8597,	lim-7	protein coding gene	0	1	3	0	2	0	1	1	0	0	4	0	0	0	0	1	0	0	0	0	1	1	0	4
I	5716573	5722262	productive_splice_isoform_117_WBGene00002989	+	7	238,48,65,86,148,206,577,	0,1951,2045,3338,4299,4595,5112,	lim-7	protein coding gene	0	0	1	0	1	1	2	0	0	0	0	0	0	0	0	1	1	2	2	5	3	3	3	2
I	5741185	5741622	F56H1.11_WBGene00269393	+	2	210,174,	0,263,		pseudogene	0	0	2	0	1	2	0	0	0	1	0	2	1	0	1	0	0	0	1	0	0	0	0	0
I	5741867	5743571	F56H1.4.1_WBGene00004505	-	4	376,146,293,678,	0,431,641,1026,	rpt-5	protein coding gene	309	306	308	264	320	323	208	334	141	334	335	324	194	238	269	220	125	163	187	266	146	249	168	145
I	5744179	5745617	F56H1.6.1_WBGene00044305	+	6	154,189,293,139,129,299,	0,198,440,778,963,1139,	rad-8	protein coding gene	99	83	78	75	82	67	55	75	30	91	53	58	36	32	43	39	18	25	28	37	35	45	30	17
I	5754311	5760799	F56H1.5.1_WBGene00018995	-	18	524,183,218,112,93,97,218,81,306,438,110,204,147,123,244,115,78,65,	0,577,809,1075,1235,1383,1556,1822,2230,2609,4767,4930,5419,5617,5793,6083,6294,6423,	ccpp-1	protein coding gene	16	21	22	14	30	17	10	24	11	31	33	26	14	28	25	15	5	23	19	15	16	18	6	7
I	5760895	5762435	F56H1.7.1_WBGene00045483	-	4	155,261,172,100,	0,648,1059,1440,	oxy-5	protein coding gene	27	16	15	7	8	9	5	12	4	11	4	4	2	9	10	4	3	13	5	3	3	4	3	1
I	5768918	5773627	T22E7.1a.1_WBGene00020693	+	8	159,68,79,160,280,126,145,283,	0,1544,1795,1920,2401,3631,3817,4426,	lron-8	protein coding gene	17	7	8	6	2	4	3	5	5	2	6	5	0	1	5	3	1	4	5	1	0	2	0	0
I	5774584	5775610	B0414.3.1_WBGene00001856	+	2	273,594,	0,432,	hil-5	protein coding gene	550	554	606	449	609	545	391	579	255	744	779	542	383	548	594	471	305	272	420	507	221	486	266	197
I	5788633	5791752	B0414.5.1_WBGene00000772	-	6	748,213,601,159,930,152,	0,823,1112,1787,1990,2967,	cpb-3	protein coding gene	60	83	75	41	107	72	34	79	26	65	102	72	42	71	65	49	17	29	23	31	18	36	25	14
I	5792320	5795114	B0414.6.1_WBGene00001600	-	6	465,182,104,1233,354,158,	0,514,742,891,2235,2636,	glh-3	protein coding gene	35	26	37	34	41	35	16	26	16	55	41	35	20	36	31	32	12	23	17	23	13	26	16	13
I	5795399	5803734	B0414.7a.1_WBGene00003472	-	16	242,156,629,124,507,105,132,786,633,263,226,363,74,92,102,46,	0,290,522,1198,1478,2034,2180,2649,3479,4299,4797,5071,5483,5617,5798,8289,	mtk-1	protein coding gene	10	16	9	6	23	7	2	34	8	10	23	16	3	10	12	4	1	6	0	6	3	8	4	0
I	5795399	5801305	B0414.7a.2_WBGene00003472	-	15	242,156,629,124,507,105,132,786,633,263,226,363,74,92,108,	0,290,522,1198,1478,2034,2180,2649,3479,4299,4797,5071,5483,5617,5798,	mtk-1	protein coding gene	5	10	5	5	16	11	2	12	2	8	15	14	5	13	7	8	3	3	2	2	1	5	1	5
I	5803955	5807291	B0414.8a.1_WBGene00015176	-	11	284,159,82,99,298,154,330,432,162,175,109,	0,684,889,1187,1339,1703,1927,2305,2796,3009,3227,	vps-51	protein coding gene	47	68	74	49	65	53	34	56	29	58	47	56	32	42	51	49	22	39	29	35	26	53	20	24
I	5807708	5815637	C32F10.2.1_WBGene00003020	+	10	79,96,221,117,674,408,232,322,125,941,	0,331,3780,4263,4638,5362,5918,6198,6580,6988,	lin-35	protein coding gene	45	65	44	33	52	68	26	46	21	58	66	54	26	45	52	39	21	31	41	23	17	39	19	19
I	5808420	5810002	C32F10.4.1_WBGene00016332	-	6	218,232,175,94,180,136,	0,526,802,1022,1219,1446,		protein coding gene	25	12	25	7	21	14	16	27	25	39	42	29	25	40	52	72	42	49	60	52	36	60	20	34
I	5815608	5818132	C32F10.5.1_WBGene00001973	-	4	402,943,638,244,	0,540,1571,2280,	hmg-3	protein coding gene	75	92	47	66	80	51	41	57	25	62	73	62	30	47	62	41	24	39	51	57	35	53	32	44
I	5818473	5821134	C32F10.6.1_WBGene00003601	-	5	512,522,478,195,136,	0,630,1202,2251,2525,	nhr-2	protein coding gene	0	2	5	5	6	4	1	3	1	5	2	1	1	1	3	2	1	1	1	0	1	5	1	1
I	5822976	5826147	C32F10.8a.3_WBGene00016333	-	6	252,492,77,774,84,68,	0,323,865,1082,2016,3103,		protein coding gene	63	65	56	31	49	40	20	30	22	49	36	35	12	27	31	21	9	22	8	16	12	14	8	14
I	5822981	5826148	C32F10.8a.1_WBGene00016333	-	6	247,492,77,774,82,69,	0,318,860,1077,2011,3098,		protein coding gene	40	53	67	42	48	46	26	28	14	53	41	49	27	46	43	32	19	25	24	32	21	33	22	18
I	5822981	5825074	C32F10.8a.2_WBGene00016333	-	5	247,492,77,774,82,	0,318,860,1077,2011,		protein coding gene	36	40	43	18	41	32	15	41	12	36	47	37	22	37	28	19	15	18	14	24	17	17	15	18
I	5829390	5834637	C32F10.1a.1_WBGene00016331	+	10	136,386,75,122,127,278,199,509,100,434,	0,186,1110,2710,2999,3200,3550,4094,4663,4813,	obr-4	protein coding gene	75	67	72	53	80	64	42	75	29	92	81	110	48	72	80	65	32	40	45	48	40	68	24	26
I	5854198	5855040	F33D11.8.1_WBGene00018005	-	3	234,92,97,	0,289,745,	nlp-62	protein coding gene	4	3	4	2	1	1	1	0	0	5	1	2	1	3	0	1	0	3	1	4	0	3	1	1
I	5857544	5862520	F33D11.9a.2_WBGene00018006	-	8	580,159,345,116,111,613,99,166,	0,1187,1731,2373,3082,3637,4663,4810,	gpaa-1	protein coding gene	47	60	57	48	61	58	41	63	21	79	70	60	26	54	66	55	38	31	51	47	28	54	34	23
I	5857546	5862557	F33D11.9c.1_WBGene00018006	-	7	578,345,116,111,613,99,203,	0,1729,2371,3080,3635,4661,4808,	gpaa-1	protein coding gene	11	15	13	14	18	17	20	17	11	22	22	21	11	9	22	12	14	19	9	23	10	20	5	7
I	5857547	5859620	F33D11.9a.1_WBGene00018006	-	3	577,159,345,	0,1184,1728,	gpaa-1	protein coding gene	2	5	8	1	7	5	5	5	3	5	7	8	4	9	2	5	3	6	5	7	4	3	2	0
I	5857739	5862557	F33D11.9b.1_WBGene00018006	-	8	385,159,345,116,111,613,99,203,	0,992,1536,2178,2887,3442,4468,4615,	gpaa-1	protein coding gene	19	10	11	18	23	15	11	12	5	15	11	12	16	11	16	18	9	4	8	10	3	12	8	6
I	5857739	5862509	F33D11.9e.1_WBGene00018006	-	7	385,345,116,111,613,99,155,	0,1536,2178,2887,3442,4468,4615,	gpaa-1	protein coding gene	2	4	3	1	1	2	0	1	0	5	2	2	1	1	3	1	3	0	2	4	0	2	0	1
I	5862643	5866431	F33D11.12.1_WBGene00018009	-	6	537,233,243,232,68,46,	0,1286,1581,1868,2331,3742,	dhhc-3	protein coding gene	58	60	69	63	59	73	62	69	36	99	76	82	65	51	73	55	33	38	44	46	40	56	42	25
I	5862643	5865049	F33D11.12.2_WBGene00018009	-	5	537,233,243,232,75,	0,1286,1581,1868,2331,	dhhc-3	protein coding gene	11	18	28	16	16	14	9	15	10	25	23	27	11	21	25	17	9	15	8	22	17	11	12	7
I	5862643	5865011	F33D11.12.3_WBGene00018009	-	5	537,233,243,228,37,	0,1286,1581,1868,2331,	dhhc-3	protein coding gene	0	2	1	0	0	1	3	2	1	3	4	4	1	1	3	2	1	2	4	7	1	4	3	2
I	5866561	5868139	F33D11.10.1_WBGene00018007	-	3	393,672,346,	0,512,1232,		protein coding gene	151	141	160	134	176	151	107	185	85	195	189	156	104	127	174	149	104	130	105	127	121	148	99	98
I	5868265	5869954	F33D11.11.1_WBGene00018008	-	4	738,148,286,182,	0,824,1063,1507,	vpr-1	protein coding gene	259	196	227	159	225	222	161	166	80	232	198	226	126	164	199	174	105	138	125	163	97	168	118	85
I	5872173	5874343	C34G6.5.1_WBGene00016421	+	8	120,370,61,111,195,184,95,322,	0,307,722,841,996,1481,1708,1848,	cdc-7	protein coding gene	101	95	84	87	99	80	82	104	37	132	130	115	91	75	107	81	59	82	60	78	59	81	67	57
I	5874420	5878954	C34G6.6b.1_WBGene00016422	-	8	764,77,1289,151,449,403,519,123,	0,872,995,2333,2653,3149,3705,4411,	noah-1	protein coding gene	2	3	3	3	6	0	12	8	5	0	0	1	1	2	1	5	1	2	4	6	4	14	2	4
I	5898302	5902115	C34G6.2.1_WBGene00016419	+	9	156,130,131,212,462,93,335,330,506,	0,636,900,1075,1364,1872,2222,2924,3307,	tyr-4	protein coding gene	12	18	10	7	18	6	4	14	6	8	23	9	2	12	15	4	3	4	1	6	1	2	1	1
I	5902084	5904689	C34G6.7a.2_WBGene00004109	-	7	363,433,251,198,192,108,56,	0,460,1057,1361,1761,2135,2549,	stam-1	protein coding gene	29	64	41	29	72	50	34	49	29	85	59	49	25	38	70	47	27	27	22	38	22	37	25	21
I	5902104	5904695	C34G6.7a.1_WBGene00004109	-	7	343,433,251,198,192,108,62,	0,440,1037,1341,1741,2115,2529,	stam-1	protein coding gene	22	38	22	28	31	44	37	61	15	50	37	43	32	28	36	27	14	27	15	24	17	31	19	19
I	5902514	5904327	C34G6.7b.1_WBGene00004109	-	5	463,251,198,192,108,	0,627,931,1331,1705,	stam-1	protein coding gene	12	8	22	9	9	8	9	14	7	11	13	17	9	13	18	6	6	3	3	4	5	7	8	1
I	5935369	5936957	B0207.6.1_WBGene00015029	-	4	508,199,108,172,	0,835,1191,1416,		protein coding gene	81	73	94	93	89	77	67	105	50	103	91	83	59	81	104	76	59	69	66	70	49	72	31	44
I	5937194	5938881	B0207.4.2_WBGene00000099	+	6	74,75,109,368,274,291,	0,282,406,591,1022,1396,	air-2	protein coding gene	53	64	68	47	67	79	42	43	25	99	99	79	41	46	77	68	39	32	30	48	25	60	41	26
I	5937476	5938876	B0207.4.1_WBGene00000099	+	5	75,109,368,274,286,	0,124,309,740,1114,	air-2	protein coding gene	19	21	11	13	17	29	18	21	13	26	25	20	13	15	24	22	6	11	15	6	5	18	8	6
I	5983035	5985869	C06A5.6.2_WBGene00015504	-	8	400,137,142,119,629,665,140,164,	0,454,734,925,1090,1769,2480,2670,	simr-1	protein coding gene	49	75	55	55	82	54	32	49	20	41	46	45	19	36	41	21	7	12	19	17	13	11	15	6
I	5986487	5990589	C06A5.3b.1_WBGene00015501	+	9	108,362,856,137,111,146,279,190,422,	0,234,863,2137,2334,2522,2716,3444,3680,		protein coding gene	28	35	26	17	34	30	13	35	11	34	33	24	15	31	29	15	9	15	14	12	6	9	6	6
I	5986491	5990584	C06A5.3a.1_WBGene00015501	+	9	104,362,856,137,102,146,279,190,417,	0,230,859,2133,2339,2518,2712,3440,3676,		protein coding gene	37	28	31	20	38	24	12	37	9	36	40	34	21	35	39	17	12	17	18	20	9	21	9	7
I	5990740	5992665	C06A5.11a.1_WBGene00004803	+	5	70,207,173,298,172,	0,417,680,1197,1753,	sir-2.4	protein coding gene	46	25	41	29	31	54	26	25	18	65	41	50	33	26	53	27	32	31	32	22	27	40	31	21
I	5990740	5992658	C06A5.11b_WBGene00004803	+	5	70,207,286,298,165,	0,417,680,1197,1753,	sir-2.4	protein coding gene	2	3	3	2	7	3	5	5	1	3	2	4	4	2	2	3	3	3	2	2	6	5	5	3
I	5992660	6003379	C06A5.7a.1_WBGene00006823	-	11	678,148,144,96,67,163,322,87,94,132,142,	0,1386,2257,2566,2716,2990,3234,5917,6049,8094,10577,	unc-94	protein coding gene	8	4	9	7	8	10	7	6	2	13	20	10	6	11	10	9	3	5	8	6	3	6	6	3
I	5992660	6001122	C06A5.7a.2_WBGene00006823	-	10	678,148,144,96,67,163,322,87,94,368,	0,1386,2257,2566,2716,2990,3234,5917,6049,8094,	unc-94	protein coding gene	2	1	0	1	1	2	2	1	0	1	2	0	1	3	2	3	3	2	1	0	0	3	1	0
I	5992660	6000894	C06A5.7a.2-0_WBGene00006823	-	10	678,148,144,96,67,163,322,87,94,140,	0,1386,2257,2566,2716,2990,3234,5917,6049,8094,	unc-94	protein coding gene	0	0	0	0	0	1	0	0	0	0	0	0	0	0	0	0	0	1	0	0	0	0	0	0
I	5992660	5999297	C06A5.7b.1_WBGene00006823	-	10	678,148,144,96,67,163,322,78,94,203,	0,1386,2257,2566,2716,2990,3234,5917,6049,6434,	unc-94	protein coding gene	12	7	14	9	9	5	7	7	2	11	10	8	3	13	11	6	6	3	11	10	3	18	3	7
I	5992660	6000894	productive_splice_isoform_118_WBGene00006823	-	10	678,148,144,96,67,163,322,78,94,140,	0,1386,2257,2566,2716,2990,3234,5917,6049,8094,	unc-94	protein coding gene	23	15	8	14	16	11	3	9	2	15	8	7	4	7	15	7	5	3	7	7	3	8	3	1
I	6004656	6007595	C06A5.12.1_WBGene00044414	-	3	267,76,98,	0,2712,2841,		protein coding gene	12	19	15	11	15	12	18	25	11	21	19	26	10	17	21	11	11	9	13	8	4	6	12	6
I	6008136	6009524	C06A5.8a.1_WBGene00015505	-	6	194,245,198,175,80,55,	0,359,655,979,1204,1333,		protein coding gene	68	57	59	71	75	53	51	53	37	86	77	76	49	55	80	53	39	38	36	69	40	80	44	38
I	6008225	6009429	C06A5.8b.2_WBGene00015505	-	5	105,245,198,175,89,	0,270,566,890,1115,		protein coding gene	4	0	1	1	2	4	1	1	1	2	5	1	1	2	3	3	2	1	2	0	1	5	2	2
I	6009781	6011586	C06A5.9.1_WBGene00004380	-	10	258,102,87,84,117,143,192,175,74,123,	0,327,475,610,741,902,1095,1333,1556,1682,	rnf-1	protein coding gene	40	41	54	37	46	43	35	60	15	44	50	44	25	29	41	35	32	36	25	31	17	33	33	9
I	6022659	6026874	B0025.2.1_WBGene00000814	+	6	65,256,417,286,301,304,	0,325,945,2557,3139,3911,	csn-2	protein coding gene	63	74	45	58	64	37	36	57	26	83	81	56	36	55	67	65	33	52	41	55	46	68	38	47
I	6022666	6026877	B0025.2.2_WBGene00000814	+	6	58,256,417,286,301,307,	0,318,938,2550,3132,3904,	csn-2	protein coding gene	13	25	12	16	14	16	12	11	4	17	13	22	10	14	19	12	4	21	14	14	9	7	8	10
I	6027193	6028370	B0025.4.1_WBGene00015001	+	2	399,186,	0,991,		protein coding gene	130	90	122	106	108	108	84	115	67	203	137	132	94	95	135	91	68	78	65	106	72	85	54	40
I	6028485	6033458	B0025.1a.1_WBGene00006932	+	6	164,591,707,586,522,232,	0,673,1463,2573,3701,4741,	vps-34	protein coding gene	20	20	13	9	17	15	3	18	8	7	18	24	8	7	18	4	7	6	10	6	8	13	4	3
I	6028497	6033364	B0025.1c.1_WBGene00006932	+	6	152,591,707,586,522,138,	0,661,1451,2561,3689,4729,	vps-34	protein coding gene	5	4	3	0	8	6	1	10	3	3	9	7	2	4	2	1	2	0	3	4	1	2	2	5
I	6038402	6041267	C27A12.3.1_WBGene00006492	+	8	55,113,79,201,119,313,199,603,	0,134,292,421,716,1139,1863,2262,	let-391	protein coding gene	46	27	31	48	41	41	32	38	22	64	47	57	33	35	50	33	18	49	41	33	16	28	30	23
I	6041671	6046018	C27A12.2.1_WBGene00016154	+	7	443,198,320,274,311,190,235,	0,858,1381,2186,2965,3538,4112,	szy-5	protein coding gene	76	64	63	61	72	71	36	73	41	78	71	80	42	57	71	54	32	61	46	46	31	50	31	30
I	6053784	6055821	C27A12.6.1_WBGene00016156	-	6	409,711,126,393,81,67,	0,455,1218,1394,1833,1970,	ari-1.3	protein coding gene	77	63	78	73	91	77	62	95	46	150	126	110	65	80	95	69	54	71	64	91	64	109	64	64
I	6056130	6058424	C27A12.7a.1_WBGene00016157	-	9	372,273,127,314,126,393,93,97,116,	0,418,740,918,1283,1452,1893,2030,2178,	ari-1.2	protein coding gene	64	42	50	52	65	53	42	56	38	73	63	64	44	47	51	45	33	31	39	40	32	48	26	23
I	6056245	6058230	C27A12.7a.2_WBGene00016157	-	8	257,273,127,314,126,393,93,70,	0,303,625,803,1168,1337,1778,1915,	ari-1.2	protein coding gene	23	44	24	21	24	37	22	35	19	44	49	37	24	24	46	33	13	19	26	35	22	21	21	21
I	6058547	6060953	C27A12.8.1_WBGene00016158	-	7	404,273,441,126,393,87,67,	0,480,803,1289,1606,2042,2339,	ari-1.1	protein coding gene	66	77	72	68	87	79	64	88	37	118	93	99	52	77	106	60	52	46	66	75	42	86	35	42
I	6061731	6068040	C27A12.9.1_WBGene00016159	-	18	399,221,125,163,129,194,124,103,108,118,90,302,125,92,140,87,105,179,	0,443,711,898,1102,1541,1784,3556,3710,3877,4059,4263,4609,5075,5536,5763,5895,6130,	pigo-1	protein coding gene	10	25	8	10	17	12	7	13	3	23	8	13	14	18	23	11	4	3	8	8	6	7	9	8
I	6064087	6065298	C27A12.10.1_WBGene00023409	+	4	184,126,225,235,	0,316,569,976,	mbd-2	protein coding gene	72	68	70	54	89	85	47	54	30	65	65	69	41	53	84	67	38	42	39	51	42	76	40	41
I	6068525	6070122	ZK484.3.1_WBGene00022749	-	3	659,553,125,	0,800,1472,		protein coding gene	142	110	115	111	108	116	91	97	53	145	129	132	97	88	129	94	49	87	74	100	57	98	69	34
I	6087429	6087729	ZK484.5.1_WBGene00022751	-	1	300,	0,	msrp-2	protein coding gene	244	38	10	1	31	0	0	9	0	2	21	0	0	3	1	2	0	0	1	7	2	0	5	3
I	6090008	6091385	ZK484.6.1_WBGene00022752	-	4	207,175,219,632,	0,261,481,745,		protein coding gene	3	3	1	0	0	0	0	0	1	0	0	0	0	1	1	0	0	0	0	2	1	0	0	1
I	6093306	6094437	single_exon_productive_isoform_182_I:6093000	+	1	1131,	0,	NA	NA	6	2	3	1	4	6	1	2	1	2	3	0	0	1	2	5	6	0	4	2	2	3	0	1
I	6093306	6094437	ZK484.1b.1_WBGene00022748	+	3	110,249,607,	0,161,524,	oaz-1	protein coding gene	612	461	600	373	430	458	296	348	211	492	372	399	246	299	392	375	238	268	359	345	270	438	216	240
I	6093345	6094415	ZK484.1a.1_WBGene00022748	+	4	71,55,193,585,	0,122,178,485,	oaz-1	protein coding gene	63	45	72	28	46	37	33	40	24	46	41	42	19	33	50	37	26	30	38	46	27	64	30	31
I	6097497	6097822	single_exon_productive_isoform_183_WBGene00022754	-	1	325,	0,	nspd-1	protein coding gene	131	33	10	0	22	0	0	7	0	0	10	0	0	2	0	2	2	0	1	1	0	0	1	0
I	6102066	6102396	T27A3.3.1_WBGene00006044	+	1	330,	0,	ssp-16	protein coding gene	27	7	4	0	4	0	0	2	0	0	2	0	0	2	0	1	0	0	0	1	0	0	1	0
I	6104798	6105681	T27A3.8.1_WBGene00044611	+	3	93,169,168,	0,503,715,		protein coding gene	6	1	5	1	1	2	0	3	0	0	0	0	2	1	0	2	0	4	0	0	2	2	1	1
I	6105862	6107715	T27A3.6.1_WBGene00020842	-	6	498,160,121,219,60,87,	0,547,752,919,1563,1766,	nmrk-1	protein coding gene	58	44	43	42	43	33	39	42	26	64	44	49	35	28	55	53	28	37	34	31	28	26	25	25
I	6107816	6109655	T27A3.7.1_WBGene00020843	-	6	783,185,172,122,101,246,	0,827,1057,1272,1440,1593,		protein coding gene	51	48	58	47	55	60	31	64	20	67	60	55	38	43	64	50	30	37	42	47	19	62	42	35
I	6110133	6114536	T27A3.2.1_WBGene00020839	+	14	126,110,74,90,303,298,272,160,93,93,261,219,189,301,	0,183,336,453,588,988,1355,2208,2417,2567,2814,3118,3511,4102,	usp-5	protein coding gene	55	68	62	51	82	62	24	82	37	73	63	69	29	58	59	50	22	33	41	37	32	51	14	29
I	6123119	6126875	T27A3.1c.1_WBGene00020838	+	13	126,74,126,60,220,172,179,171,121,149,69,141,466,	0,293,526,827,1218,1488,1708,1933,2150,2325,2531,2784,3290,	trak-1	protein coding gene	28	18	12	17	12	15	6	11	6	19	10	10	11	8	13	4	3	15	15	4	1	7	7	3
I	6123121	6126847	T27A3.1a.1_WBGene00020838	+	13	124,74,126,60,220,172,179,171,121,149,75,141,438,	0,291,524,825,1216,1486,1706,1931,2148,2323,2523,2782,3288,	trak-1	protein coding gene	17	9	15	10	19	19	6	15	6	26	20	18	17	13	14	11	6	14	6	17	6	14	8	9
I	6133244	6137977	F56F4.5.1_WBGene00003878	+	13	75,117,97,174,299,382,121,145,114,148,69,280,420,	0,123,289,826,1047,1896,2323,2687,2879,3041,3235,3987,4313,	pept-3	protein coding gene	3	6	6	1	1	2	0	4	0	3	2	4	0	3	3	1	3	1	5	11	3	12	5	2
I	6149196	6150491	F56F4.8.1_WBGene00045498	+	3	188,304,693,	0,238,602,		protein coding gene	3	2	5	6	11	8	1	5	2	4	2	8	0	2	1	5	2	3	4	1	4	5	2	1
I	6154074	6157440	T09B4.5.1_WBGene00020379	+	4	69,240,243,1144,	0,1345,1910,2222,		protein coding gene	16	32	31	23	26	43	26	30	13	17	26	14	10	16	9	30	11	10	56	65	33	71	40	24
I	6164718	6166539	T09B4.8.1_WBGene00020382	-	7	253,87,281,110,425,124,181,	0,297,434,772,929,1472,1640,		protein coding gene	65	28	17	11	18	21	8	17	7	11	20	18	9	8	12	9	4	7	4	6	10	6	6	3
I	6167945	6168642	T09B4.4.1_WBGene00020378	+	4	105,135,103,197,	0,172,356,500,		protein coding gene	16	6	8	5	8	10	7	5	6	9	5	10	3	5	5	8	8	4	1	9	7	8	2	5
I	6177933	6180840	T09B4.9.1_WBGene00020383	-	11	632,72,95,93,86,64,64,150,81,167,82,	0,733,850,988,1774,1908,2170,2284,2481,2610,2825,	tin-44	protein coding gene	73	63	45	63	84	50	39	54	31	81	76	67	41	43	61	50	30	45	31	46	49	53	49	34
I	6181313	6183856	T09B4.10.1_WBGene00000500	-	7	385,213,207,99,69,91,69,	0,1380,1814,2068,2215,2337,2474,	chn-1	protein coding gene	130	98	111	98	132	119	81	105	67	185	140	138	108	108	161	117	88	113	78	86	88	110	62	72
I	6184071	6185368	T09B4.2.1_WBGene00020376	+	4	336,304,214,224,	0,382,794,1073,		protein coding gene	88	78	77	82	95	93	72	89	56	125	104	88	70	63	100	82	52	92	55	78	63	66	50	59
I	6185461	6188152	T09B4.1.1_WBGene00020375	+	8	89,86,337,154,241,752,187,511,	0,138,271,657,856,1145,1943,2180,	pigv-1	protein coding gene	124	172	159	130	193	152	121	177	74	222	169	203	79	155	150	98	55	72	81	82	57	93	72	60
I	6188152	6192632	T05E7.3.1_WBGene00020259	+	14	391,176,187,159,441,456,129,85,214,164,158,104,170,359,	0,441,672,902,1252,1937,2743,2926,3053,3313,3522,3753,3907,4121,		protein coding gene	24	37	27	29	46	30	27	54	14	41	50	60	29	35	30	29	12	26	21	22	20	24	11	16
I	6192551	6194897	T05E7.4.1_WBGene00020260	-	4	182,412,89,59,	0,227,1570,2287,		protein coding gene	0	1	1	0	1	2	0	4	0	1	1	0	2	2	3	2	2	0	2	3	2	5	2	1
I	6200797	6202076	T05E7.5.1_WBGene00020261	-	2	1077,117,	0,1162,	vet-1	protein coding gene	12	28	17	12	39	32	4	20	6	12	20	16	5	20	14	30	16	24	37	27	20	30	13	22
I	6206954	6211155	T08B2.7a.1_WBGene00020347	-	7	545,524,501,741,213,49,74,	0,659,1229,1774,2579,2936,4127,	ech-1.2	protein coding gene	2	2	4	1	4	0	0	1	2	0	1	2	0	1	1	1	0	1	2	1	1	1	0	1
I	6206954	6209939	T08B2.7b.1_WBGene00020347	-	6	545,524,501,741,213,62,	0,659,1229,1774,2579,2923,	ech-1.2	protein coding gene	45	82	69	36	80	50	28	118	23	56	95	58	35	65	58	51	22	28	48	54	31	71	26	32
I	6206954	6209946	T08B2.7b.2_WBGene00020347	-	6	545,524,501,741,213,56,	0,659,1229,1774,2579,2936,	ech-1.2	protein coding gene	2	1	5	3	4	5	0	5	0	4	3	2	0	1	5	2	0	2	1	6	3	4	1	2
I	6206954	6209747	T08B2.7b.3_WBGene00020347	-	5	545,524,501,741,214,	0,659,1229,1774,2579,	ech-1.2	protein coding gene	10	12	10	9	18	7	5	10	5	15	13	12	7	7	15	7	1	5	9	11	8	10	8	4
I	6211269	6211887	single_exon_productive_isoform_184_I:6211000	-	1	618,	0,	NA	NA	4	2	6	2	4	4	0	0	2	2	1	2	3	3	1	1	2	5	1	3	3	2	0	0
I	6211269	6211885	T08B2.8.1_WBGene00020348	-	2	434,139,	0,477,	mrpl-23	protein coding gene	147	111	115	95	94	97	66	65	40	102	76	80	65	63	91	81	57	74	70	78	73	93	60	50
I	6211980	6214685	T08B2.9b.2_WBGene00001497	-	8	357,264,185,245,93,200,304,373,	0,401,1015,1252,1543,1686,1932,2332,	fars-1	protein coding gene	4	4	4	0	6	2	1	3	5	4	3	5	0	2	3	0	0	2	2	0	1	4	2	3
I	6211982	6214586	T08B2.9a.1_WBGene00001497	-	9	355,264,185,245,93,200,304,111,67,	0,399,1013,1250,1541,1684,1930,2330,2537,	fars-1	protein coding gene	22	15	12	12	10	18	10	15	5	14	13	10	8	9	14	10	13	9	8	9	6	12	7	7
I	6211985	6214216	T08B2.9b.1_WBGene00001497	-	7	352,264,185,245,93,200,304,	0,396,1010,1247,1538,1681,1927,	fars-1	protein coding gene	9	2	5	2	3	5	0	4	0	4	4	4	0	0	2	2	1	3	0	2	1	2	3	0
I	6211986	6214585	T08B2.9b.3_WBGene00001497	-	8	351,264,185,245,93,200,304,66,	0,395,1009,1246,1537,1680,1926,2533,	fars-1	protein coding gene	93	90	87	84	76	82	40	76	24	69	78	47	49	60	58	44	18	36	29	67	37	46	34	29
I	6215772	6219912	T08B2.5b.1_WBGene00020346	+	17	75,69,110,233,116,132,150,105,118,207,117,80,163,363,281,334,218,	0,146,286,586,905,1350,1530,1727,1878,2045,2295,2457,2580,2791,3203,3543,3922,	rbm-5	protein coding gene	13	12	14	5	31	16	7	11	6	8	7	6	5	4	10	1	0	2	5	4	3	5	2	7
I	6215774	6219909	T08B2.5a.1_WBGene00020346	+	17	73,69,107,233,116,132,150,105,118,207,117,80,163,363,281,334,215,	0,144,287,584,903,1348,1528,1725,1876,2043,2293,2455,2578,2789,3201,3541,3920,	rbm-5	protein coding gene	14	12	10	1	15	9	7	7	7	6	15	5	4	11	11	5	2	2	3	7	0	7	2	3
I	6220088	6220927	single_exon_productive_isoform_185_I:6220000	-	1	839,	0,	NA	NA	17	5	8	15	13	20	29	26	10	33	17	29	25	19	29	17	6	10	18	5	10	8	6	8
I	6220092	6220764	T08B2.10.1_WBGene00004486	-	3	113,181,169,	0,275,503,	rps-17	protein coding gene	5570	3682	4390	2784	3058	3209	2096	1889	1354	2677	1986	2080	1428	1489	2072	1979	1391	1824	1702	2009	1691	2615	1653	1521
I	6221244	6223115	T08B2.11.1_WBGene00020349	-	8	121,194,113,308,207,90,190,310,	0,165,406,566,929,1186,1325,1561,		protein coding gene	2	2	2	1	2	1	0	2	0	3	1	1	0	3	4	0	0	2	1	3	0	3	0	0
I	6224877	6226099	T08B2.4.1_WBGene00020345	+	2	780,395,	0,827,		protein coding gene	0	1	1	1	1	1	0	0	0	0	1	0	0	0	0	1	0	0	1	0	1	0	2	0
I	6249555	6250197	C48E7.10.1_WBGene00005000	-	2	243,323,	0,319,	spp-15	protein coding gene	92	92	101	102	144	144	99	106	71	177	134	127	82	99	121	100	99	105	86	108	82	95	76	76
I	6249555	6250076	single_exon_productive_isoform_186_I:6249000	-	1	521,	0,	NA	NA	0	0	0	0	0	1	0	0	1	0	0	0	1	0	0	0	0	0	0	1	0	0	1	0
I	6253055	6253584	single_exon_productive_isoform_187_I:6253000	+	1	529,	0,	NA	NA	32	20	30	25	30	41	27	15	14	45	36	33	26	27	35	35	22	25	16	23	14	10	17	17
I	6253081	6253584	C48E7.11.1_WBGene00016754	+	3	100,88,223,	0,145,280,	cebp-2	protein coding gene	41	29	31	38	36	48	29	27	13	42	31	39	30	34	45	37	27	29	23	28	28	33	23	23
I	6253700	6254947	C48E7.3.1_WBGene00003059	+	5	126,138,250,316,234,	0,173,356,650,1013,	lpd-2	protein coding gene	78	48	42	44	41	46	35	37	25	71	58	48	34	46	65	40	25	37	30	44	27	41	32	18
I	6255034	6257620	C48E7.2.1_WBGene00016750	+	8	70,93,122,284,320,145,212,496,	0,115,270,440,1195,1574,1781,2090,	let-611	protein coding gene	57	64	61	44	70	49	48	73	28	87	87	66	42	45	65	56	37	47	35	47	38	60	26	23
I	6260248	6264520	C48E7.1.1_WBGene00016749	+	5	142,58,96,123,371,	0,1051,1165,1887,3901,		protein coding gene	52	40	42	11	22	25	20	26	18	40	21	22	17	17	28	11	8	14	5	12	1	10	5	7
I	6271975	6273785	C10G11.8.1-0_WBGene00015688	-	4	262,903,197,79,	0,303,1487,1731,		protein coding gene	12	5	0	0	6	0	0	1	0	0	1	0	0	0	0	0	0	0	0	0	0	0	0	0
I	6274529	6275291	C10G11.9.1_WBGene00015689	-	2	439,270,	0,492,	spch-2	protein coding gene	13	3	1	0	2	0	0	2	0	0	4	0	0	1	0	0	0	0	0	1	0	0	1	1
I	6284972	6289338	C10G11.7a.1_WBGene00015687	+	5	401,159,318,341,414,	0,1691,2063,2454,3952,	chdp-1	protein coding gene	4	8	7	1	9	9	5	4	3	17	18	12	1	16	5	6	6	6	16	10	9	12	4	12
I	6284972	6289340	C10G11.7a.2_WBGene00015687	+	4	401,159,318,1914,	0,1691,2063,2454,	chdp-1	protein coding gene	17	38	49	20	50	38	17	56	24	55	58	42	7	48	38	36	26	25	37	33	31	40	25	18
I	6284972	6289320	C10G11.7a.3_WBGene00015687	+	5	401,159,318,341,394,	0,1691,2063,2454,3954,	chdp-1	protein coding gene	31	43	34	35	56	47	22	46	22	46	58	54	26	38	38	39	26	27	48	49	30	64	27	29
I	6284972	6289340	C10G11.7b_WBGene00015687	+	5	401,159,318,341,416,	0,1691,2063,2454,3952,	chdp-1	protein coding gene	18	76	57	15	58	83	36	64	41	88	97	70	19	72	61	60	44	43	46	69	33	78	42	33
I	6295068	6297636	C10G11.5a.1_WBGene00004068	+	9	121,59,191,167,206,176,230,120,308,	0,189,838,1078,1299,1584,1805,2084,2260,	pnk-1	protein coding gene	59	53	63	60	69	66	49	96	34	128	114	104	66	51	100	60	47	71	55	45	40	40	31	26
I	6295078	6297544	C10G11.5b.1_WBGene00004068	+	9	111,59,191,167,206,176,230,130,216,	0,179,828,1068,1289,1574,1795,2064,2250,	pnk-1	protein coding gene	7	8	8	6	11	9	5	12	4	24	16	9	2	13	11	2	3	7	3	5	5	12	2	3
I	6295257	6297634	C10G11.5c.1_WBGene00004068	+	8	59,191,167,206,176,230,120,306,	0,649,889,1110,1395,1616,1895,2071,	pnk-1	protein coding gene	11	11	10	16	9	10	13	17	10	21	15	21	13	8	18	15	5	13	7	8	4	6	8	5
I	6315232	6317262	F26B1.3.1_WBGene00002073	+	5	110,336,381,578,398,	0,204,583,1008,1632,	ima-2	protein coding gene	389	511	356	335	609	358	275	637	198	543	687	394	275	474	373	283	180	241	213	246	149	233	218	144
I	6317698	6320364	F26B1.2b.2_WBGene00017816	+	7	66,71,115,73,609,185,681,	0,345,461,893,1035,1752,1985,	hrpk-1	protein coding gene	10	4	5	9	8	9	4	7	0	6	9	2	5	3	3	4	3	1	5	3	3	4	0	2
I	6317698	6320364	productive_splice_isoform_119_WBGene00017816	+	8	66,71,115,44,73,609,194,681,	0,345,461,663,893,1035,1743,1985,	hrpk-1	protein coding gene	77	93	94	76	129	78	58	105	26	125	107	71	48	63	75	47	30	42	38	46	28	57	35	20
I	6317700	6320364	F26B1.2a.1_WBGene00017816	+	8	64,71,115,44,73,609,185,681,	0,343,459,661,891,1033,1750,1983,	hrpk-1	protein coding gene	73	75	82	67	77	68	30	70	17	77	78	55	23	42	50	46	29	23	34	44	28	62	26	17
I	6318043	6320337	F26B1.2c.1_WBGene00017816	+	7	71,115,44,73,609,185,654,	0,116,318,548,690,1407,1640,	hrpk-1	protein coding gene	12	37	23	16	31	35	14	35	13	35	34	18	13	19	26	23	8	7	22	21	12	19	10	9
I	6329535	6330181	F26B1.8.1_WBGene00194703	+	2	146,455,	0,191,		protein coding gene	43	4	1	0	5	0	0	5	0	0	1	0	0	0	0	0	0	0	0	0	0	0	0	0
I	6342224	6356680	K04F10.4d.1_WBGene00000254	+	18	136,109,288,144,206,318,81,177,228,110,207,131,73,179,109,228,154,337,	0,184,337,732,936,1197,1560,1750,1978,2252,2414,3201,11747,12675,12905,13634,13915,14119,	bli-4	protein coding gene	21	43	24	13	35	17	12	56	8	21	43	22	12	34	22	6	6	8	8	13	10	23	6	14
I	6342228	6349247	K04F10.4h.1_WBGene00000254	+	13	132,109,288,144,206,318,81,177,228,110,207,131,671,	0,180,333,728,932,1193,1556,1746,1974,2248,2410,3197,6348,	bli-4	protein coding gene	6	2	2	4	2	4	0	2	1	3	4	2	0	2	6	3	1	1	1	1	1	1	0	1
I	6342230	6348488	K04F10.4a.1_WBGene00000254	+	13	130,109,288,144,206,318,81,177,228,110,207,131,197,	0,178,331,726,930,1191,1554,1744,1972,2246,2408,3195,6061,	bli-4	protein coding gene	24	33	29	21	26	27	14	25	14	27	24	25	9	21	17	12	6	12	12	14	12	9	9	9
I	6356613	6358410	K04F10.6a.1_WBGene00003499	-	8	285,126,199,86,93,219,239,192,	0,331,528,777,914,1054,1322,1605,	mut-2	protein coding gene	88	86	86	83	97	71	70	82	46	137	119	120	59	73	113	87	47	72	58	66	57	86	53	51
I	6356615	6358411	K04F10.6b.1_WBGene00003499	-	8	283,126,215,86,93,219,239,193,	0,329,510,775,912,1052,1320,1603,	mut-2	protein coding gene	4	6	9	5	3	3	2	5	1	2	4	2	5	2	2	2	0	3	1	6	2	3	3	2
I	6358584	6360457	K04F10.3a.1_WBGene00019396	+	6	164,94,183,168,203,366,	0,207,345,575,837,1507,		protein coding gene	103	105	92	103	109	104	83	118	50	151	108	126	70	96	111	86	55	94	63	67	66	71	46	38
I	6358619	6360453	K04F10.3b.1_WBGene00019396	+	6	129,88,183,168,203,362,	0,178,310,540,802,1472,		protein coding gene	29	12	21	26	25	20	15	18	15	29	24	26	17	16	24	26	20	24	9	14	13	18	17	15
I	6365030	6366224	K04F10.1.1_WBGene00019394	+	5	173,420,114,144,134,	0,237,710,866,1060,		protein coding gene	3	1	3	4	5	5	0	1	0	3	3	3	1	3	5	4	0	0	1	2	2	3	1	2
I	6366330	6368078	K04F10.7.1_WBGene00019399	+	5	212,49,150,480,627,	0,268,372,595,1121,		protein coding gene	115	108	114	106	107	88	89	95	41	147	129	98	69	89	104	95	50	60	73	65	36	72	59	37
I	6368269	6369596	ZC308.4a.1_WBGene00022586	+	5	107,316,165,168,370,	0,163,531,742,957,		protein coding gene	110	183	188	155	169	188	131	198	92	227	194	215	91	152	156	137	86	135	78	86	81	91	68	53
I	6368286	6369595	ZC308.4b.1_WBGene00022586	+	5	90,316,165,120,369,	0,146,514,773,940,		protein coding gene	7	13	8	6	7	8	8	9	5	13	16	12	14	8	14	7	9	6	2	7	7	5	4	2
I	6369933	6386194	ZC308.1a.2_WBGene00001596	+	19	135,189,124,71,232,131,129,85,137,113,193,200,115,306,129,592,196,263,1207,	0,240,476,651,823,1265,1444,1626,7609,7795,8578,12312,13036,13198,13581,13809,14502,14743,15054,	gld-2	protein coding gene	8	15	8	9	18	7	6	13	2	9	14	13	3	12	10	2	2	0	5	5	4	8	3	4
I	6404586	6405705	ZC328.1.1_WBGene00022591	+	4	175,152,185,200,	0,252,483,919,	cuti-1	protein coding gene	2	2	0	0	0	3	6	2	4	3	1	3	2	3	3	1	2	1	2	5	7	4	2	5
I	6405856	6406936	ZC328.5.1_WBGene00022594	-	3	229,312,60,	0,572,1020,		protein coding gene	0	1	0	0	1	1	1	0	0	0	2	0	0	0	0	0	1	0	1	0	1	2	0	0
I	6407525	6409212	ZC328.4.1_WBGene00004721	+	8	137,197,129,233,143,144,114,245,	0,182,421,603,882,1100,1286,1442,	san-1	protein coding gene	86	86	79	84	96	92	76	114	42	156	120	120	74	81	121	103	57	104	75	79	76	100	65	77
I	6409049	6416812	ZC328.3a.1_WBGene00022593	-	9	437,324,734,75,162,179,97,76,296,	0,481,984,2504,5363,5567,6488,6883,7467,		protein coding gene	9	8	8	1	12	5	1	6	4	6	7	5	3	8	3	6	1	2	5	4	7	1	0	3
I	6420659	6421889	R10A10.2.1_WBGene00019993	-	3	353,125,90,	0,961,1140,	rbx-2	protein coding gene	90	66	90	104	86	102	85	98	43	148	122	109	80	89	111	106	71	103	75	105	62	93	49	54
I	6422060	6425794	F37E3.1.1_WBGene00018156	+	14	70,95,516,270,223,118,79,154,205,201,142,123,132,355,	0,126,266,831,1212,1528,1689,1818,2015,2536,2784,2971,3142,3379,	ncbp-1	protein coding gene	75	91	61	47	78	66	39	80	23	64	102	87	40	58	63	58	21	43	36	42	36	47	24	23
I	6436111	6441192	T23H2.2.1_WBGene00004924	+	8	82,119,144,300,95,155,158,427,	0,1791,2458,2790,3132,3521,3788,4654,	snt-4	protein coding gene	14	9	15	5	14	5	3	7	6	8	4	6	3	5	6	6	1	7	3	12	3	11	7	5
I	6441643	6446465	T23H2.3.1_WBGene00020742	-	7	392,312,940,536,488,492,70,	0,470,983,2266,3411,4209,4752,		protein coding gene	29	36	26	32	39	37	10	41	13	30	46	34	18	38	45	19	8	22	10	20	13	17	7	12
I	6447303	6453954	T23H2.1.1_WBGene00003798	+	15	183,149,365,262,179,1284,925,370,157,179,518,329,316,225,488,	0,231,422,835,1143,1388,2722,3696,4141,4344,4590,5157,5529,5890,6163,	npp-12	protein coding gene	7	29	16	11	42	13	2	24	9	9	42	30	7	27	11	7	2	8	5	4	5	8	0	8
I	6457281	6458479	T23H2.5.1_WBGene00004273	-	4	170,79,313,134,	0,540,696,1064,	rab-10	protein coding gene	299	219	245	232	228	232	176	199	94	276	237	220	178	178	252	215	149	180	201	255	150	272	155	129
I	6460877	6464286	K06A5.4.1_WBGene00019432	+	9	197,87,564,483,135,354,623,148,346,	0,245,378,986,1516,1698,2191,2862,3063,	knl-2	protein coding gene	23	29	16	19	28	17	12	12	7	9	37	8	7	22	10	12	13	16	9	14	13	11	7	6
I	6464194	6466941	K06A5.6.2_WBGene00019433	-	5	424,146,541,254,140,	0,479,673,1261,2607,	acdh-3	protein coding gene	112	144	129	104	146	133	89	129	67	160	112	112	62	99	129	115	64	115	62	95	64	108	72	61
I	6464196	6465709	K06A5.6.1_WBGene00019433	-	4	422,146,541,254,	0,477,671,1259,	acdh-3	protein coding gene	33	10	13	6	11	7	8	14	1	9	9	19	22	6	4	8	10	13	11	10	5	8	5	4
I	6469385	6471922	K06A5.7.1_WBGene00000386	-	7	681,138,313,302,505,163,159,	0,728,908,1267,1619,2167,2378,	cdc-25.1	protein coding gene	105	135	147	101	158	101	66	166	69	133	146	136	66	105	131	86	45	79	64	78	57	73	39	44
I	6473206	6476671	K06A5.1b.1_WBGene00019429	+	7	71,126,330,1056,243,168,111,	0,810,984,1736,2842,3139,3354,		protein coding gene	9	9	16	13	24	14	13	18	3	24	18	22	15	11	19	14	7	9	10	4	4	11	6	7
I	6473213	6476756	K06A5.1a.1_WBGene00019429	+	7	64,126,330,1056,243,168,196,	0,803,977,1729,2835,3132,3347,		protein coding gene	24	21	14	16	18	21	9	16	5	25	29	18	14	18	22	20	9	10	10	1	5	14	13	3
I	6473217	6476756	K06A5.1a.2_WBGene00019429	+	6	925,330,1056,243,168,196,	0,973,1725,2831,3128,3343,		protein coding gene	11	8	4	9	7	5	4	6	0	5	10	6	2	13	10	4	4	2	1	2	0	1	1	1
I	6490715	6492727	C55B7.8.1_WBGene00000937	-	6	456,264,147,150,465,175,	0,519,857,1053,1249,1837,	dbr-1	protein coding gene	56	35	56	39	56	67	43	48	21	77	53	84	43	34	71	53	18	41	38	42	31	38	32	23
I	6492720	6494758	C55B7.9a.2_WBGene00007018	-	7	275,287,65,116,75,61,486,	0,324,662,780,949,1066,1552,	mdt-18	protein coding gene	72	58	65	62	64	68	62	69	39	108	75	79	51	60	83	75	51	56	52	59	39	69	38	33
I	6492821	6493847	C55B7.9a.1_WBGene00007018	-	6	174,287,65,116,75,61,	0,223,561,679,848,965,	mdt-18	protein coding gene	8	5	11	12	12	6	7	10	2	13	15	9	9	12	8	12	3	8	8	7	4	7	5	4
I	6494289	6496109	C55B7.5.1_WBGene00016944	+	4	72,114,846,563,	0,197,354,1257,	uri-1	protein coding gene	99	91	72	85	81	64	66	67	31	112	99	92	79	66	86	79	52	58	52	78	40	49	52	37
I	6497435	6499560	C55B7.4a.1_WBGene00016943	+	7	192,101,444,97,146,138,279,	0,238,646,1139,1281,1473,1846,	acdh-1	protein coding gene	857	426	1539	723	406	897	358	229	213	315	127	258	166	46	195	32	7	72	10	5	6	3	64	6
I	6497435	6499530	single_exon_productive_isoform_188_I:6497000	+	1	2095,	0,	NA	NA	3	1	4	2	1	0	1	0	2	0	0	0	0	0	0	0	0	0	0	0	0	0	1	0
I	6499981	6501410	C55B7.3.1_WBGene00016942	+	6	61,107,456,176,157,182,	0,110,310,815,1043,1247,		protein coding gene	10	2	0	0	2	1	0	1	0	0	2	0	0	0	0	0	0	0	0	0	0	1	0	0
I	6507893	6511619	C55B7.2.1_WBGene00001627	+	10	216,82,127,156,170,138,589,114,245,233,	0,386,537,749,1113,1327,1536,3007,3201,3493,	gly-2	protein coding gene	1	0	3	2	3	0	0	7	1	1	2	1	0	1	3	1	1	1	3	0	1	1	0	1
I	6511564	6513654	C55B7.11.2_WBGene00016947	-	4	367,541,112,293,	0,1053,1642,1797,		protein coding gene	21	31	36	24	27	25	21	34	12	29	31	35	15	16	28	17	18	14	7	15	12	11	14	7
I	6511613	6513830	C55B7.11.1_WBGene00016947	-	5	318,541,112,289,129,	0,1004,1593,1748,2088,		protein coding gene	10	17	14	5	18	24	10	12	11	15	9	20	4	13	18	13	9	16	11	7	10	20	8	7
I	6513927	6517507	C55B7.1.1_WBGene00001599	+	9	127,738,75,267,75,1245,104,182,405,	0,173,954,1074,1384,1503,2794,2944,3175,	glh-2	protein coding gene	17	40	18	8	42	14	6	48	5	14	48	31	10	32	15	6	4	12	8	9	4	5	2	0
I	6530130	6531963	T10E9.7.1_WBGene00020417	-	4	431,191,170,127,	0,1066,1487,1706,	nuo-2	protein coding gene	245	219	241	148	168	183	105	146	79	194	140	161	85	99	142	131	90	107	104	134	89	142	95	83
I	6531982	6533031	T10E9.14.1_WBGene00271694	-	3	341,123,353,	0,382,696,		protein coding gene	26	18	37	29	32	40	28	31	15	54	35	39	28	34	36	36	18	28	38	26	21	31	24	21
I	6534083	6539193	T10E9.3.1_WBGene00020413	+	10	108,138,148,56,130,104,270,484,257,254,	0,2047,2228,2487,2589,2765,3213,3557,4089,4856,	cpg-22	protein coding gene	1	4	0	0	0	0	0	0	0	0	1	3	0	0	1	0	0	0	0	0	2	0	0	0
I	6539128	6541062	T10E9.8.1_WBGene00020418	-	3	131,109,414,	0,842,1520,		protein coding gene	4	5	8	6	4	6	1	6	1	3	4	3	5	3	2	4	4	2	4	3	3	3	0	4
I	6542115	6544966	T10E9.2.1_WBGene00020412	+	10	118,87,79,628,160,254,153,241,422,162,	0,167,300,431,1210,1418,1717,1929,2220,2689,		protein coding gene	50	48	40	44	59	41	18	48	33	67	49	47	30	39	47	36	13	27	22	23	17	19	16	18
I	6545109	6546593	T10E9.1.1_WBGene00020411	+	5	83,556,224,118,287,	0,126,758,1027,1197,		protein coding gene	82	78	82	76	89	86	60	82	51	107	100	89	55	56	111	77	37	72	49	63	63	62	34	46
I	6546616	6548675	T10E9.9b.1_WBGene00020419	-	6	327,146,97,444,101,198,	0,377,571,1036,1710,1861,	acdh-4	protein coding gene	4	3	0	1	0	1	0	0	0	1	0	0	1	1	0	1	1	0	1	2	0	2	0	1
I	6548675	6550436	F57B10.8.1_WBGene00019005	-	6	332,82,170,102,152,180,	0,384,509,726,1356,1581,		protein coding gene	33	30	25	32	33	23	21	30	12	44	41	31	28	13	28	28	16	21	19	18	27	22	21	23
I	6548705	6550397	F57B10.8.2_WBGene00019005	-	6	302,82,170,102,152,141,	0,354,479,696,1326,1551,		protein coding gene	15	8	6	22	9	3	9	4	6	7	13	6	9	7	8	4	3	7	0	5	3	11	4	10
I	6550535	6552625	F57B10.9.1_WBGene00019006	-	8	485,108,369,205,96,82,125,124,	0,537,765,1180,1464,1604,1791,1966,	spg-20	protein coding gene	12	13	17	16	12	13	8	9	2	16	18	19	8	13	21	21	2	13	13	16	15	24	12	8
I	6552833	6553379	F57B10.14.1_WBGene00019007	-	2	217,64,	0,482,	ucr-11	protein coding gene	507	368	602	273	352	370	289	294	154	403	303	346	211	216	296	240	184	179	219	184	168	232	168	146
I	6553480	6554290	F57B10.10.1_WBGene00000896	-	2	264,212,	0,598,	dad-1	protein coding gene	450	332	356	334	304	369	289	281	136	395	290	289	217	197	259	191	153	193	170	195	177	227	132	117
I	6554728	6558665	F57B10.7.1_WBGene00006607	+	9	201,101,224,101,93,414,304,291,481,	0,246,832,1101,1248,1962,2559,2907,3456,	tre-1	protein coding gene	112	99	89	94	109	84	68	95	39	132	79	88	65	59	91	65	45	54	56	53	34	47	27	31
I	6558693	6562346	F57B10.6.1_WBGene00019004	+	9	94,239,327,84,436,474,161,132,569,	0,228,929,1311,1652,2135,2659,2866,3084,	xpg-1	protein coding gene	30	34	27	35	33	27	17	38	10	52	22	33	28	30	29	25	11	24	21	22	25	22	14	16
I	6562698	6563660	F57B10.5.1_WBGene00019003	+	3	149,291,305,	0,201,657,	tmed-3	protein coding gene	174	158	192	122	130	147	105	139	68	179	137	132	87	82	118	94	60	111	80	98	72	109	73	64
I	6563628	6564451	F57B10.11.1_WBGene00000236	-	3	211,344,162,	0,273,661,	bag-1	protein coding gene	203	185	196	144	167	167	146	172	79	246	219	179	119	127	184	164	112	141	114	131	115	143	89	92
I	6564748	6565852	F57B10.12.1_WBGene00003184	-	4	409,153,287,115,	0,456,656,989,	mei-2	protein coding gene	423	343	398	413	370	361	282	325	200	527	416	466	298	288	436	324	235	260	211	282	186	267	169	141
I	6566158	6568905	F57B10.4.1_WBGene00019002	+	10	73,74,126,389,486,145,357,300,80,199,	0,118,238,411,843,1373,1673,2073,2421,2548,	syp-6	protein coding gene	63	57	49	65	51	56	43	66	23	86	79	80	30	49	50	40	31	35	31	45	13	43	23	17
I	6569556	6572596	F57B10.3a.1_WBGene00019001	+	9	104,138,155,106,148,127,435,348,277,	0,530,717,919,1072,1421,1819,2297,2763,	ipgm-1	protein coding gene	103	86	74	73	65	45	43	77	15	75	78	69	37	51	59	36	31	35	29	29	28	38	17	23
I	6570086	6572600	F57B10.3b.1_WBGene00019001	+	8	138,155,106,148,127,435,348,281,	0,187,389,542,891,1289,1767,2233,	ipgm-1	protein coding gene	14	25	24	8	25	13	17	29	4	22	21	26	12	18	26	10	8	12	13	13	6	12	9	6
I	6574003	6585173	F57B10.1.1_WBGene00002783	+	8	75,212,290,136,332,231,732,905,	0,6182,6442,7005,8031,9133,9420,10265,	let-607	protein coding gene	11	20	15	8	24	16	6	29	6	16	35	16	8	23	18	7	8	3	7	2	2	13	2	4
I	6580021	6585510	F57B10.1.2_WBGene00002783	+	7	376,290,136,332,231,732,1242,	0,424,987,2013,3115,3402,4247,	let-607	protein coding gene	12	15	5	12	26	8	2	24	3	15	24	18	13	30	9	8	4	5	8	5	4	9	3	2
I	6598981	6607520	D2092.5.1_WBGene00017066	-	13	1175,269,246,157,650,380,134,118,35,79,163,187,107,	0,1527,1869,2204,2513,3550,6030,6626,7168,7326,7778,8198,8432,	maco-1	protein coding gene	4	4	7	3	7	10	0	2	0	5	5	5	4	5	2	1	1	2	5	5	2	5	4	1
I	6612187	6615990	D2092.4.1_WBGene00017065	-	8	369,70,102,102,208,192,199,209,	0,440,563,710,1137,1391,3013,3594,		protein coding gene	47	32	21	12	9	10	6	3	5	7	7	10	6	1	3	2	0	2	1	2	0	0	3	1
I	6625065	6626788	D2092.2.1_WBGene00017064	-	6	745,111,185,130,144,161,	0,801,958,1192,1373,1562,	ppfr-2	protein coding gene	111	124	122	80	108	101	71	119	56	115	123	129	68	96	126	107	49	74	52	71	67	87	53	50
I	6651219	6655430	ZC581.3.1_WBGene00022633	+	11	111,71,57,104,226,178,180,223,494,211,399,	0,657,779,882,1036,1322,1832,2056,2591,3556,3812,		protein coding gene	7	5	5	6	3	2	2	4	4	2	0	2	0	2	4	1	2	2	3	2	1	5	3	1
I	6663160	6665160	ZC581.1.1_WBGene00022631	+	8	138,148,119,196,122,100,86,283,	0,314,509,673,913,1126,1272,1717,	nekl-2	protein coding gene	9	16	6	3	16	8	1	7	3	6	10	7	5	4	11	6	5	5	3	6	2	10	3	6
I	6715966	6716990	T23B3.2.1_WBGene00020710	+	2	161,343,	0,681,		protein coding gene	24	23	22	20	28	30	32	26	9	53	57	38	23	39	41	38	39	50	98	98	73	196	98	113
I	6717818	6719428	T23B3.1a.1_WBGene00020709	+	5	154,174,177,163,754,	0,199,419,641,856,		protein coding gene	103	77	102	82	89	105	63	106	53	129	95	109	66	77	93	80	45	63	60	75	52	76	39	60
I	6717818	6719428	T23B3.1b.1-0_WBGene00020709	+	5	154,171,177,163,754,	0,199,419,641,856,		protein coding gene	1	4	2	5	6	4	1	2	3	4	4	4	2	3	2	3	1	9	2	4	0	1	1	3
I	6717828	6719186	T23B3.1b.1_WBGene00020709	+	5	144,171,177,163,512,	0,189,409,631,846,		protein coding gene	4	8	13	3	10	10	8	9	3	14	6	6	4	5	6	6	1	3	4	8	4	5	4	6
I	6719363	6723059	W02D3.4.1_WBGene00020933	-	7	543,102,84,379,123,102,97,	0,631,782,909,1415,1589,3599,		protein coding gene	146	109	137	124	155	144	88	118	57	163	145	131	99	98	131	99	68	74	74	80	59	77	51	38
I	6719363	6721067	W02D3.4.2_WBGene00020933	-	6	543,102,84,379,123,115,	0,631,782,909,1415,1589,		protein coding gene	10	9	3	7	10	15	9	4	3	9	5	10	4	2	11	6	0	4	7	7	1	7	3	3
I	6725163	6728089	W02D3.3.1_WBGene00003170	+	7	95,71,197,267,132,216,207,	0,146,342,858,1179,1709,2719,	mec-6	protein coding gene	2	2	1	2	0	1	2	3	1	0	0	2	1	4	2	1	1	2	0	0	1	1	0	1
I	6728295	6729376	W02D3.5.1_WBGene00002258	-	2	310,217,	0,864,	lbp-6	protein coding gene	807	518	537	342	318	348	226	287	143	327	249	232	144	136	188	127	101	134	72	109	93	77	84	82
I	6731266	6732276	W02D3.7.1_WBGene00002257	-	2	264,217,	0,793,	lbp-5	protein coding gene	76	49	34	27	33	29	23	26	27	43	26	16	14	21	23	20	15	19	15	20	14	14	10	9
I	6734027	6736161	W02D3.8.1_WBGene00004883	-	5	841,191,550,109,122,	0,927,1184,1795,2012,	smg-5	protein coding gene	26	28	27	30	28	26	20	21	20	28	27	23	13	19	35	22	12	19	14	13	12	14	8	16
I	6736679	6741175	W02D3.2.1_WBGene00020932	+	6	80,108,658,396,75,324,	0,581,800,1501,3634,4172,	dhod-1	protein coding gene	66	63	64	54	71	58	37	62	32	67	62	60	43	34	49	39	14	37	38	31	23	29	32	23
I	6737258	6741176	W02D3.2.2_WBGene00020932	+	5	110,658,396,75,325,	0,221,922,3055,3593,	dhod-1	protein coding gene	8	8	1	3	4	4	2	1	0	5	3	10	5	5	5	2	1	4	1	2	3	1	3	1
I	6737476	6741176	W02D3.2.3_WBGene00020932	+	4	661,396,75,325,	0,704,2837,3375,	dhod-1	protein coding gene	7	5	4	5	2	5	1	5	2	4	5	2	2	3	3	4	1	3	1	2	5	3	0	1
I	6741273	6741880	single_exon_productive_isoform_189_I:6741000	+	1	607,	0,	NA	NA	12	27	20	7	8	14	7	13	7	14	15	21	6	10	21	11	14	20	18	23	21	29	16	23
I	6741275	6741876	W02D3.1.1_WBGene00020931	+	2	105,445,	0,156,	cytb-5.2	protein coding gene	255	180	210	157	172	159	156	154	90	194	172	145	121	123	208	166	122	162	185	226	181	345	162	167
I	6741983	6742381	W02D3.12.1_WBGene00020937	+	2	36,314,	0,84,		protein coding gene	38	29	45	21	36	38	25	18	10	45	29	30	26	21	24	28	22	20	21	21	16	23	8	14
I	6742298	6745329	W02D3.9.1_WBGene00006773	-	6	384,748,196,511,144,86,	0,902,1703,1986,2749,2945,	unc-37	protein coding gene	65	113	85	70	109	83	51	105	33	111	114	94	53	87	75	87	26	59	63	76	44	88	40	39
I	6753218	6756348	W02D3.11a.1_WBGene00020936	-	7	437,79,248,599,241,130,81,	0,505,1198,1946,2592,2877,3049,	hrpf-1	protein coding gene	56	74	59	54	71	48	18	54	30	40	73	39	29	42	41	40	24	20	21	24	21	22	15	14
I	6753218	6756348	W02D3.11b.1_WBGene00020936	-	6	437,79,599,241,130,81,	0,505,1946,2592,2877,3049,	hrpf-1	protein coding gene	12	17	18	9	9	12	7	16	5	17	15	11	9	9	10	11	2	8	4	6	7	16	5	7
I	6757762	6758178	F08B6.2.1_WBGene00001682	+	2	94,271,	0,145,	gpc-2	protein coding gene	171	116	178	98	124	100	106	104	59	141	130	136	92	77	113	105	77	74	82	76	81	125	77	60
I	6758180	6760179	F08B6.3.1_WBGene00017240	-	6	307,211,100,104,130,78,	0,763,1142,1572,1741,1921,	calu-2	protein coding gene	17	23	12	14	16	10	9	15	10	12	16	9	2	9	9	13	4	7	8	14	8	12	7	5
I	6760415	6761435	F08B6.1.1_WBGene00017239	+	3	123,127,182,	0,249,838,		protein coding gene	88	67	87	65	88	96	69	55	52	105	64	77	70	72	79	84	59	68	47	63	42	61	43	50
I	6761220	6765690	F08B6.4a.1_WBGene00006819	-	6	654,135,483,159,209,684,	0,2042,2231,2964,3370,3786,	unc-87	protein coding gene	22	11	5	4	0	2	1	1	1	5	4	1	3	1	2	1	0	1	2	0	0	0	2	3
I	6761444	6767797	F08B6.4b.1_WBGene00006819	-	6	430,135,483,159,209,38,	0,1818,2007,2740,3146,6315,	unc-87	protein coding gene	163	83	56	33	45	38	18	20	8	35	23	28	18	24	19	7	2	11	3	2	2	4	7	3
I	6761593	6767797	F08B6.4b.1-0_WBGene00006819	-	6	281,135,483,159,209,38,	0,1669,1858,2591,2997,6166,	unc-87	protein coding gene	38	74	38	12	36	22	15	21	10	33	28	13	3	12	10	5	2	5	1	7	2	4	4	1
I	6773975	6779910	C37A2.5b.1_WBGene00004111	-	12	648,116,393,295,132,100,186,299,239,204,210,143,	0,699,861,1336,2429,2616,3221,3528,4540,4832,5462,5792,	pqn-21	protein coding gene	7	10	10	2	13	6	5	8	6	6	12	10	9	6	10	1	4	5	6	7	5	3	1	1
I	6780798	6784397	C37A2.4b.1_WBGene00000871	+	8	99,145,79,264,389,174,372,583,	0,188,1192,1323,1721,2369,2584,3016,	cye-1	protein coding gene	3	7	11	5	6	6	6	3	2	9	5	7	4	5	6	6	2	5	4	9	4	10	5	2
I	6780805	6784396	C37A2.4a.1_WBGene00000871	+	8	92,145,79,273,389,174,372,582,	0,181,1185,1307,1714,2362,2577,3009,	cye-1	protein coding gene	21	30	18	17	33	19	17	21	7	34	30	25	22	32	32	28	12	26	24	26	7	36	18	16
I	6788031	6789002	C37A2.6.1_WBGene00016492	-	4	166,81,211,344,	0,234,364,627,		protein coding gene	8	12	4	1	9	7	10	8	1	13	14	10	9	9	7	9	8	17	11	16	11	10	5	7
I	6789038	6789738	C37A2.7.1_WBGene00016493	-	3	194,171,84,	0,399,616,		protein coding gene	6145	4561	5065	2838	3410	3663	2325	2262	1407	3256	2392	2508	1629	1750	2543	2361	1708	1980	1945	2463	1725	3254	2191	1704
I	6798226	6799608	C37A2.8b.1_WBGene00016494	-	6	169,95,198,361,109,157,	0,260,404,664,1068,1225,		protein coding gene	16	12	7	12	5	14	6	16	3	17	16	13	9	9	17	11	9	8	9	12	5	16	5	8
I	6798231	6799601	C37A2.8a.1_WBGene00016494	-	6	164,95,198,361,105,150,	0,255,399,659,1067,1220,		protein coding gene	81	53	46	59	72	58	49	62	22	85	82	68	52	54	71	72	42	38	40	51	29	59	36	37
I	6800385	6801973	E02D9.1.1_WBGene00017098	+	4	464,264,242,334,	0,511,887,1254,	mek-5	protein coding gene	126	71	75	75	64	87	47	45	35	74	50	62	48	48	42	49	39	32	36	58	14	57	30	20
I	6800385	6804860	unproductive_splice_isoform_45_WBGene00304811	+	7	464,264,242,273,89,159,192,	0,511,887,3236,3566,3915,4283,		protein coding gene	3	2	1	4	2	7	2	2	1	1	2	2	1	0	3	3	4	2	4	6	1	5	2	3
I	6802199	6804860	E02D9.3.1_WBGene00304811	+	7	213,320,103,273,89,159,192,	0,439,893,1422,1752,2101,2469,		protein coding gene	1	0	1	0	1	1	0	2	0	1	0	1	0	0	0	1	0	0	0	0	2	0	0	0
I	6804787	6810451	K02F2.5.1_WBGene00019324	-	6	414,104,111,114,64,223,	0,621,771,2440,2820,5441,		protein coding gene	14	10	11	3	10	4	2	8	4	5	13	5	6	4	7	11	7	3	12	7	7	5	8	4
I	6812659	6814249	K02F2.4.1_WBGene00006740	+	8	90,167,94,107,192,105,106,316,	0,138,354,514,735,970,1123,1274,	ulp-5	protein coding gene	41	36	43	51	34	39	34	34	20	52	43	28	15	18	24	38	15	22	20	22	12	24	11	11
I	6814510	6834699	K02F2.3.1_WBGene00019323	+	22	106,69,159,258,255,242,163,169,152,156,279,123,330,209,199,111,99,213,144,105,96,342,	0,152,273,477,1047,1371,1692,2197,2424,2619,2827,3210,3394,3798,4057,4818,18074,18890,19155,19345,19572,19847,	teg-4	protein coding gene	27	46	39	18	56	21	9	39	7	28	44	23	21	30	36	22	6	21	13	14	13	28	11	11
I	6820516	6823093	K02F2.6.1_WBGene00004778	-	7	396,222,325,213,453,364,207,	0,444,714,1091,1459,1959,2370,	ser-3	protein coding gene	1	3	5	0	0	0	0	0	1	1	1	0	0	0	0	0	1	0	0	1	0	3	0	1
I	6836468	6838140	K02F2.2.1_WBGene00019322	+	3	238,756,542,	0,306,1130,	ahcy-1	protein coding gene	770	825	705	422	720	632	237	571	244	353	614	350	206	427	375	243	117	200	264	294	196	302	164	172
I	6842201	6843343	unproductive_splice_isoform_60_WBGene00001056	+	5	51,147,149,112,381,	0,96,297,495,761,	dpf-3	protein coding gene	3	5	4	2	5	1	4	3	4	4	8	3	4	6	4	4	2	0	0	6	2	5	2	2
I	6843588	6845142	H27M09.4.1_WBGene00001075	+	4	57,139,567,290,	0,455,645,1264,	dpy-14	protein coding gene	4	5	2	3	6	7	50	18	39	7	4	4	7	3	4	13	10	10	27	28	25	49	28	19
I	6847510	6849923	H27M09.3.1_WBGene00019247	+	8	149,97,169,284,206,580,144,415,	0,194,337,576,915,1182,1808,1998,	syp-4	protein coding gene	36	43	23	32	58	33	26	41	9	42	28	24	24	36	30	20	13	14	18	25	8	22	13	8
I	6850408	6851253	H27M09.2.1_WBGene00019246	+	3	75,431,249,	0,120,596,	rpb-5	protein coding gene	305	226	332	262	271	266	197	252	133	379	278	297	185	209	298	234	172	197	148	224	143	244	146	135
I	6851371	6854140	H27M09.1.1_WBGene00019245	+	12	177,160,130,213,154,137,73,174,119,248,197,196,	0,223,512,719,979,1250,1432,1553,1856,2037,2329,2573,	sacy-1	protein coding gene	38	49	33	50	55	38	29	74	15	55	56	65	32	47	63	39	18	18	36	34	19	47	27	18
I	6854477	6857536	T21G5.3.1_WBGene00001598	+	7	374,435,75,1251,104,182,348,	0,431,909,1032,2331,2481,2711,	glh-1	protein coding gene	62	103	66	40	121	38	14	92	27	41	119	50	35	85	37	38	16	21	24	27	17	44	6	22
I	6862312	6870899	T21G5.6.1_WBGene00044898	+	5	145,86,154,136,670,	0,763,6377,7237,7917,	let-383	protein coding gene	7	11	4	7	7	6	4	7	1	13	8	8	3	1	0	3	1	3	1	0	0	1	0	0
I	6872606	6873757	T21G5.4.1_WBGene00020661	-	3	593,264,202,	0,637,949,	smz-2	protein coding gene	20	4	3	0	5	0	0	0	1	0	4	2	0	1	0	0	1	1	0	0	0	1	2	2
I	6877062	6883114	productive_splice_isoform_120_WBGene00006423	-	6	739,200,268,412,266,183,	0,1942,2711,3527,4184,5869,	asd-2	protein coding gene	4	0	1	1	2	0	4	4	1	6	2	2	2	2	2	1	0	1	2	4	0	4	1	1
I	6877062	6882042	productive_splice_isoform_121_WBGene00006423	-	6	739,200,268,412,266,292,	0,1942,2711,3527,4184,4688,	asd-2	protein coding gene	5	2	0	5	5	0	1	2	1	2	3	1	3	5	1	0	3	0	2	2	0	3	0	3
I	6915042	6916593	C48B6.3.1_WBGene00016741	+	4	214,231,105,720,	0,299,634,831,		protein coding gene	54	53	39	37	47	57	35	53	24	70	67	52	47	42	54	42	41	34	38	78	31	70	36	36
I	6916765	6917561	C48B6.2.1_WBGene00016740	+	4	122,55,138,330,	0,169,280,466,		protein coding gene	127	119	125	108	121	114	101	123	59	187	143	115	102	88	158	132	91	98	66	110	98	106	71	68
I	6923068	6923693	C48B6.10.1_WBGene00016746	-	2	265,114,	0,511,		protein coding gene	255	211	338	173	222	242	215	185	135	313	245	284	168	164	254	182	127	172	143	162	118	165	91	100
I	6924281	6926383	C48B6.9.2_WBGene00016745	-	6	329,86,284,162,71,311,	0,427,568,899,1109,1791,		protein coding gene	3	13	2	7	8	13	8	10	6	15	19	21	9	7	23	12	10	12	18	11	8	21	5	11
I	6924287	6925465	C48B6.9.1_WBGene00016745	-	5	323,86,284,162,75,	0,421,562,893,1103,		protein coding gene	2	3	5	3	3	0	3	5	1	6	1	4	4	2	4	4	3	3	4	6	3	8	1	3
I	6926256	6929665	T10B11.3.1_WBGene00020399	+	10	62,166,69,106,97,136,110,105,122,324,	0,308,844,1193,1405,1739,2226,2542,2781,3085,	ztf-4	protein coding gene	94	92	94	84	96	103	60	62	45	79	77	68	33	41	65	53	24	34	42	64	31	55	43	31
I	6926256	6929665	unproductive_splice_isoform_46_WBGene00020399	+	9	62,166,69,106,97,110,105,122,324,	0,308,844,1193,1405,2226,2542,2781,3085,	ztf-4	protein coding gene	6	5	5	8	8	6	2	8	0	6	11	4	3	1	6	6	3	1	5	1	0	8	6	6
I	6931137	6936928	T10B11.2.1_WBGene00020398	+	11	98,151,100,148,86,126,370,136,107,101,350,	0,224,3035,3207,3400,3623,4181,4598,5136,5289,5441,	cerk-1	protein coding gene	75	82	94	68	95	92	59	103	42	113	111	99	72	68	93	59	55	68	63	62	67	72	45	38
I	6940214	6943077	T10B11.5.1_WBGene00020401	-	7	224,134,87,255,55,142,69,	0,279,488,772,1457,1614,2794,		protein coding gene	5	3	4	3	4	3	1	1	0	2	2	4	1	0	3	2	1	1	2	1	1	2	0	2
I	6943175	6945358	T10B11.6.1_WBGene00020402	-	7	367,134,142,123,132,133,151,	0,415,1197,1399,1570,1837,2032,		protein coding gene	51	47	45	33	35	44	36	44	18	63	57	55	30	40	41	35	31	36	30	34	38	43	27	28
I	6945597	6950499	T10B11.7a.1_WBGene00020403	-	11	560,38,173,306,292,120,302,108,160,81,125,	0,725,926,1157,1580,1919,2088,2700,4262,4470,4777,	hrde-4	protein coding gene	5	10	13	3	6	14	8	6	5	7	10	6	8	3	12	10	7	13	8	7	5	7	4	8
I	6951134	6951982	T10B11.1.1_WBGene00020397	+	3	242,120,261,	0,417,587,	pcbd-1	protein coding gene	60	42	37	26	26	29	19	21	18	35	22	33	24	20	20	17	15	15	12	16	4	15	11	14
I	6951889	6954252	T10B11.8a.1_WBGene00020404	-	9	341,111,151,107,210,108,348,292,118,	0,408,564,761,925,1182,1352,1750,2245,		protein coding gene	13	21	21	23	32	20	14	24	7	27	25	20	15	20	25	14	5	12	8	11	6	10	5	6
I	6951896	6954209	T10B11.8b.1_WBGene00020404	-	9	334,111,151,107,210,108,348,286,75,	0,401,557,754,918,1175,1345,1743,2238,		protein coding gene	19	15	39	20	28	27	17	34	13	54	33	28	15	32	39	18	13	16	15	27	13	21	18	11
I	6954413	6961139	C30F12.1.1_WBGene00016260	-	11	425,184,246,227,177,87,105,272,125,65,251,	0,524,1271,2058,3153,3763,4014,4960,5445,5662,6475,	rege-1	protein coding gene	4	6	5	2	2	6	0	3	2	7	1	6	1	0	1	1	3	1	3	2	3	3	0	1
I	6967669	6970145	C30F12.2.1_WBGene00016261	-	9	393,132,242,148,159,116,154,126,125,	0,467,898,1319,1510,1777,1941,2180,2351,		protein coding gene	67	41	38	51	56	48	40	52	23	99	56	72	57	45	63	48	25	50	32	37	42	51	27	19
I	6967669	6970145	unproductive_splice_isoform_47_WBGene00016261	-	8	393,132,242,148,159,116,126,125,	0,467,898,1319,1510,1777,2180,2351,		protein coding gene	1	0	2	3	4	2	2	4	0	1	2	1	0	3	2	2	1	2	0	4	2	0	2	1
I	6970362	6971888	C30F12.3.1_WBGene00016262	-	7	253,97,139,117,99,113,151,	0,299,441,627,792,950,1375,		protein coding gene	3	4	1	4	2	0	1	3	0	7	2	1	0	7	3	6	5	6	12	12	12	16	5	8
I	6972156	6973696	C30F12.4.1_WBGene00016263	-	5	379,125,311,112,55,	0,534,965,1323,1485,		protein coding gene	157	159	157	126	170	160	124	181	58	223	194	184	116	137	172	159	85	121	117	122	85	127	107	74
I	6989066	6992108	C30F12.6.1_WBGene00016265	+	8	220,127,112,160,130,116,253,368,	0,269,634,1287,1544,1729,1969,2674,	trhr-1	protein coding gene	1	2	0	4	1	0	4	2	0	3	0	1	2	0	0	2	0	1	1	1	1	3	1	2
I	6992071	6999706	C30F12.5a.1_WBGene00016264	-	10	377,254,71,108,99,81,108,82,155,246,	0,744,1391,1917,2075,2220,3326,3733,5467,7389,		protein coding gene	12	6	6	0	5	3	3	3	1	6	2	2	2	8	2	2	2	0	2	3	2	1	2	1
I	7005442	7009200	H06O01.3a.1_WBGene00010370	+	8	339,163,186,158,88,248,167,214,	0,1387,1805,2272,2473,2801,3331,3544,	ctg-1	protein coding gene	55	44	47	23	57	48	26	40	23	57	51	57	35	45	66	36	29	37	26	42	31	38	28	32
I	7009059	7015223	H06O01.2.1_WBGene00010369	-	11	467,473,166,429,160,1655,351,621,237,143,145,	0,516,1267,1479,2085,2408,4109,4525,5443,5732,6019,	chd-1	protein coding gene	1	5	1	4	2	1	0	3	0	0	2	0	1	0	0	0	2	0	1	0	1	0	0	0
I	7009279	7015223	H06O01.2.1-0_WBGene00010369	-	11	247,473,166,429,160,1655,351,621,237,143,145,	0,296,1047,1259,1865,2188,3889,4305,5223,5512,5799,	chd-1	protein coding gene	0	6	2	0	2	3	1	3	3	3	7	3	2	4	2	2	0	2	0	1	0	0	0	1
I	7015907	7020790	H06O01.1.2_WBGene00003964	-	8	395,77,229,300,114,124,226,234,	0,446,885,1193,1543,1713,1883,4649,	pdi-3	protein coding gene	182	186	144	123	166	155	102	163	78	208	189	142	79	134	145	146	60	102	128	133	104	188	110	92
I	7015911	7020797	H06O01.1.1_WBGene00003964	-	8	391,77,229,300,114,124,226,241,	0,442,881,1189,1539,1709,1879,4645,	pdi-3	protein coding gene	201	239	274	182	299	220	134	268	102	252	271	241	96	204	213	203	118	175	174	206	151	252	154	144
I	7021975	7029074	F15C11.2b.1_WBGene00008852	+	13	99,106,99,155,129,244,140,84,113,66,61,103,361,	0,221,372,525,788,1481,2051,2236,2366,2526,2636,6587,6738,	ubql-1	protein coding gene	14	19	23	17	22	22	9	16	1	27	14	19	10	8	18	20	4	11	14	12	8	19	7	7
I	7021981	7029074	F15C11.2a.1_WBGene00008852	+	12	93,106,308,129,244,140,84,113,66,61,103,361,	0,215,366,782,1475,2045,2230,2360,2520,2630,6581,6732,	ubql-1	protein coding gene	88	108	92	77	77	84	62	94	38	95	103	111	56	75	69	79	35	52	62	88	50	107	41	53
I	7053687	7054912	W01A8.8a.1_WBGene00044988	-	4	304,89,136,186,	0,502,850,1039,		protein coding gene	26	13	7	1	11	8	10	17	7	18	19	22	11	11	13	8	18	12	7	6	6	5	6	6
I	7053772	7056320	W01A8.2b_WBGene00012164	-	6	219,89,100,128,139,21,	0,417,1836,2134,2339,2527,		protein coding gene	27	15	20	20	15	5	12	11	12	30	16	27	15	18	26	16	18	22	19	10	10	32	20	14
I	7053861	7056875	W01A8.2a.2_WBGene00012164	-	7	130,89,100,128,139,59,137,	0,328,1747,2045,2250,2438,2877,		protein coding gene	0	7	6	1	8	5	2	9	4	9	7	3	0	4	3	5	0	2	4	9	3	10	4	5
I	7057191	7059168	productive_splice_isoform_122_WBGene00007024	+	6	112,597,87,204,102,632,	0,166,799,941,1192,1345,	plin-1	protein coding gene	38	29	32	30	43	45	34	39	23	40	38	38	25	26	33	21	12	15	15	27	9	19	14	6
I	7057191	7059344	W01A8.1c.1_WBGene00007024	+	7	112,597,87,204,102,60,160,	0,166,799,941,1192,1345,1993,	plin-1	protein coding gene	3	5	6	5	4	6	4	4	1	5	7	11	4	4	5	4	3	3	5	4	4	2	1	3
I	7057199	7059351	W01A8.1a.1_WBGene00007024	+	7	104,597,78,204,102,60,167,	0,158,800,933,1184,1337,1985,	plin-1	protein coding gene	33	34	31	26	31	21	14	30	18	33	31	37	20	31	26	26	19	27	24	19	15	31	22	17
I	7057199	7059168	W01A8.1b.1_WBGene00007024	+	6	104,597,78,204,102,632,	0,158,800,933,1184,1337,	plin-1	protein coding gene	153	136	202	129	189	169	109	190	64	235	223	152	90	140	194	98	75	73	114	114	79	151	72	73
I	7057207	7059327	W01A8.1b.2_WBGene00007024	+	7	96,597,78,204,102,474,143,	0,150,792,925,1176,1329,1977,	plin-1	protein coding gene	49	47	59	48	54	38	39	66	17	52	60	55	35	41	47	42	33	26	21	34	16	25	22	16
I	7068115	7069186	W01A8.4.1_WBGene00012166	-	3	469,70,111,	0,816,960,	nuo-6	protein coding gene	382	262	349	216	215	254	166	166	102	254	185	179	122	134	178	188	104	132	128	128	133	146	88	83
I	7069439	7070665	W01A8.5.1_WBGene00012167	+	5	104,155,226,178,354,	0,152,356,629,872,	tofu-5	protein coding gene	188	167	191	154	165	154	150	139	84	251	183	212	120	140	192	157	82	123	91	115	75	112	78	63
I	7070648	7074721	W01A8.6.1_WBGene00012168	-	7	286,175,139,194,123,283,62,	0,338,872,1093,1561,1812,4011,		protein coding gene	4	1	2	0	3	2	2	5	1	0	0	0	2	1	1	0	1	0	1	0	0	1	0	0
I	7079561	7082040	F22D6.2.2_WBGene00009050	-	5	1003,104,166,171,84,	0,1079,1230,1788,2395,		protein coding gene	175	254	275	125	283	290	192	250	118	340	301	273	116	218	279	227	125	171	183	236	131	327	184	152
I	7079867	7081520	F22D6.2.1_WBGene00009050	-	4	697,104,166,171,	0,773,924,1482,		protein coding gene	9	12	15	5	16	9	6	11	8	15	14	12	4	7	11	7	6	6	9	8	7	14	11	5
I	7088029	7090062	F22D6.3a.1_WBGene00003815	-	6	508,162,175,473,396,89,	0,553,760,987,1506,1944,	nars-1	protein coding gene	113	165	134	112	149	120	81	166	58	166	166	144	81	101	123	110	64	72	73	104	75	121	77	75
I	7090739	7091361	F22D6.4.1_WBGene00009051	+	3	143,180,206,	0,191,416,	nduf-6	protein coding gene	315	233	257	167	205	223	159	174	129	262	229	215	168	180	215	242	139	180	164	207	196	250	126	113
I	7091308	7094537	F22D6.5a.1-0_WBGene00004186	-	8	263,90,245,552,421,138,644,153,	0,474,611,906,1542,2013,2389,3076,	prpf-4	protein coding gene	20	7	6	19	4	5	5	2	2	5	6	7	4	1	6	3	2	3	2	9	6	4	2	3
I	7091446	7094537	F22D6.5a.1-1_WBGene00004186	-	8	125,90,245,552,421,138,644,153,	0,336,473,768,1404,1875,2251,2938,	prpf-4	protein coding gene	13	11	5	9	5	11	8	3	4	7	5	4	7	4	7	5	4	4	7	6	3	8	4	3
I	7095485	7098400	F22D6.6.1_WBGene00009052	+	11	134,122,265,491,105,177,189,65,87,86,422,	0,191,354,693,1233,1388,1610,2085,2197,2330,2493,	ekl-1	protein coding gene	59	57	58	51	60	63	35	62	15	88	71	69	42	50	56	46	23	43	38	60	26	55	36	39
I	7098648	7099005	F22D6.14_WBGene00009055	+	3	47,101,118,	0,91,239,		pseudogene	4	1	2	3	4	5	3	2	1	5	1	3	1	0	2	1	1	4	0	3	2	2	2	3
I	7098976	7099866	F22D6.8.2_WBGene00043279	-	4	168,118,140,167,	0,219,381,723,		protein coding gene	9	12	11	6	13	15	11	16	16	38	27	29	15	11	26	10	6	12	8	6	8	22	4	3
I	7100002	7101775	F22D6.9.1_WBGene00009054	+	5	75,147,389,427,135,	0,123,316,1167,1638,		protein coding gene	31	13	11	14	23	12	5	13	9	15	19	21	13	14	21	25	9	16	10	14	18	14	7	13
I	7102215	7103363	F22D6.15.1_WBGene00009056	-	3	188,147,96,	0,238,1052,		protein coding gene	5	1	5	3	2	4	3	2	1	4	1	0	0	1	1	1	4	3	1	0	6	4	3	1
I	7112866	7115055	F22D6.12.2_WBGene00001644	+	9	107,186,89,109,132,228,75,363,334,	0,150,383,536,699,885,1254,1433,1855,	gly-19	protein coding gene	7	1	1	3	0	1	0	3	0	2	3	4	1	0	3	0	2	4	0	5	1	3	2	4
I	7113016	7114982	F22D6.12.1_WBGene00001644	+	8	186,89,109,132,228,75,363,261,	0,233,386,549,735,1104,1283,1705,	gly-19	protein coding gene	1	1	0	0	0	2	1	1	0	1	2	4	1	0	1	2	0	0	1	0	0	2	0	0
I	7116093	7116692	single_exon_productive_isoform_190_WBGene00010740	-	1	599,	0,		protein coding gene	16	27	16	13	24	21	12	12	6	18	15	11	9	10	15	6	6	9	5	5	8	6	3	2
I	7122613	7128246	K10D3.2.1_WBGene00006753	-	10	690,166,152,180,144,102,180,83,117,739,	0,1000,1261,1459,1791,2067,2355,3229,3855,4894,	unc-14	protein coding gene	16	14	22	8	25	17	11	23	15	19	23	21	6	20	25	15	10	10	4	25	8	22	3	6
I	7132746	7134370	K10D3.3.1_WBGene00006394	+	4	111,259,215,458,	0,439,880,1166,	taf-11.2	protein coding gene	149	143	97	125	132	79	97	145	33	180	129	172	106	122	149	106	69	129	57	68	70	64	39	41
I	7138481	7147578	H37N21.1.1_WBGene00010427	-	14	1920,104,124,398,165,99,260,84,136,90,164,109,153,97,	0,1971,2428,3126,3578,3956,4500,4804,6970,7163,7719,8047,8656,9000,	hpo-11	protein coding gene	25	26	21	20	24	30	16	29	9	33	20	21	24	26	19	23	15	8	28	19	5	35	14	11
I	7149889	7151842	K07G5.6.2_WBGene00010645	-	7	314,324,116,107,216,158,72,	0,718,1088,1250,1407,1666,1881,	fecl-1	protein coding gene	28	36	40	10	33	36	24	45	20	68	43	55	11	36	29	34	12	32	22	23	22	31	22	17
I	7149939	7151844	K07G5.6.1_WBGene00010645	-	7	264,324,116,107,216,158,74,	0,668,1038,1200,1357,1616,1831,	fecl-1	protein coding gene	49	27	27	30	39	23	35	30	12	46	36	51	18	25	31	20	15	17	24	31	24	15	15	11
I	7152461	7156786	K07G5.1.1_WBGene00010641	-	10	618,1349,573,76,115,98,400,224,118,115,	0,702,2099,2767,2894,3052,3243,3761,4033,4210,	crml-1	protein coding gene	60	76	51	56	93	48	38	105	30	84	113	86	41	79	78	46	27	47	43	55	45	66	25	12
I	7159713	7160917	K07G5.2.1_WBGene00006963	+	5	82,98,182,102,438,	0,125,394,621,766,	xpa-1	protein coding gene	93	95	103	87	83	110	79	90	51	143	121	105	75	73	124	107	64	82	71	104	83	109	63	59
I	7169996	7172192	K07G5.5.1_WBGene00010644	+	5	209,119,558,88,191,	0,351,983,1875,2005,		protein coding gene	6	4	1	6	5	9	6	8	7	8	5	4	2	7	4	6	0	1	2	1	2	0	0	0
I	7172462	7174124	M05B5.2.1_WBGene00010870	-	4	567,159,99,60,	0,908,1130,1602,	let-522	protein coding gene	3	6	6	2	5	5	6	4	5	6	8	6	4	4	5	5	4	3	7	11	7	11	8	8
I	7183052	7185650	M05B5.6.1_WBGene00010873	+	8	158,146,104,156,132,519,165,260,	0,232,426,572,777,1384,1975,2338,	trpa-2	protein coding gene	3	0	2	0	0	3	1	1	2	4	2	0	0	1	0	2	2	0	2	3	2	1	0	0
I	7188464	7190581	M05B5.4.1_WBGene00010872	+	6	189,160,218,143,149,560,	0,477,688,1115,1306,1557,		protein coding gene	28	31	38	28	51	35	24	29	12	37	25	28	19	20	23	27	18	29	16	30	28	39	15	21
I	7190787	7193920	M05B5.5a.1_WBGene00001949	-	5	575,142,302,488,158,	0,742,996,2137,2975,	hlh-2	protein coding gene	19	29	31	26	52	23	29	41	12	42	40	35	17	30	39	29	10	13	29	36	11	45	13	10
I	7210514	7212522	C01H6.4.2_WBGene00007254	+	7	159,92,175,237,162,112,441,	0,205,566,791,1112,1401,1567,		protein coding gene	5	6	9	1	5	1	3	9	0	9	4	7	2	5	1	1	2	0	2	2	2	0	1	3
I	7218785	7221299	C01H6.5b.1_WBGene00003622	+	8	392,92,74,121,92,556,282,437,	0,532,670,790,983,1119,1721,2077,	nhr-23	protein coding gene	4	8	3	1	3	2	2	4	0	2	4	5	5	1	1	0	1	0	4	4	2	3	3	1
I	7218785	7221827	C01H6.5f.1-0_WBGene00003622	+	8	392,92,74,121,98,556,282,965,	0,532,670,790,977,1119,1721,2077,	nhr-23	protein coding gene	43	28	13	24	43	19	19	35	9	32	36	43	13	26	37	20	8	8	12	17	6	15	10	2
I	7222290	7224481	C01H6.6.1_WBGene00007255	+	9	114,287,113,251,119,89,183,117,559,	0,162,492,651,948,1111,1243,1470,1632,	cnnm-4	protein coding gene	1	5	1	0	0	4	0	5	0	2	6	2	2	1	1	1	2	2	2	1	2	2	3	2
I	7224655	7227765	C01H6.7a.2_WBGene00007256	+	8	75,74,535,202,558,114,108,559,	0,162,543,1315,1574,2183,2377,2551,	swsn-9	protein coding gene	9	19	12	14	10	18	6	15	4	15	17	12	5	13	10	15	4	9	5	10	4	10	5	9
I	7224807	7227763	C01H6.7a.1_WBGene00007256	+	7	84,535,202,558,114,108,557,	0,391,1163,1422,2031,2225,2399,	swsn-9	protein coding gene	52	67	35	32	49	53	27	62	16	71	60	60	25	52	48	47	19	27	28	40	20	41	20	19
I	7227788	7229444	C01H6.8a.1_WBGene00007257	+	5	160,66,198,215,265,	0,212,562,1040,1391,		protein coding gene	2	7	1	1	3	6	3	0	2	4	5	6	1	1	1	0	3	0	2	2	0	4	1	1
I	7229428	7233121	C01H6.9.1_WBGene00007258	-	11	271,118,103,1440,138,144,117,165,169,145,189,	0,315,480,637,2232,2476,2669,2834,3043,3311,3504,	hasp-1	protein coding gene	11	18	13	14	16	13	5	13	2	16	20	18	3	9	14	6	3	10	8	5	8	9	9	6
I	7235383	7238792	R06C7.1.1_WBGene00011061	+	9	189,581,733,176,176,347,240,308,305,	0,235,860,1641,1860,2078,2471,2751,3104,	wago-1	protein coding gene	212	325	261	205	385	238	133	403	121	329	438	304	136	306	273	176	79	169	115	117	104	152	79	84
I	7238992	7243967	R06C7.3.2_WBGene00000963	-	10	242,65,247,66,278,212,178,181,102,38,	0,1251,1446,1744,2257,2902,3192,3955,4669,4937,	dhp-1	protein coding gene	3	6	0	1	7	5	2	4	0	4	0	7	0	4	6	5	3	1	6	5	2	3	2	4
I	7238993	7243763	R06C7.3.1_WBGene00000963	-	9	241,65,247,66,278,212,178,181,102,	0,1250,1445,1743,2256,2901,3191,3954,4668,	dhp-1	protein coding gene	2	4	1	1	6	3	1	1	1	3	1	2	3	3	0	1	2	2	0	1	1	3	1	1
I	7244936	7246295	R06C7.4.2_WBGene00011063	+	5	96,380,248,290,8,	0,147,572,870,1351,	cpg-3	protein coding gene	29	83	82	53	108	104	72	131	56	165	132	145	60	91	133	94	58	87	47	65	38	60	60	39
I	7244965	7246102	R06C7.4.1_WBGene00011063	+	4	67,380,248,296,	0,118,543,841,	cpg-3	protein coding gene	118	281	335	91	386	339	287	472	208	663	466	495	113	357	420	315	208	303	213	212	194	214	129	158
I	7246074	7246811	R06C7.6.1_WBGene00011065	-	3	289,168,168,	0,337,569,		protein coding gene	16	6	8	6	17	13	9	20	7	28	21	24	17	11	26	14	7	14	12	15	7	14	14	12
I	7246903	7248689	R06C7.5b.1_WBGene00011064	-	3	249,228,1086,	0,372,700,	adsl-1	protein coding gene	5	7	12	3	2	7	4	6	3	8	4	7	4	3	7	6	2	4	5	2	4	9	9	2
I	7246905	7248687	R06C7.5a.1_WBGene00011064	-	3	247,228,1067,	0,370,715,	adsl-1	protein coding gene	123	94	120	80	103	110	49	77	50	99	95	93	45	52	81	63	41	41	65	78	42	64	62	34
I	7248826	7250816	R06C7.7a.1_WBGene00003041	-	6	228,140,810,97,167,183,	0,282,509,1369,1592,1807,	lin-61	protein coding gene	69	70	70	49	52	63	37	48	15	82	60	70	45	43	51	46	25	44	40	39	36	46	28	32
I	7248975	7251282	R06C7.7b.1_WBGene00003041	-	7	79,140,810,97,167,183,363,	0,133,360,1220,1443,1658,1944,	lin-61	protein coding gene	22	19	22	18	22	21	10	21	5	14	21	20	7	15	14	10	10	16	14	16	12	17	13	15
I	7251940	7255223	R06C7.8.1_WBGene00000275	+	6	80,530,912,188,770,582,	0,125,698,1654,1887,2701,	bub-1	protein coding gene	45	74	66	40	83	56	22	84	35	50	120	65	21	59	41	29	29	31	20	22	26	37	9	23
I	7255379	7258700	R06C7.9b.1_WBGene00011066	+	10	171,114,90,87,216,474,393,495,144,224,	0,215,374,512,641,1041,1654,2348,2895,3097,	ztf-15	protein coding gene	17	11	16	8	17	14	11	16	6	18	8	18	9	10	20	15	7	8	11	7	9	8	6	9
I	7255510	7258699	R06C7.9a.1_WBGene00011066	+	10	40,114,90,87,216,474,393,495,144,231,	0,84,243,381,510,910,1523,2217,2764,2958,	ztf-15	protein coding gene	24	40	31	29	32	31	13	37	11	28	48	53	25	29	31	28	9	22	20	23	12	23	10	15
I	7258945	7267057	R06C7.10.1_WBGene00002348	-	9	659,236,205,4277,168,105,343,273,191,	0,1109,1394,1647,5971,6191,6348,7068,7921,	myo-1	protein coding gene	12	16	3	2	15	4	1	7	2	0	15	2	0	10	0	2	0	0	0	0	0	0	0	1
I	7269177	7273008	F21C3.1.1-0_WBGene00006656	-	8	285,108,639,155,160,96,98,51,	0,330,836,1520,1727,2059,2903,3780,	twk-1	protein coding gene	9	9	6	7	10	6	2	8	2	8	8	5	5	7	7	2	2	8	1	3	5	6	2	7
I	7279665	7280489	F21C3.3.2_WBGene00009002	-	4	267,138,139,112,	0,341,523,712,	hint-1	protein coding gene	161	123	169	135	128	149	101	105	69	180	156	179	98	107	162	112	98	110	69	113	79	112	69	76
I	7279669	7280327	F21C3.3.1_WBGene00009002	-	3	263,138,139,	0,337,519,	hint-1	protein coding gene	31	29	35	22	30	38	32	33	18	55	30	38	12	26	41	33	16	20	22	25	15	34	25	21
I	7280465	7282924	F21C3.4b.1_WBGene00004324	-	9	198,408,220,402,60,75,150,151,289,	0,273,726,994,1442,1644,1766,1976,2170,	rde-2	protein coding gene	24	21	21	30	36	31	20	35	14	40	35	48	16	19	41	28	20	27	23	25	21	37	21	13
I	7280523	7282871	F21C3.4a.1_WBGene00004324	-	9	140,408,220,402,60,99,150,151,236,	0,215,668,936,1384,1562,1708,1918,2112,	rde-2	protein coding gene	38	28	28	30	30	35	25	39	12	43	30	29	19	18	20	25	9	29	18	18	10	22	12	11
I	7282963	7283762	F21C3.5.1_WBGene00009004	-	4	293,125,71,80,	0,431,601,719,	pfd-6	protein coding gene	362	282	333	265	294	289	216	201	136	348	278	265	186	182	278	262	153	208	173	220	215	260	140	171
I	7295674	7297010	F13G3.12.1_WBGene00008770	+	4	347,166,59,427,	0,586,801,909,		protein coding gene	2	4	2	4	1	1	0	1	0	0	3	2	1	1	2	1	0	0	0	1	1	1	0	0
I	7300060	7300913	F13G3.4.1_WBGene00008764	-	3	362,208,61,	0,482,792,	dylt-1	protein coding gene	167	129	133	123	120	104	103	91	44	137	101	121	91	81	128	105	62	78	75	103	60	88	55	50
I	7300998	7302975	F13G3.5a.1_WBGene00008765	-	6	428,121,155,105,137,84,	0,908,1073,1336,1554,1893,	ttx-7	protein coding gene	97	78	102	85	107	112	74	95	48	135	100	127	66	74	118	95	65	64	80	94	54	87	59	53
I	7301006	7302969	F13G3.5a.2_WBGene00008765	-	6	420,121,155,105,137,78,	0,900,1065,1328,1546,1885,	ttx-7	protein coding gene	33	15	20	21	19	21	19	20	9	23	28	30	17	9	22	9	7	9	13	10	13	15	8	5
I	7301006	7302975	F13G3.5b.1_WBGene00008765	-	6	420,112,155,105,137,84,	0,656,1065,1328,1546,1885,	ttx-7	protein coding gene	46	32	45	25	34	32	30	33	20	43	27	30	25	14	28	26	20	16	21	25	11	23	20	16
I	7303299	7304690	F13G3.6.1_WBGene00008766	-	6	163,138,170,254,274,123,	0,212,401,643,944,1268,		protein coding gene	31	26	40	28	41	25	31	32	10	62	36	46	28	34	53	34	23	33	32	38	25	55	30	30
I	7303299	7304690	unproductive_splice_isoform_48_WBGene00008766	-	5	163,359,254,274,123,	0,212,643,944,1268,		protein coding gene	5	8	11	9	15	12	5	6	3	12	10	9	4	9	8	5	2	4	5	6	7	9	2	1
I	7304997	7307012	F13G3.7a.1_WBGene00008767	+	8	159,318,223,124,100,153,72,433,	0,199,564,832,1005,1152,1351,1582,		protein coding gene	41	25	39	49	40	40	34	39	22	59	38	50	24	31	44	30	17	25	24	32	12	23	18	16
I	7305003	7307010	F13G3.7b.1_WBGene00008767	+	8	153,309,223,124,100,153,72,431,	0,202,558,826,999,1146,1345,1576,		protein coding gene	29	25	25	17	23	18	11	21	11	24	25	27	17	19	22	9	11	9	20	12	7	17	12	10
I	7307116	7308626	F13G3.11.1_WBGene00008769	+	4	93,165,87,381,	0,627,835,1129,	mrpl-13	protein coding gene	103	67	94	77	78	74	40	51	26	81	60	62	44	38	65	49	38	44	39	61	37	61	35	37
I	7312796	7313525	F13G3.9.1_WBGene00003236	-	3	438,63,55,	0,568,674,	mif-3	protein coding gene	2	2	3	1	0	3	1	2	0	1	4	3	2	1	1	0	0	1	1	0	1	0	0	0
I	7312796	7314279	productive_splice_isoform_149_WBGene00003236	-	4	438,63,429,71,	0,568,674,1412,	mif-3	protein coding gene	371	217	294	220	256	279	209	191	121	304	249	242	176	176	227	226	159	175	156	218	128	223	144	112
I	7313624	7314279	F13G3.10b.1_WBGene00008768	-	3	275,63,71,	0,332,584,		protein coding gene	5	1	5	6	3	1	3	1	2	5	2	3	3	2	1	2	4	2	2	3	2	4	3	1
I	7313630	7314109	F13G3.10b.2_WBGene00008768	-	2	269,153,	0,326,		protein coding gene	7	4	4	2	4	2	0	1	2	3	2	4	1	1	2	4	3	0	3	3	3	4	2	3
I	7313635	7314277	F13G3.10a.1_WBGene00008768	-	2	264,69,	0,573,		protein coding gene	0	0	0	0	0	0	1	0	0	1	0	0	0	0	0	0	0	0	0	0	0	0	0	0
I	7317639	7318341	single_exon_productive_isoform_191_I:7317000	+	1	702,	0,	NA	NA	14	17	19	13	22	25	20	21	6	19	10	19	8	10	25	17	16	18	21	19	8	17	15	18
I	7317645	7318337	F52A8.1.1_WBGene00009915	+	2	245,378,	0,314,		protein coding gene	356	336	326	277	324	372	227	255	149	378	303	297	218	228	330	247	161	228	240	260	155	324	163	146
I	7318289	7321085	F52A8.2a.1_WBGene00001680	-	8	369,97,219,193,119,137,89,214,	0,471,860,1122,1547,1761,2446,2582,	gpb-2	protein coding gene	12	6	6	9	7	5	3	8	1	8	8	13	2	8	9	10	5	6	5	9	6	15	5	10
I	7345885	7347427	F52A8.5.2_WBGene00009918	-	4	487,80,63,137,	0,533,775,1405,	gcsh-2	protein coding gene	53	42	59	39	50	59	31	35	37	68	46	49	34	35	49	36	26	45	38	38	28	57	32	20
I	7345937	7346723	F52A8.5.1_WBGene00009918	-	3	435,80,63,	0,481,723,	gcsh-2	protein coding gene	7	4	5	5	4	10	2	3	3	4	3	1	4	5	5	3	3	3	1	5	4	5	3	1
I	7347221	7350386	F52A8.6b_WBGene00009919	+	6	281,107,79,242,424,411,	0,839,1207,1939,2231,2754,	kbrl-1	protein coding gene	6	6	2	8	6	6	6	6	3	6	10	18	5	7	12	7	3	2	7	6	1	7	6	1
I	7347363	7350386	F52A8.6a.1_WBGene00009919	+	6	166,107,79,242,424,411,	0,697,1065,1797,2089,2612,	kbrl-1	protein coding gene	36	39	41	32	45	55	34	38	15	42	53	50	24	28	41	36	24	28	24	23	15	23	12	16
I	7347663	7350385	F52A8.6d.1_WBGene00009919	+	6	233,107,79,242,424,410,	0,397,765,1497,1789,2312,	kbrl-1	protein coding gene	0	2	4	0	3	4	0	2	0	3	4	2	1	1	2	1	2	2	0	0	0	1	2	1
I	7348686	7350384	F52A8.6e.1_WBGene00009919	+	4	337,242,424,409,	0,474,766,1289,	kbrl-1	protein coding gene	5	2	1	5	2	2	2	2	0	3	3	3	4	2	1	1	1	2	5	2	2	5	0	1
I	7350308	7352217	F07A5.1a.1_WBGene00002136	-	8	203,46,282,252,284,210,200,70,	0,246,342,670,994,1325,1578,1839,	inx-14	protein coding gene	13	20	22	12	22	15	10	18	9	26	15	26	14	17	25	12	7	14	11	14	8	15	9	7
I	7350308	7352092	F07A5.1a.2_WBGene00002136	-	7	203,46,282,252,284,210,206,	0,246,342,670,994,1325,1578,	inx-14	protein coding gene	12	6	3	15	10	6	10	16	1	3	10	9	6	5	12	10	9	5	9	15	2	5	7	5
I	7350311	7352235	F07A5.1b.1_WBGene00002136	-	8	200,52,282,252,284,210,200,88,	0,243,339,667,991,1322,1575,1836,	inx-14	protein coding gene	16	35	31	20	28	41	23	28	14	34	50	35	28	19	24	20	11	21	10	18	14	13	18	4
I	7350311	7352092	productive_splice_isoform_123_WBGene00002136	-	7	200,52,282,252,284,210,206,	0,243,339,667,991,1322,1575,	inx-14	protein coding gene	11	20	15	13	17	13	14	19	5	18	18	25	12	13	13	6	5	9	7	10	9	6	8	2
I	7354490	7357213	F07A5.3.1_WBGene00008542	+	12	129,176,151,101,70,96,148,130,111,277,74,399,	0,177,403,621,767,882,1047,1289,1464,1876,2204,2324,	scav-6	protein coding gene	10	10	6	5	4	5	1	8	0	3	4	4	3	6	3	2	1	1	2	1	1	1	0	2
I	7376603	7383197	F07A5.7a.1_WBGene00006754	-	12	218,435,777,130,932,105,220,56,111,87,57,231,	0,283,992,1818,1997,3051,3463,4754,4857,5037,5170,6363,	unc-15	protein coding gene	12	7	4	0	6	3	4	4	1	4	4	1	0	2	1	0	0	0	0	0	0	0	0	1
I	7376603	7383197	F07A5.7a.2_WBGene00006754	-	11	718,777,130,932,105,220,56,111,87,57,231,	0,992,1818,1997,3051,3463,4754,4857,5037,5170,6363,	unc-15	protein coding gene	26	27	12	8	14	4	3	9	3	1	8	6	2	9	3	0	1	0	0	0	0	0	1	0
I	7376883	7383197	F07A5.7a.2-0_WBGene00006754	-	11	438,777,130,932,105,220,56,111,87,57,231,	0,712,1538,1717,2771,3183,4474,4577,4757,4890,6083,	unc-15	protein coding gene	0	0	1	1	0	0	0	1	0	0	0	0	0	0	0	0	0	0	0	0	0	0	0	0
I	7377294	7379328	F07A5.7b.1_WBGene00006754	-	4	27,777,130,728,	0,301,1127,1306,	unc-15	protein coding gene	4	4	4	3	3	4	1	0	0	2	2	0	0	0	1	0	0	0	0	0	0	0	0	0
I	7398709	7401023	C15A11.4.1_WBGene00007598	-	9	320,132,108,289,113,208,128,98,171,	0,369,562,783,1147,1541,1819,1991,2143,		protein coding gene	1	0	1	1	2	3	2	3	1	9	1	2	3	4	1	1	0	2	2	0	3	0	0	0
I	7403290	7404374	C15A11.6.1_WBGene00000638	-	2	860,163,	0,921,	col-62	protein coding gene	32	3	2	0	1	0	0	0	0	0	0	0	0	0	0	0	1	0	0	0	0	1	0	0
I	7404949	7408511	C15A11.7a.1_WBGene00007599	+	8	157,128,208,113,289,108,132,530,	0,204,395,882,1038,1375,2851,3032,		protein coding gene	2	9	5	2	9	5	2	5	4	4	4	7	5	10	4	15	8	8	16	13	11	13	9	10
I	7457151	7460756	ZK524.3a.1_WBGene00003074	-	9	312,289,75,519,169,242,212,763,153,	0,391,725,890,1460,1680,2272,2590,3452,	lars-2	protein coding gene	24	14	21	14	22	16	9	20	7	24	23	25	14	20	19	20	5	5	5	17	11	13	12	7
I	7460855	7466429	ZK524.4.1_WBGene00013994	-	15	786,192,519,83,113,93,95,414,401,103,142,166,180,117,164,	0,882,1206,1772,1904,2065,2284,2669,3620,4396,4547,4742,4966,5248,5410,		protein coding gene	19	28	23	18	31	20	14	29	9	24	37	18	7	20	20	16	7	15	12	11	4	9	2	4
I	7472619	7476946	T28F4.1.2_WBGene00012136	-	4	593,565,142,90,	0,823,1440,4237,		protein coding gene	6	8	8	6	8	7	3	11	5	10	12	6	3	5	4	7	1	3	13	18	2	17	9	9
I	7472625	7474201	T28F4.1.1_WBGene00012136	-	3	587,565,142,	0,817,1434,		protein coding gene	4	1	3	2	7	5	4	8	3	7	5	4	4	9	5	6	3	4	13	10	5	9	7	7
I	7475750	7476952	single_exon_unproductive_isoform_76_I:7475000	-	1	1202,	0,	NA	NA	1	1	0	1	1	0	0	1	0	0	2	0	1	1	1	0	2	0	4	2	1	9	4	6
I	7486800	7494652	T28F4.4b.1_WBGene00012139	-	14	145,134,171,172,611,112,182,394,102,137,221,122,290,25,	0,360,541,1195,1410,2244,2413,2640,3084,3236,6143,6944,7122,7827,		protein coding gene	10	6	9	5	7	8	4	7	4	12	3	5	6	1	23	5	0	6	4	8	6	2	1	2
I	7491815	7492934	T28F4.5.1_WBGene00012140	+	2	731,338,	0,781,		protein coding gene	216	151	318	130	165	92	150	176	65	237	195	199	151	172	267	128	91	187	94	122	103	97	82	107
I	7492056	7492934	single_exon_productive_isoform_192_I:7492000	+	1	878,	0,	NA	NA	5	1	1	1	2	2	1	5	0	2	1	2	0	1	3	3	0	2	2	1	0	1	1	1
I	7492335	7492928	T28F4.5.2_WBGene00012140	+	2	211,332,	0,261,		protein coding gene	106	92	141	54	87	64	96	113	46	134	112	115	54	82	138	96	60	102	62	62	63	77	41	48
I	7495436	7503577	C26C6.1a.1_WBGene00007042	+	15	131,998,343,527,946,758,176,101,72,411,226,437,287,124,464,	0,177,1227,1626,2231,3225,4175,4400,4548,5880,6388,6685,7168,7507,7677,	pbrm-1	protein coding gene	22	32	20	17	41	18	11	55	12	30	60	29	8	32	16	7	3	10	17	14	6	19	1	14
I	7501316	7503582	C26C6.1b.1_WBGene00007042	+	6	411,226,437,287,124,469,	0,508,805,1288,1627,1797,	pbrm-1	protein coding gene	2	3	2	3	5	4	4	5	2	8	5	6	1	5	5	2	2	0	2	4	4	4	1	2
I	7514075	7515126	C26C6.9.1_WBGene00007743	-	5	227,123,195,93,144,	0,272,441,750,907,		protein coding gene	25	16	15	11	17	10	13	13	7	10	2	15	8	8	17	10	7	12	7	5	5	7	2	2
I	7522115	7526716	C26C6.2.1_WBGene00001648	+	8	255,142,161,129,130,154,74,975,	0,555,1916,2281,2458,2923,3129,3626,	goa-1	protein coding gene	88	74	95	65	73	87	63	70	40	97	91	75	48	71	81	56	35	39	55	78	38	98	56	26
I	7536103	7542159	C26C6.5b.1_WBGene00000938	-	9	1505,217,135,122,85,199,623,669,157,	0,1668,1929,2360,3071,3199,3931,4875,5899,	dcp-66	protein coding gene	11	17	2	3	7	9	3	7	1	7	6	4	5	3	3	4	2	5	5	6	2	4	5	5
I	7553843	7554553	T25G3.1.1_WBGene00012029	+	3	60,96,403,	0,135,307,		protein coding gene	66	54	76	54	79	58	54	39	28	69	66	55	31	49	70	58	42	50	44	42	39	49	28	42
I	7554854	7559629	T25G3.2.1_WBGene00000496	+	10	254,142,602,92,348,1472,383,403,255,337,	0,302,488,1134,1274,1670,3188,3616,4072,4438,	chs-1	protein coding gene	60	105	92	66	126	75	43	127	36	87	141	109	39	98	83	53	28	38	34	39	21	53	15	19
I	7559838	7562349	T25G3.3.1_WBGene00012030	+	8	147,128,396,215,248,89,171,338,	0,192,370,1218,1479,1816,1953,2173,		protein coding gene	117	107	130	81	106	94	42	104	61	95	124	110	60	91	113	93	64	93	79	99	92	119	59	75
I	7564583	7567719	T25G3.4.1_WBGene00012031	+	6	110,102,531,1221,99,443,	0,159,317,896,2551,2693,	gpdh-3	protein coding gene	49	39	45	41	56	47	33	40	20	49	37	54	24	33	39	30	16	24	23	31	24	32	20	19
I	7567826	7570553	D2030.1.1_WBGene00008411	-	7	455,194,342,394,349,172,58,	0,806,1048,1443,1945,2338,2669,	mans-1	protein coding gene	86	81	65	86	95	71	58	89	34	111	104	106	56	73	80	77	40	64	46	70	37	78	51	38
I	7574239	7578537	D2030.2a.1_WBGene00008412	+	6	119,188,404,750,236,302,	0,1711,2335,2855,3680,3996,		protein coding gene	45	23	31	32	20	29	16	20	22	54	30	28	29	22	40	30	22	28	24	21	14	29	17	8
I	7574275	7578599	D2030.2a.2_WBGene00008412	+	6	83,188,404,750,236,364,	0,1675,2299,2819,3644,3960,		protein coding gene	44	51	61	28	45	48	41	45	20	60	58	61	29	36	81	51	33	39	43	43	29	32	21	20
I	7575949	7578517	D2030.2b.1_WBGene00008412	+	5	189,404,750,236,282,	0,625,1145,1970,2286,		protein coding gene	5	3	8	1	2	7	4	1	1	8	5	4	1	3	4	3	1	1	1	2	3	5	5	1
I	7578546	7580833	D2030.3.1_WBGene00008413	-	6	426,189,270,236,415,65,	0,474,711,1424,1727,2222,		protein coding gene	80	80	93	71	78	91	35	73	42	103	100	98	43	63	92	66	43	50	45	54	34	71	45	36
I	7580943	7581628	D2030.4.1_WBGene00008414	-	3	274,105,119,	0,379,566,		protein coding gene	485	334	372	271	300	296	184	189	124	239	195	198	125	118	212	179	129	170	133	191	137	205	96	105
I	7582105	7583333	D2030.5.1_WBGene00008415	+	3	78,126,607,	0,152,621,	mce-1	protein coding gene	64	45	49	40	50	38	43	27	15	54	40	34	28	27	35	30	17	25	15	17	12	23	18	17
I	7583826	7585340	D2030.12.2-0_WBGene00008421	+	4	286,182,144,120,	0,979,1205,1394,		protein coding gene	9	2	4	0	1	3	2	0	1	2	4	4	1	1	2	1	3	2	0	1	0	3	1	2
I	7585328	7588367	D2030.6.1_WBGene00004178	-	9	341,187,238,175,365,442,243,315,360,	0,386,619,905,1127,1538,2024,2315,2679,	prg-1	protein coding gene	83	138	98	92	161	96	70	189	43	141	229	122	65	172	102	95	38	63	59	69	59	89	47	45
I	7588579	7590565	D2030.7.1_WBGene00008417	+	9	235,66,171,267,310,145,123,94,130,	0,287,403,619,929,1334,1523,1691,1856,		protein coding gene	146	117	122	138	156	141	94	115	55	180	142	158	104	108	141	107	63	104	75	78	78	94	73	73
I	7590272	7591206	D2030.11.2_WBGene00008420	+	4	92,156,162,131,	0,389,598,803,		protein coding gene	86	57	70	59	99	107	81	69	33	136	80	101	71	63	82	77	52	72	57	63	52	84	43	47
I	7591287	7595372	D2030.8.1_WBGene00008418	+	10	97,107,110,339,203,132,79,237,162,751,	0,144,464,621,1584,1846,2023,2396,3126,3334,		protein coding gene	77	43	67	73	81	81	50	71	36	70	91	82	32	64	77	49	27	44	40	52	28	40	33	33
I	7591298	7595372	D2030.8.2_WBGene00008418	+	10	86,107,110,339,203,132,79,237,162,751,	0,133,453,610,1573,1835,2012,2385,3115,3323,		protein coding gene	8	1	10	4	12	8	9	7	5	10	9	11	4	7	10	7	0	3	3	6	5	5	2	3
I	7595775	7602221	D2030.9a.2_WBGene00008419	+	10	835,77,141,250,247,211,180,211,107,525,	0,894,2520,3046,3345,3650,4378,4635,5505,5921,	wdr-23	protein coding gene	10	10	6	5	4	12	9	7	5	5	6	8	3	7	9	5	5	4	4	8	1	7	2	4
I	7596504	7602208	D2030.9c.1_WBGene00008419	+	10	106,77,141,250,247,211,180,187,107,512,	0,165,1791,2317,2616,2921,3649,3930,4776,5192,	wdr-23	protein coding gene	20	11	12	9	17	13	8	8	6	17	19	16	10	10	23	9	3	10	6	10	4	12	11	2
I	7596506	7602221	D2030.9a.1_WBGene00008419	+	10	104,77,141,250,247,211,180,211,107,525,	0,163,1789,2315,2614,2919,3647,3904,4774,5190,	wdr-23	protein coding gene	10	20	19	8	9	23	13	15	5	22	25	25	14	18	19	16	7	6	8	17	3	9	10	5
I	7597013	7602207	D2030.9b.1_WBGene00008419	+	9	199,141,250,247,211,180,211,107,511,	0,1282,1808,2107,2412,3140,3397,4267,4683,	wdr-23	protein coding gene	10	15	6	7	6	7	6	6	3	10	9	8	5	6	10	6	3	1	5	8	4	9	4	2
I	7597013	7597547	single_exon_productive_isoform_193_I:7597000	+	1	534,	0,	NA	NA	0	0	0	0	0	0	1	0	0	0	0	0	0	0	0	0	0	0	1	0	0	0	0	0
I	7634491	7639785	F29D11.2.1_WBGene00009254	-	14	444,361,171,181,596,427,150,421,225,103,171,207,103,270,	0,503,921,1629,1870,2516,2998,3200,3668,4236,4397,4616,4880,5024,	capg-1	protein coding gene	29	45	25	22	46	31	13	39	21	29	43	26	21	38	28	21	6	12	16	17	13	24	12	14
I	7640347	7641767	F26A3.1.1_WBGene00009140	-	6	202,184,108,236,183,151,	0,248,479,632,1036,1269,		protein coding gene	63	43	52	44	36	39	35	58	26	70	66	50	45	38	51	48	37	49	33	58	58	56	46	44
I	7641884	7643328	F26A3.2a.2_WBGene00009141	-	4	607,209,182,156,	0,710,1013,1288,	ncbp-2	protein coding gene	79	72	78	41	72	58	44	55	37	71	48	61	49	36	59	53	23	36	47	56	25	54	20	28
I	7643430	7644222	F26A3.8c_WBGene00004508	-	3	370,120,205,	0,417,587,	rrf-1	protein coding gene	0	0	0	1	0	1	3	1	1	2	0	1	1	0	1	0	1	0	2	0	0	0	1	0
I	7643431	7649777	F26A3.8a.1_WBGene00004508	-	20	369,120,250,527,136,180,272,202,458,112,363,180,543,267,180,144,123,321,159,118,	0,416,586,1140,1719,1907,2132,2449,2706,3211,3373,3780,4037,4628,4956,5214,5406,5604,5975,6228,	rrf-1	protein coding gene	5	22	22	8	25	14	8	24	5	15	30	14	12	21	14	12	3	7	6	2	6	5	2	8
I	7650340	7656338	F26A3.3.1_WBGene00001214	-	15	493,370,530,139,180,474,443,112,378,1182,135,141,375,165,174,	0,545,964,1541,1728,1953,2494,2985,3145,3567,4794,5007,5197,5616,5824,	ego-1	protein coding gene	4	25	11	6	31	10	2	29	8	9	20	18	3	21	6	4	3	8	4	2	1	5	2	5
I	7656977	7658291	F26A3.4.1_WBGene00009142	-	4	377,108,100,362,	0,431,639,952,		protein coding gene	106	110	131	44	69	66	35	44	22	56	37	34	22	27	33	57	22	45	33	24	40	35	13	22
I	7656977	7658293	single_exon_productive_isoform_194_I:7656000	-	1	1316,	0,	NA	NA	0	0	2	0	2	2	1	1	1	4	1	0	0	2	1	2	0	1	0	0	1	0	0	1
I	7670154	7672714	F26A3.6.1_WBGene00009144	-	7	328,143,241,185,162,442,135,	0,371,574,1164,1522,1930,2425,	del-3	protein coding gene	1	0	0	0	1	1	0	1	1	1	0	0	0	0	0	1	0	0	2	2	1	4	3	0
I	7674728	7676402	F26A3.7.2_WBGene00009145	-	7	205,288,96,102,204,61,131,	0,447,779,934,1084,1338,1543,		protein coding gene	18	20	12	14	13	11	7	7	5	22	13	11	9	7	11	10	4	11	15	7	10	12	7	5
I	7674733	7676127	F26A3.7.1_WBGene00009145	-	6	200,288,96,102,204,61,	0,442,774,929,1079,1333,		protein coding gene	1	4	6	1	1	4	1	2	1	2	1	2	2	2	6	1	1	2	3	2	0	2	1	3
I	7676667	7679046	T24B1.1.1_WBGene00011975	+	8	86,200,158,232,220,158,355,514,	0,132,377,582,868,1132,1458,1865,		protein coding gene	48	37	25	26	39	16	20	15	16	33	25	33	23	16	27	21	22	17	11	13	17	27	10	12
I	7676667	7679046	unproductive_splice_isoform_49_WBGene00011975	+	7	86,200,158,232,422,355,514,	0,132,377,582,868,1458,1865,		protein coding gene	1	1	0	0	1	1	0	1	0	3	0	1	0	2	0	1	0	2	1	0	0	1	0	1
I	7679447	7680833	T23G11.7a.1_WBGene00011972	+	2	105,1100,	0,286,		protein coding gene	11	13	13	14	20	13	17	20	8	13	18	20	9	15	19	10	6	17	10	17	7	14	7	7
I	7679453	7683045	T23G11.7b.1_WBGene00011972	+	7	99,137,78,72,124,129,563,	0,1430,1611,2164,2419,2597,3029,		protein coding gene	87	95	84	82	72	99	72	83	43	94	97	77	71	77	99	61	54	55	68	92	42	93	32	44
I	7683340	7694210	T23G11.5a.1_WBGene00011970	+	9	50,348,220,129,38,124,99,251,643,	0,96,686,1608,1784,7880,9781,9931,10227,	rlbp-1	protein coding gene	56	45	55	38	54	51	43	65	35	100	74	82	55	52	70	60	31	51	54	50	22	61	28	35
I	7685065	7689403	T23G11.6a.1_WBGene00011971	-	12	393,83,115,233,79,370,248,153,105,186,108,207,	0,873,1525,1707,1985,2117,2531,2833,3577,3738,3977,4131,	lron-9	protein coding gene	3	4	4	2	1	2	2	1	0	2	0	1	0	4	2	0	0	0	2	0	1	1	2	0
I	7685065	7686204	T23G11.6c.1_WBGene00011971	-	3	393,83,47,	0,873,1092,	lron-9	protein coding gene	4	7	3	0	4	0	3	4	0	1	3	1	1	2	3	5	4	4	9	9	3	15	10	5
I	7694319	7695232	T23G11.4.1_WBGene00011969	+	2	101,708,	0,205,		protein coding gene	86	79	65	57	63	85	53	54	37	117	76	69	61	64	92	88	53	73	56	67	69	96	34	55
I	7695680	7698222	T23G11.3.1_WBGene00001595	+	8	204,202,138,125,117,144,213,1076,	0,255,503,686,856,1021,1210,1466,	gld-1	protein coding gene	477	477	397	342	474	488	296	419	179	469	485	363	240	359	404	290	137	160	222	262	150	265	165	136
I	7699681	7700958	T23G11.2.1_WBGene00001647	+	4	225,163,365,379,	0,272,485,898,	gna-2	protein coding gene	276	255	254	212	279	274	187	267	123	319	308	276	129	204	294	200	126	160	119	157	124	141	121	87
I	7701171	7701391	single_exon_productive_isoform_195_WBGene00077728	+	1	220,	0,		protein coding gene	28	31	44	10	32	41	18	24	13	17	34	32	8	17	25	13	15	5	7	6	2	13	11	4
I	7702428	7704580	F27D4.1.1_WBGene00009187	+	7	53,93,130,291,257,111,195,	0,190,482,657,1494,1800,1957,		protein coding gene	199	186	172	116	171	153	93	140	82	209	164	133	73	104	118	96	54	76	88	95	61	112	74	58
I	7704510	7707056	F27D4.2b.3_WBGene00009188	-	3	950,652,209,	0,1456,2337,	lsy-22	protein coding gene	3	7	2	2	1	0	1	7	0	1	7	2	2	6	3	0	2	0	2	4	2	5	3	1
I	7704529	7718639	F27D4.2a.2_WBGene00009188	-	4	937,652,202,198,	0,1437,2318,13912,	lsy-22	protein coding gene	10	9	8	2	9	11	5	10	4	9	12	12	5	3	6	7	2	7	4	4	3	3	5	1
I	7704529	7707056	F27D4.2a.4_WBGene00009188	-	3	937,652,209,	0,1437,2318,	lsy-22	protein coding gene	6	8	5	2	7	2	2	5	1	3	4	6	4	4	0	2	2	6	3	2	2	2	1	1
I	7704563	7718497	F27D4.2a.3_WBGene00009188	-	4	903,655,202,56,	0,1403,2284,13878,	lsy-22	protein coding gene	15	29	17	9	21	16	14	21	10	22	30	15	7	13	15	14	7	4	2	14	5	23	9	4
I	7704563	7718516	F27D4.2b.1_WBGene00009188	-	4	897,655,202,75,	0,1403,2284,13878,	lsy-22	protein coding gene	7	15	10	6	11	11	9	8	5	7	11	6	3	17	12	5	2	3	7	12	5	14	3	4
I	7704563	7718505	F27D4.2b.2_WBGene00009188	-	4	897,652,202,64,	0,1403,2284,13878,	lsy-22	protein coding gene	8	6	6	2	10	5	4	5	6	8	8	6	2	4	6	6	5	4	3	6	3	7	5	3
I	7704563	7707056	F27D4.2b.4_WBGene00009188	-	3	897,655,209,	0,1403,2284,	lsy-22	protein coding gene	5	10	5	5	6	3	5	8	0	4	4	9	4	6	3	2	4	4	3	4	2	10	1	1
I	7704565	7707049	F27D4.2a.1_WBGene00009188	-	3	901,655,202,	0,1401,2282,	lsy-22	protein coding gene	3	3	5	2	3	1	2	3	1	7	3	1	0	4	4	0	3	2	1	0	2	1	2	0
I	7722083	7723116	F27D4.3_WBGene00014746	+	4	82,358,146,265,	0,133,542,768,		pseudogene	17	13	18	15	15	13	10	7	3	9	10	10	11	11	7	8	12	7	8	7	9	17	15	7
I	7723755	7724656	F27D4.7.1_WBGene00009191	-	3	553,84,92,	0,647,809,		protein coding gene	119	91	96	86	87	88	69	75	41	103	80	100	70	70	98	74	44	54	47	57	35	74	54	40
I	7725018	7727112	F27D4.4a.1_WBGene00009189	+	8	272,150,83,189,144,102,115,316,	0,320,518,652,960,1190,1345,1778,		protein coding gene	132	123	109	121	105	98	73	89	42	159	121	96	84	81	124	113	62	85	77	81	101	103	63	59
I	7727256	7729089	F27D4.5.2_WBGene00006518	+	5	409,474,87,172,201,	0,455,1264,1414,1632,	bckd-1B	protein coding gene	25	21	24	17	29	7	11	14	7	21	12	18	12	17	10	12	7	13	11	18	6	9	8	7
I	7727266	7729092	F27D4.5.1_WBGene00006518	+	4	399,474,87,422,	0,445,1254,1404,	bckd-1B	protein coding gene	122	122	113	55	82	99	50	54	42	69	74	60	29	31	59	48	26	25	21	29	29	33	22	17
I	7729183	7729878	F27D4.8.1_WBGene00077543	+	2	168,180,	0,515,		protein coding gene	59	43	73	57	63	69	60	89	35	163	92	108	71	75	101	84	58	68	56	61	51	58	34	44
I	7755730	7756572	single_exon_productive_isoform_196_I:7755000	+	1	842,	0,	NA	NA	3	0	0	1	2	3	1	1	0	3	2	3	1	2	1	7	2	1	12	13	8	23	12	7
I	7755777	7756578	productive_splice_isoform_124_WBGene00010291	+	2	81,669,	0,132,		protein coding gene	1	3	5	1	6	7	2	0	0	1	2	2	2	3	0	2	2	2	19	14	12	22	21	15
I	7766531	7772231	H15N14.2a.1_WBGene00003818	-	13	433,209,80,201,157,450,418,249,78,216,175,64,74,	0,1000,1254,1380,1633,1836,2347,2815,3110,3234,3533,5450,5626,	nsf-1	protein coding gene	39	38	37	34	58	37	19	43	19	38	44	39	25	31	30	25	19	18	21	18	11	27	14	11
I	7766837	7770156	H15N14.2b.1_WBGene00003818	-	11	127,209,80,201,157,450,418,249,78,216,92,	0,694,948,1074,1327,1530,2041,2509,2804,2928,3227,	nsf-1	protein coding gene	3	2	1	1	5	2	2	7	0	0	1	5	0	5	1	1	1	0	0	3	2	4	0	1
I	7773415	7777469	H15N14.1d.1_WBGene00000079	+	11	97,69,138,101,247,60,532,262,270,327,658,	0,597,717,1227,1379,1677,1786,2367,2701,3018,3396,	adr-1	protein coding gene	3	6	4	1	5	6	1	2	1	1	3	2	2	0	3	1	0	2	2	0	3	2	1	0
I	7773415	7777655	productive_splice_isoform_125_WBGene00000079	+	13	97,69,138,198,101,247,69,532,262,270,327,520,267,	0,597,717,982,1227,1379,1668,1786,2367,2701,3018,3396,3973,	adr-1	protein coding gene	1	4	2	2	0	3	1	4	1	2	8	1	0	5	4	2	1	3	1	0	4	1	1	1
I	7773415	7777655	productive_splice_isoform_126_WBGene00000079	+	13	97,69,138,198,101,247,60,532,262,270,327,520,267,	0,597,717,982,1227,1379,1677,1786,2367,2701,3018,3396,3973,	adr-1	protein coding gene	1	7	5	1	4	4	3	2	2	5	8	3	1	8	3	4	0	5	5	4	4	3	3	4
I	7773415	7777655	productive_splice_isoform_127_WBGene00000079	+	13	97,69,138,198,101,247,60,538,262,270,327,520,267,	0,597,717,982,1227,1379,1677,1780,2367,2701,3018,3396,3973,	adr-1	protein coding gene	8	9	13	8	11	9	1	14	5	10	7	11	6	9	12	3	4	3	1	1	2	4	1	3
I	7773417	7777655	H15N14.1c.1_WBGene00000079	+	13	95,69,138,198,101,247,69,538,262,270,327,520,267,	0,595,715,980,1225,1377,1666,1778,2365,2699,3016,3394,3971,	adr-1	protein coding gene	4	11	5	2	9	3	4	4	2	3	5	7	1	8	6	2	0	4	1	2	3	0	4	1
I	7773417	7777652	H15N14.1e.1_WBGene00000079	+	12	95,69,138,101,247,60,532,262,270,327,520,264,	0,595,715,1225,1377,1675,1784,2365,2699,3016,3394,3971,	adr-1	protein coding gene	4	9	6	1	5	2	0	3	1	3	4	3	2	3	0	5	1	2	3	2	3	2	2	1
I	7800454	7801822	D2005.2.1_WBGene00003746	-	4	416,296,65,65,	0,491,1128,1303,	nlp-8	protein coding gene	4	8	9	2	4	2	5	2	3	4	5	4	3	4	6	4	4	3	5	11	3	18	7	3
I	7813761	7815042	D2005.3.1_WBGene00008398	-	5	214,98,69,63,61,	0,476,625,781,1220,		protein coding gene	118	120	141	80	165	166	109	88	66	192	134	144	65	93	144	114	89	96	97	129	88	125	73	68
I	7814948	7819410	D2005.4.1_WBGene00008399	+	16	135,70,442,103,140,363,98,271,153,217,240,83,220,92,669,211,	0,299,416,907,1087,1293,1701,1845,2163,2366,2694,2979,3114,3381,3523,4251,		protein coding gene	7	10	16	12	10	8	4	9	11	8	16	11	6	10	9	9	0	7	2	9	8	11	4	4
I	7814981	7819413	D2005.4.3_WBGene00008399	+	16	102,63,442,103,140,363,98,271,153,217,240,83,220,92,669,214,	0,273,383,874,1054,1260,1668,1812,2130,2333,2661,2946,3081,3348,3490,4218,		protein coding gene	2	3	1	1	3	3	1	6	0	0	2	3	0	0	2	3	2	2	3	2	1	2	0	0
I	7815247	7819409	D2005.4.2_WBGene00008399	+	15	70,442,103,140,363,98,271,153,217,240,83,220,92,669,210,	0,117,608,788,994,1402,1546,1864,2067,2395,2680,2815,3082,3224,3952,		protein coding gene	3	6	5	6	5	4	2	2	0	6	2	6	1	2	2	3	0	2	3	2	0	2	1	0
I	7819578	7820478	D2005.7.1_WBGene00086551	+	3	190,213,306,	0,240,594,		protein coding gene	134	119	114	118	112	133	93	117	51	150	140	138	76	96	143	116	66	90	89	100	76	127	54	60
I	7820830	7826378	D2005.5.1_WBGene00008400	+	15	110,174,76,82,525,126,182,182,326,281,909,101,139,107,190,	0,169,596,719,846,1558,1730,1993,2372,3134,3458,4806,4963,5149,5358,	drh-3	protein coding gene	18	23	19	11	27	26	5	35	8	13	32	20	7	20	22	11	6	14	6	14	14	6	8	8
I	7826441	7831629	F30F8.2.1_WBGene00009271	-	7	412,247,281,92,511,148,213,	0,834,1408,2030,2630,3345,4975,	glna-3	protein coding gene	4	1	1	0	1	5	1	2	1	3	1	1	2	2	3	0	0	3	0	1	1	3	0	1
I	7832662	7835453	F30F8.1.1_WBGene00009270	-	11	431,105,138,228,202,191,315,177,252,89,209,	0,476,625,807,1081,1331,1570,1929,2151,2448,2582,		protein coding gene	54	60	55	43	95	65	26	83	28	69	89	61	49	60	81	40	27	35	47	33	29	26	15	27
I	7835812	7836967	F30F8.3.1_WBGene00009272	+	4	122,217,240,428,	0,173,439,727,	gras-1	protein coding gene	196	177	210	178	194	217	150	173	94	290	233	237	159	168	230	168	108	143	127	162	101	133	106	85
I	7837062	7840020	F30F8.9b.2_WBGene00009276	+	9	78,122,116,83,127,60,141,82,352,	0,165,541,781,1709,1886,1990,2459,2606,		protein coding gene	15	7	0	13	5	2	3	3	3	7	1	2	6	3	6	7	1	4	3	3	4	5	2	1
I	7837062	7840020	unproductive_splice_isoform_50_WBGene00009276	+	8	78,122,116,127,60,141,82,352,	0,165,541,1709,1886,1990,2459,2606,		protein coding gene	4	4	3	4	3	7	3	6	2	11	4	6	5	5	6	2	3	4	4	0	2	5	4	0
I	7837063	7840022	F30F8.9a.1_WBGene00009276	+	9	77,122,116,83,127,60,141,82,354,	0,164,540,1546,1708,1885,1989,2458,2605,		protein coding gene	41	35	39	35	35	31	27	38	16	50	30	41	17	26	38	35	18	19	22	32	22	22	19	13
I	7837063	7840022	F30F8.9b.1_WBGene00009276	+	9	77,122,116,83,127,60,141,82,354,	0,164,540,780,1708,1885,1989,2458,2605,		protein coding gene	2	3	5	2	2	3	5	4	2	3	4	5	4	5	7	9	3	1	4	2	4	4	3	2
I	7840441	7847327	F30F8.10a.1_WBGene00009277	+	4	90,285,233,646,	0,1734,5957,6240,		protein coding gene	25	19	28	36	24	22	26	30	9	43	37	30	21	34	36	38	27	19	30	31	25	38	24	24
I	7842168	7847329	F30F8.10b.1_WBGene00009277	+	3	292,233,648,	0,4230,4513,		protein coding gene	0	1	2	0	1	5	3	1	0	5	2	1	0	1	2	2	0	2	1	2	1	5	1	2
I	7847241	7848892	F30F8.5a.1_WBGene00009274	-	4	152,44,510,228,	0,203,820,1423,		protein coding gene	8	2	3	3	1	0	4	2	0	3	0	4	1	1	0	1	1	1	0	1	1	1	1	0
I	7847245	7848920	F30F8.5b.1_WBGene00009274	-	4	148,40,510,256,	0,203,816,1419,		protein coding gene	1	0	0	0	0	3	0	0	0	0	2	1	0	0	1	3	0	0	0	0	0	0	0	1
I	7848863	7853640	F30F8.8.2_WBGene00006386	+	8	267,245,380,191,516,375,137,257,	0,949,1663,2093,2901,3591,4013,4520,	taf-5	protein coding gene	72	50	55	61	56	69	47	63	32	93	68	65	49	63	79	68	36	64	47	39	49	47	33	37
I	7849812	7853636	F30F8.8.1_WBGene00006386	+	7	245,380,191,516,375,137,253,	0,714,1144,1952,2642,3064,3571,	taf-5	protein coding gene	2	5	7	2	2	2	1	3	2	5	9	6	2	5	8	4	1	4	3	4	4	1	3	4
I	7853749	7857853	R11A5.1a.1_WBGene00000163	+	8	77,79,711,123,135,994,422,404,	0,191,320,1113,1656,1840,3103,3700,	apb-3	protein coding gene	0	1	0	2	2	0	0	0	0	2	2	0	0	2	3	3	0	0	1	5	1	2	0	2
I	7853749	7857853	R11A5.1b.1_WBGene00000163	+	8	77,79,711,93,135,994,422,404,	0,191,320,1113,1656,1840,3103,3700,	apb-3	protein coding gene	9	7	6	10	3	13	1	6	6	7	12	8	8	4	9	6	4	6	6	5	5	9	4	3
I	7857755	7859417	R11A5.2.1_WBGene00011230	-	4	531,116,391,224,	0,797,962,1438,	nud-2	protein coding gene	153	122	103	120	106	123	74	94	35	132	116	117	64	79	105	103	93	61	69	97	57	147	64	55
I	7862782	7863569	R11A5.3.1-0_WBGene00011231	-	2	456,188,	0,599,		protein coding gene	28	28	24	17	32	29	10	13	3	6	7	7	1	12	9	21	6	13	25	24	18	71	16	26
I	7866135	7872100	R11A5.4a.1_WBGene00011232	+	5	301,105,1166,307,568,	0,348,3831,5042,5397,	pck-2	protein coding gene	20	58	66	24	80	39	27	123	29	57	112	57	22	82	55	38	20	36	38	38	36	33	16	29
I	7866248	7872080	R11A5.4a.2_WBGene00011232	+	6	59,90,105,1166,307,548,	0,98,235,3718,4929,5284,	pck-2	protein coding gene	4	3	3	0	3	4	3	6	1	2	11	2	3	2	5	2	1	1	2	4	2	2	0	1
I	7866367	7872080	R11A5.4a.1-0_WBGene00011232	+	5	69,105,1166,307,548,	0,116,3599,4810,5165,	pck-2	protein coding gene	21	18	16	4	25	17	5	25	11	9	18	15	0	10	9	5	4	7	2	4	2	7	4	6
I	7866555	7871883	R11A5.4d.1_WBGene00011232	+	4	33,1166,307,351,	0,3411,4622,4977,	pck-2	protein coding gene	8	11	10	1	11	5	1	10	1	5	6	6	3	9	4	2	3	2	3	4	2	1	1	1
I	7869095	7872077	R11A5.4b.1_WBGene00011232	+	3	2037,307,545,	0,2082,2437,	pck-2	protein coding gene	31	23	23	12	20	12	8	16	8	11	19	14	12	11	9	5	4	7	5	4	5	2	2	2
I	7884318	7885765	F55D12.1.1_WBGene00010110	+	4	163,111,78,297,	0,489,831,1150,		protein coding gene	1	4	3	1	3	3	0	1	3	3	2	1	1	1	2	0	1	1	2	2	1	0	1	3
I	7889309	7894864	F55D12.2a.1_WBGene00010111	+	15	302,194,108,114,79,278,87,105,121,139,205,189,170,142,301,	0,2133,2375,2528,2725,2887,3214,3372,3529,3955,4139,4480,4715,4931,5254,		protein coding gene	8	3	2	3	5	0	0	2	1	4	6	3	4	2	1	4	0	1	0	4	3	2	0	1
I	7906825	7914271	F55D12.5a.1_WBGene00010113	-	7	544,291,622,260,117,76,420,	0,881,1845,3264,4563,5264,7026,		protein coding gene	21	23	6	15	19	16	6	11	5	14	19	10	3	23	15	8	5	4	7	14	4	12	4	2
I	7913936	7918341	F20G4.2.1_WBGene00008991	-	5	331,121,103,743,381,	0,2304,2713,3236,4024,		protein coding gene	2	5	1	3	5	3	1	6	4	3	4	3	1	9	2	1	1	1	2	3	1	1	0	1
I	7918437	7926503	F20G4.1.2_WBGene00008990	-	13	437,656,818,366,105,899,384,408,415,375,117,78,86,	0,1871,2807,3759,4168,4321,5472,5981,6436,7237,7656,7823,7980,	smgl-1	protein coding gene	5	11	6	4	10	5	1	17	6	4	22	12	2	12	3	1	6	3	4	3	3	5	0	3
I	7918446	7926338	F20G4.1.1_WBGene00008990	-	12	428,656,818,366,105,899,384,408,415,375,117,78,	0,1862,2798,3750,4159,4312,5463,5972,6427,7228,7647,7814,	smgl-1	protein coding gene	3	1	2	1	9	7	0	3	2	2	4	5	1	2	2	2	0	3	0	2	3	1	0	1
I	7926622	7934577	F20G4.3.1_WBGene00003777	-	15	576,447,865,690,189,123,247,159,146,2096,163,226,185,303,79,	0,623,1116,2028,2769,3280,3450,3739,4070,4263,6404,6614,6891,7522,7876,	nmy-2	protein coding gene	29	10	14	27	12	16	17	7	4	20	15	8	17	13	17	13	10	9	8	7	5	13	13	4
I	7926890	7934577	F20G4.3.1-1_WBGene00003777	-	15	308,447,865,690,189,123,247,159,146,2096,163,226,185,303,79,	0,355,848,1760,2501,3012,3182,3471,3802,3995,6136,6346,6623,7254,7608,	nmy-2	protein coding gene	4	27	10	3	32	16	6	12	4	8	22	9	2	14	7	6	5	4	6	3	3	6	2	5
I	7936263	7938328	T22C1.1.1_WBGene00011912	+	5	60,443,87,337,823,	0,202,701,860,1242,		protein coding gene	107	109	110	81	119	100	64	99	44	111	104	105	68	77	102	86	42	69	62	86	49	94	54	40
I	7937437	7938487	T22C1.2.1_WBGene00011913	-	5	296,133,95,169,98,	0,341,522,681,952,	glb-26	protein coding gene	3	1	2	0	2	0	0	2	1	0	1	0	1	0	0	0	0	0	0	1	0	0	1	1
I	7938559	7940144	T22C1.3.1_WBGene00011914	+	6	92,172,274,220,269,323,	0,138,361,681,942,1262,	pigu-1	protein coding gene	83	67	69	66	79	73	51	81	30	97	98	88	50	45	81	56	35	55	36	67	50	74	49	42
I	7940133	7940728	T22C1.4.1_WBGene00011915	-	4	214,68,86,57,	0,295,410,538,	ctf-8	protein coding gene	98	111	134	112	145	139	120	106	56	166	130	111	91	77	125	93	81	68	69	64	73	77	64	59
I	7940892	7941994	T22C1.5.1_WBGene00011916	+	4	104,162,191,466,	0,154,364,636,		protein coding gene	1	1	3	1	1	1	0	0	0	0	0	0	0	0	0	0	0	0	0	0	0	0	0	0
I	7941044	7942567	unproductive_splice_isoform_64_WBGene00011916	+	3	164,191,1039,	0,212,484,		protein coding gene	11	16	9	8	13	17	7	17	6	15	18	19	12	10	21	6	6	15	6	13	6	11	6	2
I	7942718	7945551	T22C1.6.1_WBGene00011917	+	6	238,122,60,75,581,406,	0,807,981,1191,1307,2427,		protein coding gene	73	52	40	63	68	57	60	59	17	98	90	61	53	54	79	58	32	36	62	54	29	84	45	33
I	7958646	7960158	T22C1.9.1_WBGene00011919	+	4	167,88,362,285,	0,211,635,1227,		protein coding gene	11	2	0	0	2	0	0	1	0	0	0	0	0	0	0	0	0	0	0	0	0	0	1	0
I	7962051	7972443	T22C1.10a.1_WBGene00004318	+	12	113,258,245,600,147,653,571,211,65,288,393,545,	0,164,469,906,1625,2290,3396,4634,8475,8637,9401,9847,	rbg-2	protein coding gene	11	18	15	12	32	16	5	18	6	14	17	17	4	9	12	11	3	10	12	3	4	13	4	2
I	7962110	7972291	T22C1.10b.1_WBGene00004318	+	12	52,258,245,600,147,653,571,211,65,288,393,393,	0,105,410,847,1566,2231,3337,4575,8416,8578,9342,9788,	rbg-2	protein coding gene	1	0	0	0	2	1	0	2	0	0	2	2	0	1	1	1	1	0	0	1	1	1	0	1
I	7966913	7968693	T22C1.11.1_WBGene00011920	-	5	208,87,639,432,103,	0,259,401,1088,1677,		protein coding gene	10	16	7	12	19	17	6	11	5	15	15	18	14	7	13	10	5	11	15	8	7	11	10	9
I	7995733	7996735	C54G4.5.1_WBGene00008315	+	4	131,87,88,247,	0,479,617,755,		protein coding gene	1	2	2	3	0	0	1	0	2	5	4	1	0	2	4	2	1	2	3	1	2	3	2	3
I	8014405	8019581	C54G4.1d.1_WBGene00008311	+	12	227,398,147,307,173,232,90,98,109,277,148,661,	0,497,1275,1466,1878,2175,2466,2728,3378,3733,4064,4515,	rskn-2	protein coding gene	16	7	11	0	5	6	2	5	2	7	8	8	1	3	4	6	2	4	5	2	2	2	4	4
I	8014411	8019577	C54G4.1a.1_WBGene00008311	+	12	221,398,147,307,173,232,90,122,109,277,148,657,	0,491,1269,1460,1872,2169,2460,2722,3372,3727,4058,4509,	rskn-2	protein coding gene	4	5	6	3	2	4	0	3	1	1	0	5	1	3	2	5	0	5	5	0	1	3	0	0
I	8019500	8022646	C54G4.7.1_WBGene00008317	+	6	162,139,190,88,179,917,	0,211,1285,1543,1680,2229,		protein coding gene	6	23	16	8	15	19	19	6	10	22	21	25	2	15	31	13	7	22	13	16	12	19	13	13
I	8019577	8020901	C54G4.6.1_WBGene00008316	-	5	253,153,104,135,100,	0,523,719,1042,1224,	dod-18	protein coding gene	58	46	55	44	36	53	44	50	29	73	63	71	45	42	60	45	36	54	30	44	42	42	28	27
I	8019711	8022645	C54G4.7.2_WBGene00008317	+	5	139,190,88,179,916,	0,1074,1332,1469,2018,		protein coding gene	1	1	1	2	2	2	0	2	1	1	0	1	0	0	4	1	0	1	1	1	0	0	0	1
I	8020764	8022734	C54G4.7.3_WBGene00008317	+	4	211,88,179,1005,	0,279,416,965,		protein coding gene	5	1	3	2	0	3	0	2	1	2	2	2	0	2	3	1	2	3	2	0	1	5	2	2
I	8022673	8024422	C54G4.8.1_WBGene00000869	-	6	707,195,249,100,155,49,	0,760,1001,1301,1447,1700,	cyc-1	protein coding gene	257	179	175	101	130	138	88	118	71	151	149	145	96	107	124	106	65	109	128	156	89	183	102	83
I	8024879	8026525	C54G4.9.1_WBGene00008318	-	4	540,383,260,317,	0,589,1021,1329,		protein coding gene	52	46	49	60	50	71	46	57	36	75	66	70	35	36	69	63	28	45	36	50	40	56	32	51
I	8026600	8028752	K04G2.1.2_WBGene00010560	-	6	380,357,87,103,45,130,	0,427,861,997,1147,2022,	eif-2beta	protein coding gene	138	136	137	88	116	125	85	93	76	143	101	107	72	78	118	91	72	94	83	91	75	156	84	78
I	8026614	8027792	K04G2.1.1_WBGene00010560	-	5	366,357,87,103,45,	0,413,847,983,1133,	eif-2beta	protein coding gene	129	101	107	90	100	96	72	80	51	136	68	103	62	60	85	91	51	65	64	67	67	97	67	64
I	8030958	8032880	K04G2.2.1_WBGene00045192	+	3	114,752,883,	0,189,1039,	aho-3	protein coding gene	100	83	80	82	93	89	58	101	41	87	82	92	40	62	83	80	28	39	42	49	26	47	41	24
I	8032862	8035696	K04G2.3.1_WBGene00010562	-	5	181,240,808,825,216,	0,224,664,1625,2618,	cdc-48.3	protein coding gene	44	32	30	27	38	32	20	36	11	41	51	43	26	31	51	30	25	19	22	27	24	21	21	18
I	8036940	8039181	K04G2.5a.1_WBGene00010564	-	5	291,165,295,235,114,	0,947,1159,1735,2127,	ath-1	protein coding gene	0	1	3	2	0	3	2	1	0	2	2	1	2	1	0	1	4	2	1	1	0	1	0	1
I	8036940	8039831	K04G2.5a.3_WBGene00010564	-	6	291,165,295,235,114,491,	0,947,1159,1735,2127,2400,	ath-1	protein coding gene	6	6	7	4	11	5	3	14	1	5	7	4	2	3	6	6	4	2	6	9	2	4	1	3
I	8036940	8039768	K04G2.5a.4_WBGene00010564	-	6	291,165,295,235,114,74,	0,947,1159,1735,2127,2754,	ath-1	protein coding gene	20	13	13	7	13	11	7	11	5	16	17	10	11	13	12	11	4	10	15	15	13	19	12	9
I	8036944	8038910	K04G2.5a.2_WBGene00010564	-	4	287,165,295,235,	0,943,1155,1731,	ath-1	protein coding gene	10	13	10	9	9	10	15	10	7	10	13	19	8	9	15	13	8	10	10	12	10	17	6	8
I	8037183	8039752	K04G2.5b.1_WBGene00010564	-	6	48,165,295,235,114,58,	0,704,916,1492,1884,2511,	ath-1	protein coding gene	0	1	1	2	1	0	1	2	0	0	1	2	0	0	1	0	0	0	2	2	1	0	0	1
I	8037183	8039181	K04G2.5c_WBGene00010564	-	5	48,165,295,235,114,	0,704,916,1492,1884,	ath-1	protein coding gene	2	0	1	2	2	1	3	1	0	3	0	3	1	1	0	0	0	2	1	1	0	0	0	1
I	8037183	8039528	K04G2.5d_WBGene00010564	-	6	48,165,295,235,114,188,	0,704,916,1492,1884,2157,	ath-1	protein coding gene	0	1	2	1	0	0	0	1	0	0	3	0	1	0	1	0	1	2	0	1	1	0	0	1
I	8039878	8040526	K04G2.11.1_WBGene00010569	-	4	122,149,115,120,	0,168,365,528,	scbp-2	protein coding gene	42	33	34	48	41	44	14	18	16	34	19	21	13	19	32	16	18	18	12	19	23	29	15	16
I	8040798	8043278	K04G2.6.1_WBGene00010565	+	5	102,151,1525,145,321,	0,146,342,1966,2159,	vacl-14	protein coding gene	30	36	30	23	44	33	18	45	16	40	47	35	22	44	29	20	12	27	16	28	17	29	11	11
I	8050036	8055475	K04G2.8a.1_WBGene00000156	+	7	189,155,727,588,1548,282,412,	0,393,597,1816,2451,4663,5027,	2024-04-01	protein coding gene	8	20	11	4	9	8	5	21	5	9	21	17	5	11	11	8	4	13	10	8	6	8	2	10
I	8050042	8055468	K04G2.8b.1_WBGene00000156	+	7	183,155,727,588,1554,282,405,	0,387,591,1810,2439,4657,5021,	2024-04-01	protein coding gene	19	32	21	13	45	31	10	44	11	21	39	30	10	30	29	8	5	14	7	11	15	11	5	13
I	8055458	8057029	K04G2.9.1_WBGene00010567	-	4	225,354,106,67,	0,681,1309,1504,		protein coding gene	20	16	11	7	8	8	5	15	2	10	9	7	4	4	6	5	4	1	3	6	2	7	1	4
I	8059803	8060478	K04G2.10.1_WBGene00010568	+	1	675,	0,		protein coding gene	31	47	29	48	54	76	46	59	29	88	66	77	54	48	73	57	33	53	34	37	24	42	21	21
I	8083575	8095610	F18C12.2b.1_WBGene00004378	+	22	125,76,201,198,303,259,467,411,581,678,640,116,218,188,192,453,108,211,454,291,584,609,	0,170,295,713,960,1519,1831,2600,3362,4012,5004,5793,6016,6699,6930,7555,8299,8495,9761,10282,10652,11426,	rme-8	protein coding gene	4	9	11	6	20	7	7	19	5	9	15	11	2	9	5	4	2	5	1	5	6	2	1	2
I	8095739	8098444	F18C12.3.1_WBGene00008934	+	7	513,152,283,156,123,250,239,	0,896,1093,1460,1919,2166,2466,		protein coding gene	37	36	31	14	32	19	21	16	13	30	29	34	23	23	35	23	16	23	18	19	18	30	19	17
I	8103595	8109228	C09H6.1b.1_WBGene00005009	+	7	331,981,132,257,1367,662,496,	0,374,1412,2180,2539,4001,5137,	spr-4	protein coding gene	0	2	2	1	3	0	1	2	3	1	1	2	1	2	2	0	1	2	0	0	3	0	1	0
I	8103600	8109227	C09H6.1a.1_WBGene00005009	+	7	326,981,132,257,1367,662,501,	0,369,1407,2175,2534,3996,5126,	spr-4	protein coding gene	1	9	1	4	8	5	3	12	4	7	7	7	0	9	0	2	0	2	1	0	2	2	1	1
I	8109745	8119314	C09H6.2a.1_WBGene00002999	-	16	495,88,424,178,146,230,175,446,88,228,84,224,52,90,239,152,	0,575,1164,1953,2214,2419,3973,4618,5164,5335,6038,6897,7584,7844,8533,9417,	lin-10	protein coding gene	4	9	9	7	12	10	2	2	4	8	6	2	1	4	5	0	2	1	7	3	1	7	3	5
I	8125800	8130039	C09H6.3.1_WBGene00003136	+	9	225,85,104,362,343,66,116,433,236,	0,274,409,650,1592,2178,2734,3367,4003,	mau-2	protein coding gene	60	69	63	49	65	42	27	65	30	59	55	49	40	33	41	47	23	40	26	30	25	45	25	21
I	8134114	8135051	single_exon_productive_isoform_197_I:8134000	+	1	937,	0,	NA	NA	0	1	1	1	0	1	0	0	0	2	0	0	1	0	1	2	1	0	1	2	2	1	2	2
I	8134114	8135051	T28B8.1.1_WBGene00012113	+	2	347,511,	0,426,		protein coding gene	89	55	114	25	43	58	47	27	26	70	58	53	30	41	59	109	71	61	229	268	164	274	130	111
I	8147426	8149651	T28B8.2.1_WBGene00002101	+	3	157,105,170,	0,1491,2055,	ins-18	protein coding gene	6	4	4	3	5	3	1	1	2	1	1	2	0	1	0	1	3	1	2	2	1	4	4	1
I	8212361	8218324	T02E1.5a.1_WBGene00000967	-	7	161,272,96,74,118,152,115,	0,214,699,840,1704,5653,5848,	dhs-3	protein coding gene	118	91	54	88	92	71	106	159	52	146	93	102	53	48	64	32	17	38	12	14	13	5	15	2
I	8212361	8218287	T02E1.5b.1_WBGene00000967	-	6	161,272,96,74,118,273,	0,214,699,840,1704,5653,	dhs-3	protein coding gene	9	4	3	3	10	5	8	13	6	10	9	8	5	5	1	2	2	3	1	0	1	0	1	0
I	8214375	8217995	T02E1.3c.1_WBGene00011376	+	10	69,73,93,336,121,353,76,459,249,562,	0,116,660,799,1192,1659,2087,2223,2754,3058,	gla-3	protein coding gene	4	7	9	3	5	2	4	3	3	7	6	6	3	5	2	3	2	2	3	3	5	1	2	1
I	8214381	8217996	T02E1.3a.1_WBGene00011376	+	10	63,73,99,336,121,353,76,459,249,563,	0,110,648,793,1186,1653,2081,2217,2748,3052,	gla-3	protein coding gene	88	91	71	74	87	66	58	93	31	95	112	81	48	63	61	48	25	25	33	34	30	36	31	19
I	8219997	8223009	T02E1.2.1_WBGene00011375	-	11	400,282,229,177,201,181,89,189,80,60,143,	0,495,1148,1437,1662,1972,2236,2398,2637,2765,2869,		protein coding gene	2	3	3	3	0	0	1	0	0	8	3	6	1	6	9	2	0	2	2	3	1	4	0	1
I	8219997	8223954	T02E1.2.2_WBGene00011375	-	12	400,282,229,177,201,181,89,189,80,60,143,128,	0,495,1148,1437,1662,1972,2236,2398,2637,2765,2869,3829,		protein coding gene	36	29	29	32	40	40	31	25	18	47	41	43	24	32	42	33	17	24	23	35	15	25	21	10
I	8235746	8237502	T02E1.8a.1_WBGene00011380	+	6	67,70,104,83,69,306,	0,219,801,1064,1296,1450,		protein coding gene	3	1	5	1	1	2	2	1	1	0	0	1	0	0	0	0	0	0	1	1	0	2	0	1
I	8242133	8243572	ZK265.3.1_WBGene00013956	+	3	338,187,570,	0,386,869,		protein coding gene	15	5	2	0	1	0	0	0	0	0	4	0	0	0	0	0	0	0	0	0	0	0	2	1
I	8253455	8254926	ZK265.9.1_WBGene00044094	-	7	290,186,157,102,200,70,35,	0,366,599,801,1042,1318,1436,	fitm-2	protein coding gene	120	112	85	82	78	73	42	64	31	97	58	72	43	51	69	53	45	46	28	37	20	39	20	13
I	8255347	8256312	ZK265.6.1_WBGene00013958	+	4	115,109,96,361,	0,161,386,604,	nol-16	protein coding gene	305	173	220	164	206	208	129	147	72	239	200	195	157	155	194	152	117	172	122	165	127	159	110	95
I	8275664	8288124	T01G9.2a.1_WBGene00011344	-	12	404,67,83,76,62,74,113,104,175,128,141,76,	0,801,1206,10388,10928,11038,11157,11315,11615,12021,12199,12384,		protein coding gene	21	22	25	21	32	25	9	26	9	35	29	31	16	23	25	22	8	20	19	16	16	25	8	15
I	8275664	8288124	T01G9.2b.1_WBGene00011344	-	12	404,67,83,76,62,74,113,104,175,128,132,76,	0,801,1206,10388,10928,11038,11157,11315,11615,12021,12199,12384,		protein coding gene	17	17	27	13	29	23	9	22	13	11	27	22	10	29	17	24	13	17	20	28	24	33	22	11
I	8281968	8284477	T01G9.3.1_WBGene00011345	+	6	301,832,185,129,108,533,	0,377,1361,1643,1821,1976,	dma-1	protein coding gene	0	0	1	1	1	0	1	0	0	1	0	0	0	1	0	1	0	0	3	5	2	7	4	0
I	8288948	8290871	T01G9.6a.2_WBGene00002196	-	5	403,190,189,157,75,	0,935,1292,1534,1848,	kin-10	protein coding gene	21	20	17	15	21	27	8	15	10	27	19	17	7	12	22	19	4	10	8	16	13	19	21	5
I	8288958	8291005	T01G9.6b.1_WBGene00002196	-	6	393,190,192,157,72,88,	0,925,1282,1524,1838,1959,	kin-10	protein coding gene	96	102	95	76	102	94	59	80	37	125	94	75	42	80	75	86	55	62	88	112	68	146	83	47
I	8288958	8290874	T01G9.6b.2_WBGene00002196	-	5	393,190,192,157,78,	0,925,1282,1524,1838,	kin-10	protein coding gene	4	8	9	6	9	8	2	3	2	5	9	8	4	4	14	4	3	7	10	6	1	7	9	10
I	8288959	8291005	T01G9.6a.1_WBGene00002196	-	6	392,190,189,157,72,88,	0,924,1281,1523,1837,1958,	kin-10	protein coding gene	191	178	190	151	168	177	105	144	63	154	171	140	105	104	139	141	99	102	112	123	95	173	92	83
I	8291298	8293640	T01G9.4.1_WBGene00003788	-	6	179,631,134,330,536,94,	0,228,926,1284,1666,2248,	npp-2	protein coding gene	119	123	101	111	145	94	75	143	54	145	166	118	91	111	125	107	64	66	74	86	72	108	48	53
I	8294873	8296940	T01G9.5b.1_WBGene00003183	+	4	185,339,728,400,	0,235,620,1667,	mei-1	protein coding gene	83	90	65	63	96	61	37	106	36	100	114	66	42	82	82	54	37	53	43	51	42	52	24	25
I	8294880	8296913	T01G9.5a.1_WBGene00003183	+	4	178,339,728,364,	0,228,613,1669,	mei-1	protein coding gene	42	34	28	30	48	25	28	44	24	46	66	34	33	51	57	35	21	20	22	35	30	29	27	8
I	8296923	8307566	F52B5.1a.1_WBGene00009920	-	11	481,312,132,660,365,1147,189,104,267,59,64,	0,820,1220,1612,2575,3413,4921,6719,7191,9300,10579,	abts-1	protein coding gene	19	30	25	12	26	25	13	35	6	19	26	29	11	24	16	13	7	18	10	14	3	14	6	9
I	8313120	8315432	F52B5.7.1_WBGene00009923	-	4	471,412,124,183,	0,1034,1528,2129,		protein coding gene	15	15	10	12	24	12	12	21	14	17	16	20	16	11	18	12	7	13	13	19	13	27	9	11
I	8315902	8318250	F52B5.2.1_WBGene00009921	-	4	602,234,285,132,	0,895,1521,2216,		protein coding gene	139	158	136	128	157	139	103	118	51	172	150	148	84	102	130	117	76	97	80	108	70	138	86	64
I	8318346	8323987	F52B5.3.1_WBGene00009922	-	14	293,612,105,110,236,397,637,126,297,376,510,273,468,69,	0,425,1083,1234,1391,1837,2280,3142,3312,3692,4121,4687,5010,5572,		protein coding gene	19	25	34	15	50	23	5	31	12	19	38	41	11	23	23	9	3	10	10	8	6	12	5	3
I	8324285	8328854	F52B5.5b.2_WBGene00000467	+	13	55,80,74,163,99,161,238,166,142,214,237,122,352,	0,106,238,363,645,788,1174,1913,2523,3177,3745,4047,4217,	cep-1	protein coding gene	18	26	15	17	18	24	13	14	13	25	20	18	8	22	19	13	9	22	9	11	13	14	4	2
I	8324294	8328859	F52B5.5a.1_WBGene00000467	+	13	46,80,74,163,93,161,238,166,142,214,237,122,357,	0,97,229,354,642,779,1165,1904,2514,3168,3736,4038,4208,	cep-1	protein coding gene	14	26	33	18	33	26	17	35	10	26	29	27	19	20	29	19	12	21	13	21	11	19	8	11
I	8329061	8329647	F52B5.6.1_WBGene00004439	-	3	154,193,148,	0,198,438,	rpl-25.2	protein coding gene	563	2123	2350	281	1750	1839	1047	1335	713	1890	1419	1436	185	1076	1395	1272	897	941	945	1144	848	1472	928	719
I	8329064	8329647	F52B5.6.2_WBGene00004439	-	3	151,193,148,	0,195,435,	rpl-25.2	protein coding gene	6	27	29	5	22	18	12	13	7	15	22	15	1	8	14	7	5	9	17	12	7	15	11	15
I	8329066	8329647	F52B5.6.4_WBGene00004439	-	3	149,193,148,	0,193,433,	rpl-25.2	protein coding gene	4	33	29	2	23	15	23	16	15	26	19	10	0	12	17	13	11	13	14	12	14	28	14	13
I	8333081	8336727	C34B7.4.1_WBGene00007914	+	7	157,88,125,95,80,509,1622,	0,213,347,527,844,970,2024,	mys-4	protein coding gene	2	3	0	1	5	4	0	1	0	4	2	4	3	6	5	4	1	3	1	4	0	4	3	0
I	8336965	8341828	C34B7.2.1_WBGene00007912	+	7	221,113,263,1015,540,459,270,	0,643,809,1595,2669,4081,4593,	figo-1	protein coding gene	22	28	39	26	43	32	11	45	17	33	38	30	12	31	36	32	14	22	16	19	12	20	9	11
I	8341681	8346023	C34B7.3.1_WBGene00007913	-	8	492,240,276,138,96,273,122,113,	0,900,1203,1526,1713,2025,4042,4229,	cyp-36A1	protein coding gene	4	3	4	4	3	1	1	7	0	7	7	4	2	5	2	9	1	6	2	3	3	2	2	4
I	8358247	8363855	F16D3.2.2_WBGene00004684	-	11	560,225,142,202,253,100,352,146,178,290,112,	0,1085,1360,1772,2676,3240,3385,3969,4527,4787,5496,	rsd-6	protein coding gene	21	34	32	14	35	34	12	27	12	39	33	38	11	19	18	20	9	11	12	19	4	24	18	6
I	8358253	8363858	F16D3.2.1_WBGene00004684	-	11	554,225,142,202,253,100,352,146,178,290,115,	0,1079,1354,1766,2670,3234,3379,3963,4521,4781,5490,	rsd-6	protein coding gene	21	27	17	13	36	25	17	34	10	28	35	29	16	23	27	26	15	13	19	19	21	29	12	11
I	8363953	8369562	F16D3.4.1_WBGene00008887	-	11	465,288,279,141,181,116,762,490,425,335,288,	0,522,988,1317,1721,1949,2476,3496,4461,4937,5321,	tbcd-1	protein coding gene	47	55	47	43	60	53	18	42	18	55	49	62	26	48	57	31	21	27	15	32	21	31	9	19
I	8377598	8392758	T19A6.1b.1_WBGene00011827	-	10	829,103,110,116,75,65,69,124,112,164,	0,1538,2107,2731,3312,10429,10542,11187,12317,14996,		protein coding gene	17	10	12	17	17	26	10	9	7	17	15	15	11	15	31	10	13	9	16	18	4	12	13	9
I	8377600	8392706	T19A6.1c.1_WBGene00011827	-	9	827,103,110,116,65,69,124,112,112,	0,1536,2105,2729,10427,10540,11185,12315,14994,		protein coding gene	58	60	58	47	53	56	30	63	28	68	72	57	44	40	47	37	28	32	26	42	20	38	23	22
I	8394727	8398626	T19A6.2a.1_WBGene00003596	+	10	136,88,95,134,99,204,105,711,312,268,	0,180,314,461,740,1055,1861,2204,3248,3631,	ngp-1	protein coding gene	60	54	45	44	43	36	19	23	13	37	35	28	19	22	33	33	23	50	45	43	37	65	41	40
I	8398917	8400504	T19A6.3a.1_WBGene00011828	+	5	140,72,62,134,438,	0,213,341,458,1149,	nepr-1	protein coding gene	34	31	30	30	30	32	20	22	15	38	25	36	29	19	25	30	17	28	22	28	24	34	18	21
I	8398917	8400504	T19A6.3b.1_WBGene00011828	+	5	140,72,62,140,438,	0,213,341,452,1149,	nepr-1	protein coding gene	105	103	98	80	93	94	89	93	57	142	93	105	72	73	92	70	58	72	47	79	54	73	53	38
I	8401371	8403939	T19A6.4.1_WBGene00011829	+	8	130,123,181,103,74,186,193,197,	0,487,652,881,1040,1318,1856,2371,		protein coding gene	1	2	1	3	0	4	2	2	0	2	0	1	1	1	1	1	1	1	3	5	3	2	0	5
I	8406827	8407645	F02E9.1.1_WBGene00008528	+	5	184,69,85,153,128,	0,234,355,494,690,		protein coding gene	17	15	18	10	18	14	11	14	6	12	11	5	6	7	13	6	5	4	3	6	7	3	4	3
I	8407629	8409920	F02E9.2b.1_WBGene00003014	-	3	867,207,237,	0,1504,2054,	lin-28	protein coding gene	7	10	7	6	6	8	2	9	4	15	9	14	10	9	7	5	9	1	7	11	5	14	11	11
I	8407631	8410804	F02E9.2a.1_WBGene00003014	-	3	865,207,142,	0,1502,3031,	lin-28	protein coding gene	22	21	21	25	21	20	11	24	14	34	21	33	17	21	28	15	17	20	22	23	14	39	25	20
I	8413251	8416197	F02E9.7.2_WBGene00008531	+	8	115,91,102,152,350,148,122,331,	0,719,1272,1417,1629,2255,2449,2615,		protein coding gene	52	61	53	52	60	69	53	62	32	91	66	66	52	48	63	56	40	41	38	65	46	48	30	45
I	8416830	8425039	F02E9.4b.1_WBGene00004117	+	20	676,287,157,303,435,135,99,393,120,101,189,144,150,93,262,114,399,129,222,291,	0,1064,1620,1889,2591,3517,3698,4123,4566,4754,5048,5285,5827,6023,6165,6709,6871,7328,7654,7918,	sin-3	protein coding gene	5	7	10	5	22	7	4	17	2	4	15	8	8	8	4	2	4	3	0	5	1	3	0	1
I	8424992	8426092	F02E9.5a.1_WBGene00008530	-	4	324,108,98,260,	0,519,696,840,		protein coding gene	74	57	83	45	61	54	58	58	28	111	83	63	57	71	80	69	50	57	58	84	33	90	49	51
I	8424992	8425780	F02E9.5b.1_WBGene00008530	-	3	324,108,92,	0,519,696,		protein coding gene	2	2	0	2	0	0	0	1	1	1	0	0	1	1	1	0	1	2	0	3	0	0	2	0
I	8427086	8429832	F02E9.10a.1_WBGene00008533	-	10	168,114,181,313,103,94,239,101,97,83,	0,220,391,820,1181,1332,1685,1970,2172,2663,		protein coding gene	4	4	2	3	6	3	3	2	2	5	2	6	0	1	5	3	0	0	2	5	0	3	1	3
I	8427089	8429832	F02E9.10c.1_WBGene00008533	-	10	165,126,181,313,103,94,239,101,97,83,	0,217,388,817,1178,1329,1682,1967,2169,2660,		protein coding gene	48	56	82	49	57	91	38	71	23	84	97	86	38	61	65	64	31	45	41	47	32	59	43	25
I	8429925	8432980	F02E9.9a.2_WBGene00008532	-	13	382,152,221,125,156,104,73,122,196,267,132,131,284,	0,429,648,921,1094,1326,1473,1609,1776,2094,2408,2585,2771,	dpt-1	protein coding gene	8	14	16	11	28	11	8	18	7	20	17	15	2	13	11	11	5	7	7	14	9	9	4	4
I	8429933	8435864	F02E9.9a.1_WBGene00008532	-	14	374,152,221,125,156,104,73,122,196,267,132,131,284,78,	0,421,640,913,1086,1318,1465,1601,1768,2086,2400,2577,2763,5853,	dpt-1	protein coding gene	23	28	30	24	31	35	13	24	9	27	22	29	10	26	33	13	16	9	12	19	13	13	17	14
I	8430097	8435865	F02E9.9b.1_WBGene00008532	-	14	210,152,221,125,156,104,73,122,196,267,132,131,284,79,	0,257,476,749,922,1154,1301,1437,1604,1922,2236,2413,2599,5689,	dpt-1	protein coding gene	5	23	15	17	17	14	10	18	4	23	17	11	7	13	10	5	7	10	4	12	8	6	4	4
I	8434549	8435807	F10D11.1.1_WBGene00004931	+	5	59,173,137,252,181,	0,192,412,774,1077,	sod-2	protein coding gene	203	201	212	151	185	218	97	160	84	198	184	156	144	129	167	131	96	133	121	151	99	151	105	102
I	8435957	8438608	F10D11.2.1_WBGene00008648	-	13	175,45,81,64,68,66,228,87,189,144,207,75,88,	0,223,314,451,563,837,948,1530,1662,1895,2163,2418,2563,		protein coding gene	78	59	62	40	66	68	46	61	29	96	81	66	40	50	69	59	23	48	38	48	40	40	27	21
I	8439970	8440488	F10D11.3.1_WBGene00008649	-	3	222,90,84,	0,298,434,		protein coding gene	7	2	0	0	1	0	0	0	0	0	0	0	0	0	0	0	1	0	0	0	0	0	0	0
I	8460224	8463015	D1081.2.1_WBGene00006844	+	4	228,288,328,363,	0,772,1975,2428,	unc-120	protein coding gene	11	2	4	2	2	4	3	3	3	1	2	4	2	2	4	0	0	1	0	2	1	7	3	1
I	8484595	8486082	D1081.6.1_WBGene00008384	-	3	318,57,673,	0,704,814,		protein coding gene	6	1	5	6	8	6	6	2	3	4	2	7	6	4	2	4	1	1	2	8	5	5	3	0
I	8484595	8486055	D1081.6.2_WBGene00008384	-	4	318,57,330,63,	0,704,814,1397,		protein coding gene	0	0	1	1	1	1	0	0	1	1	0	2	1	2	2	2	0	2	1	1	0	3	0	1
I	8485809	8487062	D1081.9.1_WBGene00008387	-	5	272,345,114,80,122,	0,446,836,1000,1131,	zhp-2	protein coding gene	66	44	55	67	53	86	45	37	28	70	59	54	35	35	50	45	24	30	30	38	10	30	25	27
I	8487617	8490938	D1081.7.1_WBGene00008385	+	10	94,134,315,204,176,73,248,839,250,550,	0,140,319,679,952,1174,1299,1593,2477,2771,		protein coding gene	184	270	192	157	286	190	101	228	76	186	239	191	78	159	150	100	54	66	81	95	58	86	71	52
I	8491290	8495833	D1081.8.1_WBGene00008386	+	8	60,96,304,200,1347,83,119,283,	0,105,250,596,853,3729,3859,4260,	cdc-5L	protein coding gene	80	66	71	78	77	56	33	85	42	84	89	84	54	61	83	71	28	52	29	58	34	68	26	32
I	8509040	8511315	K02B12.3.1_WBGene00010496	-	9	594,180,97,89,105,120,96,66,153,	0,1033,1258,1410,1550,1706,1868,2013,2122,	sec-12	protein coding gene	82	97	92	77	71	85	66	71	23	92	84	93	61	71	98	58	44	45	54	56	31	66	43	31
I	8511592	8512505	K02B12.2.1_WBGene00010495	-	2	642,218,	0,695,		protein coding gene	11	15	16	20	21	24	11	19	13	23	26	18	13	13	17	32	15	19	32	35	36	45	20	29
I	8517452	8526621	K02B12.5.1_WBGene00010498	-	22	270,140,175,107,162,218,162,243,140,142,305,137,175,114,145,193,121,145,86,347,117,34,	0,317,507,726,882,4515,4777,4991,5405,5592,5995,6348,6948,7173,7499,7693,7932,8107,8300,8437,8966,9135,	tnsl-1	protein coding gene	12	14	13	10	18	13	5	23	9	26	20	20	11	20	11	9	5	7	11	2	5	7	4	9
I	8526757	8529271	K02B12.7.1_WBGene00010500	-	10	426,78,134,131,102,100,203,172,110,60,	0,483,610,795,978,1125,1823,2074,2292,2454,		protein coding gene	78	70	69	50	89	57	44	63	20	79	79	77	52	53	65	67	42	52	55	50	30	62	32	39
I	8529375	8531342	K02B12.8b.1_WBGene00006976	-	8	160,164,143,72,256,182,191,125,	0,332,544,965,1077,1381,1609,1842,	zhp-3	protein coding gene	23	22	14	21	14	11	12	16	7	18	13	15	13	7	13	12	6	6	6	6	10	13	7	6
I	8529376	8531336	K02B12.8a.1_WBGene00006976	-	8	159,164,143,66,256,182,191,119,	0,331,543,964,1076,1380,1608,1841,	zhp-3	protein coding gene	52	57	45	48	50	42	37	51	36	65	56	77	39	45	60	49	32	25	43	39	23	50	32	31
I	8531683	8534527	M04C7.1.1_WBGene00001677	-	7	328,154,130,129,161,142,198,	0,370,572,1219,1870,2380,2646,	gpa-15	protein coding gene	1	0	0	1	1	0	2	2	2	1	3	2	2	0	0	2	0	1	0	0	2	0	2	1
I	8571555	8573749	T01H8.2.1_WBGene00011353	-	7	194,51,170,130,85,167,227,	0,236,712,931,1114,1444,1967,	serr-1	protein coding gene	16	15	11	15	14	5	9	9	5	12	8	15	5	7	3	8	4	7	10	2	2	3	0	2
I	8573851	8580151	T01H8.1a.1_WBGene00011352	-	13	488,143,360,244,233,421,71,181,187,163,117,117,149,	0,581,961,1370,1665,1945,2412,2527,2756,2993,3206,4935,6151,	rskn-1	protein coding gene	41	60	36	36	48	39	24	50	11	52	67	45	33	61	38	24	17	23	25	23	16	27	13	11
I	8573853	8580107	productive_splice_isoform_128_WBGene00011352	-	13	486,149,360,244,233,421,71,181,187,163,117,117,105,	0,579,959,1368,1663,1943,2410,2525,2754,2991,3204,4933,6149,	rskn-1	protein coding gene	13	8	16	8	20	9	6	26	5	10	17	12	9	11	12	6	5	4	3	8	1	4	2	1
I	8573853	8580107	productive_splice_isoform_129_WBGene00011352	-	13	492,143,360,244,233,421,71,181,187,163,117,117,105,	0,579,959,1368,1663,1943,2410,2525,2754,2991,3204,4933,6149,	rskn-1	protein coding gene	28	44	27	41	42	22	18	37	12	44	58	44	26	31	32	24	13	15	17	20	8	11	14	11
I	8573858	8580107	T01H8.1e.1_WBGene00011352	-	13	487,149,360,244,233,421,71,181,187,163,117,117,105,	0,574,954,1363,1658,1938,2405,2520,2749,2986,3199,4928,6144,	rskn-1	protein coding gene	10	16	14	13	23	7	8	22	7	10	14	12	1	12	16	8	6	7	5	4	3	6	2	2
I	8591214	8591978	R05D11.3.1_WBGene00004305	+	4	99,92,99,345,	0,140,275,419,	ran-4	protein coding gene	309	246	301	202	298	300	189	234	113	303	251	249	172	196	239	217	138	186	159	186	127	175	123	118
I	8592091	8592928	R05D11.5.1_WBGene00011033	+	4	93,118,113,313,	0,143,315,524,	tmem-208	protein coding gene	159	120	131	111	107	125	94	114	51	169	115	165	96	82	134	90	99	107	79	100	77	96	66	49
I	8593026	8596225	R05D11.9.1_WBGene00011037	+	11	131,201,193,133,173,335,194,129,158,119,314,	0,181,430,1016,1194,1416,2087,2332,2515,2718,2885,		protein coding gene	54	64	57	44	60	68	33	56	22	71	64	60	35	41	63	43	24	39	36	40	24	57	27	22
I	8596332	8598551	R05D11.6.1_WBGene00011034	+	7	112,118,98,88,131,206,386,	0,621,787,933,1069,1247,1833,	paxt-1	protein coding gene	105	81	94	74	82	79	78	88	29	127	86	91	57	80	91	69	67	66	65	90	68	84	43	44
I	8598657	8600875	R05D11.4.1_WBGene00011032	+	8	202,110,205,140,155,159,567,350,	0,253,411,661,847,1047,1255,1868,	ddx-52	protein coding gene	55	49	42	37	50	40	33	44	22	60	40	49	23	35	50	34	20	41	19	29	26	30	21	22
I	8600906	8601263	single_exon_unproductive_isoform_78_I:8600000	+	1	357,	0,	NA	NA	0	1	0	0	2	3	2	1	2	0	1	0	0	0	0	1	0	0	0	1	0	0	0	0
I	8601354	8602035	R05D11.7.1_WBGene00011035	+	2	375,238,	0,443,	snrp-27	protein coding gene	86	59	29	75	33	54	38	25	24	48	37	40	42	25	40	30	22	30	29	54	21	51	24	32
I	8602124	8605162	R05D11.8.1_WBGene00011036	+	10	151,287,107,115,146,164,100,276,268,574,	0,196,603,757,921,1112,1322,1469,2150,2464,	edc-3	protein coding gene	107	113	106	80	93	112	51	132	43	115	122	123	57	94	106	63	40	62	59	85	46	76	42	30
I	8605262	8606574	F43G9.13.1_WBGene00009673	+	5	108,103,85,80,135,	0,277,904,1035,1177,		protein coding gene	110	90	109	100	113	114	105	90	48	143	120	99	74	59	99	92	55	89	44	58	62	82	53	46
I	8606548	8608631	F43G9.1.1_WBGene00009664	-	9	528,94,173,83,124,207,105,75,77,	0,575,950,1186,1313,1483,1737,1888,2006,	idha-1	protein coding gene	142	183	109	87	128	103	60	136	54	103	127	86	62	133	104	67	35	70	75	85	58	84	52	41
I	8609920	8611066	F43G9.2a.1_WBGene00009665	+	5	190,148,93,111,388,	0,239,436,579,758,	lmd-1	protein coding gene	56	43	58	42	54	55	39	38	15	70	61	75	43	48	61	39	39	61	34	53	33	70	34	31
I	8609920	8611066	F43G9.2b.1_WBGene00009665	+	5	190,148,101,111,388,	0,239,428,579,758,	lmd-1	protein coding gene	25	23	25	22	23	20	20	27	17	25	20	18	19	11	22	12	12	17	13	15	10	11	10	10
I	8612724	8615193	F43G9.3.1_WBGene00009666	-	8	487,157,80,206,187,109,91,182,	0,1005,1209,1340,1609,1855,2017,2287,	slc-25A42	protein coding gene	9	6	6	10	9	5	5	2	1	10	1	3	7	2	1	2	2	6	3	5	4	4	5	1
I	8612724	8614834	F43G9.3.2_WBGene00009666	-	7	487,157,80,206,187,109,93,	0,1005,1209,1340,1609,1855,2017,	slc-25A42	protein coding gene	24	19	15	17	20	16	8	8	5	24	20	12	8	3	8	13	9	15	13	16	12	13	5	5
I	8615387	8616420	F43G9.5.1_WBGene00009668	+	4	215,98,230,297,	0,262,409,736,	cfim-1	protein coding gene	152	119	130	98	125	155	117	115	65	148	155	122	81	111	122	96	74	78	64	81	44	97	63	47
I	8636118	8637146	single_exon_productive_isoform_198_I:8636000	-	1	1028,	0,	NA	NA	10	8	7	10	6	4	11	7	2	11	2	10	4	1	14	12	6	1	0	4	2	5	6	5
I	8636122	8637126	F43G9.9.1_WBGene00000777	-	3	493,216,123,	0,537,881,	cpn-1	protein coding gene	18	9	14	6	9	17	10	15	7	18	10	9	7	10	15	6	3	8	6	13	5	7	4	6
I	8636122	8637943	F43G9.9.2_WBGene00000777	-	4	493,216,123,85,	0,537,881,1736,	cpn-1	protein coding gene	261	226	220	249	252	225	194	254	124	333	274	273	189	204	228	181	106	165	140	156	131	181	126	110
I	8638513	8640236	F43G9.10.1_WBGene00009671	-	4	264,273,790,159,	0,317,720,1564,	mfap-1	protein coding gene	24	15	3	17	13	12	13	11	2	11	8	15	4	12	12	8	5	12	8	18	10	16	5	9
I	8640507	8644399	F43G9.12a.1_WBGene00009672	+	10	121,738,139,155,272,316,145,254,260,226,	0,172,963,1146,1353,2206,2567,2794,3358,3666,		protein coding gene	41	30	27	26	30	27	27	29	7	40	32	40	15	25	31	37	9	30	21	29	17	29	17	15
I	8644459	8646304	VF39H2L.1.1_WBGene00012150	+	6	141,116,120,256,112,233,	0,240,404,568,1426,1612,	syx-17	protein coding gene	40	43	52	52	33	45	22	33	22	52	49	49	35	23	38	36	25	30	39	47	20	55	34	28
I	8646450	8651667	F39H2.2a.1_WBGene00000890	+	8	203,261,100,117,132,172,163,214,	0,3310,4084,4234,4394,4574,4791,5003,	sig-7	protein coding gene	82	63	81	70	67	76	55	87	30	112	97	96	52	68	90	66	45	56	53	64	47	74	45	50
I	8649754	8651671	F39H2.2b.1_WBGene00000890	+	7	267,100,117,132,172,163,218,	0,780,930,1090,1270,1487,1699,	sig-7	protein coding gene	0	2	2	2	2	0	0	1	0	1	1	3	2	0	3	0	0	1	1	1	2	1	0	0
I	8658898	8659967	F39H2.1.1_WBGene00009562	+	3	139,71,284,	0,393,785,	flp-22	protein coding gene	38	40	28	21	25	25	21	26	15	39	22	29	18	26	20	27	16	33	21	21	22	44	18	16
I	8660830	8663105	F39H2.5.1_WBGene00045237	+	8	185,169,338,132,336,219,255,245,	0,232,451,838,1019,1410,1675,2030,	mrt-1	protein coding gene	41	49	44	39	48	49	34	49	19	62	47	51	29	45	75	49	28	35	35	33	33	51	36	23
I	8663044	8664445	F39H2.4.2_WBGene00006377	-	6	392,67,254,48,109,64,	0,438,569,866,967,1337,	syp-3	protein coding gene	25	32	43	28	34	58	26	37	21	56	43	41	25	26	37	39	24	37	22	37	24	37	18	17
I	8663047	8664120	F39H2.4.1_WBGene00006377	-	5	389,67,254,48,109,	0,435,566,863,964,	syp-3	protein coding gene	30	28	24	23	26	20	11	13	8	31	23	34	15	18	19	16	10	23	17	13	14	26	18	10
I	8664975	8666497	F39H2.3.1_WBGene00009563	+	6	104,233,158,85,95,431,	0,159,434,662,881,1091,		protein coding gene	132	107	138	111	122	130	96	92	53	133	105	116	84	64	112	81	58	70	60	81	81	96	55	63
I	8666594	8669797	K07A12.1.1_WBGene00010620	+	8	312,238,85,146,293,224,162,587,	0,384,1129,1259,1624,2053,2323,2616,		protein coding gene	83	61	56	81	68	66	49	64	16	68	77	68	47	58	62	62	34	43	60	67	44	87	45	58
I	8669802	8671045	K07A12.8b.1_WBGene00086557	-	3	287,58,157,	0,360,1086,		protein coding gene	2	0	0	1	2	3	0	3	0	0	3	3	1	0	4	1	1	2	0	1	0	2	1	2
I	8669803	8673623	K07A12.8c.1_WBGene00086557	-	3	286,58,103,	0,359,3717,		protein coding gene	7	1	1	1	1	2	0	0	1	0	1	2	0	2	3	2	0	0	1	0	0	3	0	2
I	8676665	8681325	K07A12.2.1_WBGene00010621	-	9	632,1019,669,120,355,89,120,192,187,	0,709,1789,2520,2684,3085,3366,4233,4473,	egg-6	protein coding gene	68	140	109	86	206	105	57	207	60	117	214	122	50	166	119	54	30	54	54	56	37	61	25	31
I	8687633	8690937	K07A12.4a.1_WBGene00010622	-	12	334,110,194,106,68,219,230,110,219,311,60,51,	0,413,571,814,962,1077,1352,1633,2441,2785,3144,3253,		protein coding gene	23	37	33	36	47	31	32	30	13	43	40	27	26	24	38	26	13	20	17	26	10	25	13	11
I	8687635	8690929	K07A12.4a.2_WBGene00010622	-	12	332,110,194,106,68,219,230,110,219,311,60,43,	0,411,569,812,960,1075,1350,1631,2439,2783,3142,3251,		protein coding gene	6	4	1	4	5	5	1	2	2	4	5	6	2	3	5	6	2	1	0	3	3	5	2	1
I	8691038	8692622	K07A12.7.1_WBGene00010624	-	9	244,150,165,71,220,89,64,81,84,	0,322,524,735,853,1118,1257,1372,1500,	mrps-15	protein coding gene	30	27	34	16	27	36	13	23	15	51	29	23	11	14	13	7	10	14	12	18	16	23	6	12
I	8691038	8692497	K07A12.7.2-0_WBGene00010624	-	8	244,150,165,71,220,89,64,87,	0,322,524,735,853,1118,1257,1372,	mrps-15	protein coding gene	41	51	37	37	49	30	26	36	20	34	42	22	20	32	38	25	18	20	23	27	14	30	17	21
I	8692707	8693468	single_exon_productive_isoform_199_I:8692000	+	1	761,	0,	NA	NA	29	22	30	32	17	24	13	18	9	24	17	18	18	12	13	17	13	17	13	23	18	18	12	3
I	8692945	8693468	K07A12.3.1_WBGene00000209	+	2	227,249,	0,274,	asg-1	protein coding gene	986	713	929	670	647	729	502	575	314	822	629	653	477	424	608	547	373	470	401	508	345	520	351	279
I	8693455	8694646	K07A12.5c.1-0_WBGene00010623	-	6	200,303,118,95,119,126,	0,246,597,759,900,1065,		protein coding gene	2	1	3	1	1	1	6	7	3	10	5	4	5	2	6	4	4	1	3	7	2	4	3	3
I	8695204	8696301	F39H11.5.1_WBGene00003953	-	5	440,112,179,106,41,	0,517,674,904,1056,	pbs-7	protein coding gene	441	399	458	334	426	407	290	324	189	439	339	356	225	245	313	288	164	232	218	222	188	278	178	149
I	8696602	8697596	F39H11.1.1_WBGene00009565	+	5	103,233,45,163,231,	0,151,431,551,763,		protein coding gene	155	116	105	129	109	118	84	98	57	150	107	144	87	67	116	90	72	94	74	92	68	92	53	51
I	8697503	8701971	F39H11.2a.1_WBGene00006577	-	11	869,67,317,279,96,237,116,82,111,118,52,	0,945,1064,2291,2616,2759,3255,3837,4023,4213,4416,	tlf-1	protein coding gene	31	28	24	27	44	26	19	41	11	36	37	33	15	25	38	30	13	19	21	23	15	35	17	14
I	8697661	8701973	F39H11.2b.1_WBGene00006577	-	11	711,67,317,279,96,237,116,82,111,127,54,	0,787,906,2133,2458,2601,3097,3679,3865,4055,4258,	tlf-1	protein coding gene	12	22	17	22	23	10	9	17	6	26	31	18	16	20	17	16	7	8	8	15	3	18	6	4
I	8702091	8702383	single_exon_unproductive_isoform_79_I:8702000	-	1	292,	0,	NA	NA	0	0	0	0	1	1	1	2	1	0	2	0	0	0	1	1	1	0	0	0	1	2	2	1
I	8702465	8705825	F39H11.3.1_WBGene00000409	+	12	101,240,188,97,136,122,99,160,84,216,96,471,	0,150,514,753,899,1081,1253,1733,1941,2079,2343,2889,	cdk-8	protein coding gene	36	47	36	35	54	30	29	52	27	75	70	70	27	50	48	40	25	37	31	42	22	42	22	22
I	8705667	8710955	C36B1.1c.1_WBGene00000527	-	9	387,104,83,305,132,191,609,133,327,	0,498,651,1406,1760,2561,3127,4257,4961,	cle-1	protein coding gene	20	14	11	8	12	7	4	6	3	11	13	5	7	17	13	3	3	11	5	8	10	8	3	5
I	8727217	8728487	C36B1.4.1_WBGene00003925	-	4	235,297,252,99,	0,315,658,1171,	pas-4	protein coding gene	461	437	475	358	472	451	292	398	191	449	414	384	247	293	370	238	173	255	232	257	181	320	226	156
I	8728763	8730054	C36B1.3.1_WBGene00007971	+	6	128,135,126,248,89,218,	0,182,364,642,939,1073,	rpb-3	protein coding gene	317	283	298	254	284	271	195	280	143	378	320	291	182	203	295	233	160	198	157	191	148	198	130	117
I	8730155	8730921	C36B1.14.1_WBGene00044614	+	3	146,52,263,	0,192,503,		protein coding gene	102	77	107	96	115	119	90	99	62	150	147	126	95	79	120	141	69	90	71	93	78	111	57	61
I	8732218	8733434	C36B1.6a.1_WBGene00007973	+	3	152,256,289,	0,204,927,		protein coding gene	0	0	1	0	1	0	0	0	1	3	2	1	2	0	2	1	1	2	1	3	1	2	2	1
I	8733412	8735717	C36B1.5.1_WBGene00007972	-	9	223,208,231,118,168,280,138,153,97,	0,270,556,1083,1250,1464,1786,1990,2208,	prp-4	protein coding gene	66	78	62	45	77	61	36	45	23	54	45	61	34	39	64	50	25	48	31	49	31	54	37	27
I	8736212	8737038	C36B1.7.1_WBGene00007974	+	4	144,131,153,266,	0,188,365,560,	dhfr-1	protein coding gene	260	215	259	236	253	223	200	244	109	323	218	271	174	177	227	205	150	193	121	171	134	183	118	102
I	8737071	8742545	C36B1.8a.1_WBGene00007975	+	18	147,151,188,77,94,330,320,194,239,109,237,116,193,164,171,82,195,741,	0,196,1049,1335,1464,1605,2032,2400,2679,2966,3120,3487,3646,3889,4126,4344,4477,4733,	gls-1	protein coding gene	6	3	3	5	9	5	4	6	4	7	7	3	4	5	7	2	1	3	5	6	1	6	4	2
I	8737071	8742548	C36B1.8b.1_WBGene00007975	+	18	147,151,188,77,94,330,320,194,239,109,237,116,193,164,180,82,195,744,	0,196,1049,1335,1464,1605,2032,2400,2679,2966,3120,3487,3646,3889,4117,4344,4477,4733,	gls-1	protein coding gene	14	21	9	10	32	11	16	21	6	12	16	17	6	10	23	8	3	5	12	5	3	10	0	0
I	8737135	8741947	C36B1.8c.1_WBGene00007975	+	18	83,151,188,77,94,330,320,194,239,109,237,116,193,164,180,82,195,143,	0,132,985,1271,1400,1541,1968,2336,2615,2902,3056,3423,3582,3825,4053,4280,4413,4669,	gls-1	protein coding gene	0	4	2	0	0	2	1	2	1	2	2	5	1	4	2	3	2	0	1	2	1	6	1	1
I	8743848	8746985	C36B1.9.1_WBGene00007976	-	5	622,605,263,144,451,	0,929,1746,2055,2686,		protein coding gene	2	4	0	3	4	2	0	1	2	4	3	2	3	1	3	2	4	0	1	4	1	5	2	2
I	8752235	8755678	C36B1.12a.1_WBGene00007979	+	11	70,378,90,90,155,179,138,359,115,290,425,	0,115,664,797,930,1138,1364,1552,2141,2306,3018,	imp-1	protein coding gene	26	33	21	20	26	25	17	29	11	28	38	22	15	21	24	24	8	7	11	17	14	15	10	7
I	8752235	8755678	C36B1.12b.1_WBGene00007979	+	11	70,378,90,90,155,179,138,359,115,254,425,	0,115,664,797,930,1138,1364,1552,2141,2306,3018,	imp-1	protein coding gene	114	127	117	114	155	142	90	171	59	184	171	165	90	123	160	107	50	76	54	81	46	102	65	60
I	8755845	8757603	C36B1.11.1_WBGene00007978	-	8	192,185,194,67,147,126,350,56,	0,242,567,808,939,1131,1307,1702,		protein coding gene	195	204	194	185	216	186	158	205	64	265	193	192	129	119	210	113	93	110	100	107	53	106	66	60
I	8758155	8758996	DY3.8.1_WBGene00008440	-	3	297,177,277,	0,340,564,		protein coding gene	250	250	271	222	281	311	204	271	116	347	271	340	172	204	301	197	143	173	141	162	132	154	113	83
I	8759205	8759788	DY3.1.1_WBGene00006574	-	2	301,126,	0,457,	tin-13	protein coding gene	338	224	232	180	199	226	166	138	123	212	160	167	139	109	212	168	122	149	128	139	127	164	110	110
I	8763040	8765631	DY3.2.1_WBGene00003052	+	6	113,85,114,234,1041,576,	0,202,335,604,890,2015,	lmn-1	protein coding gene	304	287	254	245	271	262	184	242	106	328	277	242	166	179	268	197	106	126	172	177	117	222	138	133
I	8765744	8771251	DY3.4a.2_WBGene00006618	+	11	95,132,185,173,257,169,154,157,258,66,205,	0,2776,2993,3226,3455,3954,4164,4363,4854,5189,5302,	trt-1	protein coding gene	36	24	21	26	30	24	16	35	23	52	48	53	39	28	34	34	22	25	23	30	28	34	21	26
I	8766839	8768082	DY3.3.1_WBGene00001960	-	3	295,225,184,	0,342,1059,	hlh-16	protein coding gene	2	1	2	0	0	2	3	0	1	1	0	0	0	0	4	4	0	0	9	13	5	7	5	6
I	8768520	8771248	DY3.4a.1_WBGene00006618	+	10	132,185,173,257,169,154,157,258,66,202,	0,217,450,679,1178,1388,1587,2078,2413,2526,	trt-1	protein coding gene	3	2	0	2	1	0	3	7	2	1	6	3	7	5	4	5	2	3	4	4	2	5	4	6
I	8768520	8771244	DY3.4b.1_WBGene00006618	+	10	132,193,173,257,169,154,157,258,66,198,	0,209,450,679,1178,1388,1587,2078,2413,2526,	trt-1	protein coding gene	21	16	13	18	27	18	17	34	14	35	28	32	28	23	30	28	18	28	17	21	17	23	12	7
I	8768717	8771181	DY3.4b.2_WBGene00006618	+	9	205,173,257,169,154,157,258,66,135,	0,253,482,981,1191,1390,1881,2216,2329,	trt-1	protein coding gene	2	3	0	0	1	3	1	2	0	3	2	1	4	0	3	0	1	2	2	5	1	1	0	0
I	8779730	8785415	DY3.6.1_WBGene00008439	-	6	900,168,144,149,214,128,	0,2233,2479,3653,4687,5557,	mfb-1	protein coding gene	11	11	7	7	12	8	7	6	4	13	8	4	8	10	11	11	6	6	12	15	9	20	16	6
I	8792963	8797295	DY3.7.2_WBGene00006324	+	14	275,83,125,62,131,382,69,136,192,449,220,239,156,869,	0,326,452,621,751,1170,1609,1727,1914,2182,2675,2942,3260,3463,	sup-17	protein coding gene	3	5	4	1	8	4	4	7	1	7	8	6	2	10	5	2	2	2	4	3	2	5	0	1
I	8792964	8797288	DY3.7.1_WBGene00006324	+	15	73,153,83,125,62,131,382,69,136,192,449,220,239,156,862,	0,121,325,451,620,750,1169,1608,1726,1913,2181,2674,2941,3259,3462,	sup-17	protein coding gene	25	50	22	27	59	25	21	56	16	54	55	44	14	50	38	24	12	15	16	19	15	27	11	13
I	8797455	8801704	F36A2.3.2_WBGene00009453	+	11	38,94,95,77,107,99,153,151,107,207,178,	0,1329,1721,1864,1992,2144,2586,2786,2984,3819,4071,		protein coding gene	17	18	29	6	14	11	2	5	8	6	6	15	0	5	8	5	2	7	8	6	2	13	8	3
I	8798784	8801648	F36A2.3.1_WBGene00009453	+	10	94,95,77,107,99,153,151,107,207,122,	0,392,535,663,815,1257,1457,1655,2490,2742,		protein coding gene	8	14	11	2	6	8	1	6	1	3	5	2	1	4	0	5	0	1	2	1	2	6	2	6
I	8801611	8804697	F36A2.2.1_WBGene00009452	-	12	189,176,101,79,159,119,93,130,275,148,173,79,	0,238,511,659,782,993,1158,1295,1702,2027,2220,3007,		protein coding gene	45	37	35	37	46	45	23	56	18	54	52	39	23	40	40	42	16	22	30	25	26	32	16	12
I	8804798	8808048	F36A2.1a.1_WBGene00009451	-	14	406,130,144,216,102,145,299,244,147,80,104,133,115,118,	0,657,834,1031,1293,1441,1645,1998,2293,2491,2622,2776,2959,3132,	cids-2	protein coding gene	10	7	5	5	12	11	2	15	6	7	14	6	3	13	10	8	3	9	6	8	4	7	2	7
I	8804799	8808039	F36A2.1c.1_WBGene00009451	-	14	405,130,144,216,102,145,299,244,147,92,104,133,115,109,	0,656,833,1030,1292,1440,1644,1997,2292,2490,2621,2775,2958,3131,	cids-2	protein coding gene	20	20	17	13	20	16	8	26	6	29	23	23	10	18	21	10	8	12	10	7	8	11	10	5
I	8804802	8808081	F36A2.1d.1_WBGene00009451	-	14	402,130,144,216,102,145,299,244,147,92,104,133,121,151,	0,653,830,1027,1289,1437,1641,1994,2289,2487,2618,2772,2955,3128,	cids-2	protein coding gene	17	22	24	10	19	17	12	22	10	19	45	19	15	19	21	13	6	19	8	12	11	11	1	6
I	8808655	8813300	F36A2.8.2_WBGene00009455	+	4	158,83,90,265,	0,206,4225,4380,	phip-1	protein coding gene	17	43	62	31	39	48	37	31	22	71	36	51	22	29	33	39	23	40	37	45	19	43	32	26
I	8808859	8813298	F36A2.8.1_WBGene00009455	+	3	85,90,263,	0,4021,4176,	phip-1	protein coding gene	58	39	53	68	46	44	35	39	21	63	53	44	41	25	42	49	31	17	28	44	41	43	21	21
I	8813760	8814979	F36A2.7.1_WBGene00009454	+	4	97,113,131,259,	0,327,783,960,		protein coding gene	1015	817	885	513	614	679	434	513	270	706	609	548	401	477	573	481	330	362	408	493	364	597	365	272
I	8815571	8816193	F36A2.6.1_WBGene00004484	-	3	154,223,115,	0,209,507,	rps-15	protein coding gene	7252	4742	5538	3768	3935	4203	2766	2645	1642	3881	2860	2937	2123	2157	3010	2829	1942	2537	2414	2902	2257	3564	2358	2121
I	8816973	8821359	F36A2.9b.1_WBGene00009456	+	11	276,105,212,215,146,115,207,105,111,117,476,	0,634,783,1062,1888,2087,2247,3299,3470,3640,3910,		protein coding gene	85	90	67	85	82	82	46	81	36	91	73	88	48	56	74	77	32	33	35	51	33	59	42	18
I	8819498	8820103	F36A2.10.1_WBGene00009457	-	2	124,435,	0,170,		protein coding gene	43	3	3	0	6	0	0	1	0	0	7	0	0	2	0	0	0	2	3	1	0	3	3	0
I	8826166	8826670	F36A2.12.1_WBGene00009459	-	2	256,159,	0,345,		protein coding gene	11	0	0	0	0	0	0	1	0	2	1	0	1	0	0	1	0	0	1	0	0	0	1	0
I	8845808	8851116	F29D10.4.1_WBGene00002035	-	20	287,313,131,212,138,107,177,108,351,82,402,121,110,82,133,213,144,130,143,153,	0,337,700,1541,1808,1994,2150,2378,2534,2931,3076,3591,3759,3914,4042,4264,4526,4717,4901,5155,	hum-1	protein coding gene	28	41	41	37	44	28	25	62	22	58	61	56	32	43	52	42	15	15	18	26	19	24	14	11
I	8853588	8861278	F55H12.6a.1_WBGene00010137	-	6	486,153,138,156,75,163,	0,560,918,6775,7172,7527,	ztf-26	protein coding gene	4	3	6	2	2	5	3	2	0	1	1	4	0	1	2	3	1	2	1	3	0	0	1	2
I	8853685	8855449	F55H12.6b.1_WBGene00010137	-	4	389,153,138,332,	0,463,821,1432,	ztf-26	protein coding gene	4	4	2	1	1	2	1	2	1	2	5	4	0	6	4	4	4	2	2	2	0	3	2	2
I	8864019	8865549	F55H12.7a.1_WBGene00219283	-	2	221,121,	0,1409,		protein coding gene	2	1	1	0	1	1	0	1	1	0	0	1	1	0	0	1	0	0	2	2	0	2	0	0
I	8865944	8866624	F55H12.8_WBGene00219592	+	1	680,	0,	linc-84	lincRNA gene	1	4	2	0	0	0	0	1	0	0	0	1	0	0	0	0	1	1	1	1	1	2	0	0
I	8867940	8868296	single_exon_productive_isoform_200_I:8867000	+	1	356,	0,	NA	NA	40	41	78	25	31	57	29	24	13	43	27	21	18	15	12	30	11	19	26	18	17	13	22	5
I	8893310	8894137	F55H12.4.1_WBGene00010135	-	2	475,255,	0,572,		protein coding gene	211	183	150	72	98	88	86	87	35	112	95	89	48	76	90	26	24	34	22	31	18	11	15	10
I	8902740	8905447	T08G11.4a.1_WBGene00011631	-	8	245,320,398,140,174,275,116,140,	0,321,773,1213,1573,1794,2123,2567,		protein coding gene	90	79	78	90	87	69	48	96	26	125	126	78	63	68	83	62	40	60	52	77	35	64	38	42
I	8902847	8904906	T08G11.4b.1_WBGene00011631	-	7	138,320,398,140,174,275,43,	0,214,666,1106,1466,1687,2016,		protein coding gene	1	5	0	0	1	2	1	0	1	3	2	0	0	3	0	0	0	0	1	0	0	1	3	1
I	8928749	8931089	F53B6.1.1_WBGene00006641	+	6	90,192,186,104,160,393,	0,580,1112,1348,1573,1947,	tsp-15	protein coding gene	5	3	8	1	2	7	3	4	4	1	4	0	1	4	4	3	2	4	5	4	2	3	5	2
I	8945532	8946244	F53B6.9.1_WBGene00009964	-	2	305,120,	0,592,	fip-6	protein coding gene	10	3	4	3	1	1	3	10	2	14	30	11	22	23	3	2	0	12	1	3	5	0	2	1
I	8947303	8948711	F53B6.4a.1_WBGene00009959	-	4	192,306,426,210,	0,237,588,1198,		protein coding gene	31	16	3	1	14	0	0	5	0	0	0	0	0	1	0	0	0	0	0	0	2	0	1	1
I	8949447	8951737	F53B6.13.1_WBGene00219450	-	2	234,111,	0,2179,		protein coding gene	2	1	4	1	0	2	1	0	1	0	0	0	0	0	2	0	1	2	0	0	0	3	0	0
I	8962321	8966129	F32H2.1b.1_WBGene00001568	+	13	106,600,227,190,285,213,155,70,225,321,210,90,329,	0,155,827,1099,1409,1772,2054,2264,2378,2660,3029,3287,3479,	snpc-4	protein coding gene	50	43	32	35	34	31	17	51	13	70	41	51	23	44	33	22	14	30	19	22	19	22	19	10
I	8966113	8967001	F32H2.2b.1_WBGene00007026	+	4	44,102,165,281,	0,183,392,607,	mdt-31	protein coding gene	50	44	49	37	41	39	34	38	27	76	68	61	40	33	69	68	40	56	47	56	44	65	27	32
I	8966306	8967004	F32H2.2a.1_WBGene00007026	+	3	92,165,284,	0,199,414,	mdt-31	protein coding gene	11	4	11	12	4	8	8	5	4	8	8	6	11	8	9	7	3	8	6	9	5	7	7	7
I	8966984	8970081	F32H2.3.1_WBGene00004953	-	8	441,294,146,709,286,378,240,101,	0,488,823,1100,1960,2288,2713,2996,	spd-2	protein coding gene	45	95	54	68	122	81	46	139	38	86	151	74	45	120	91	59	32	36	55	36	27	46	31	18
I	8970290	8971031	F32H2.10.1_WBGene00009346	+	4	104,214,109,181,	0,149,408,560,		protein coding gene	120	105	108	112	100	100	98	92	44	130	127	106	68	60	105	90	60	91	77	83	57	95	55	47
I	8971138	8973037	F32H2.4.1_WBGene00009341	+	6	105,150,112,107,272,325,	0,182,378,535,748,1574,	thoc-3	protein coding gene	80	80	101	86	96	80	79	107	34	142	145	116	50	100	132	94	64	73	75	91	74	116	55	58
I	8975365	8986540	F32H2.5.1_WBGene00009342	-	11	684,121,263,4436,1550,508,232,251,236,83,87,	0,762,932,1245,5736,7342,7904,8228,8752,9335,11088,	fasn-1	protein coding gene	26	16	8	13	11	8	5	10	7	4	10	14	2	14	5	7	6	3	16	7	4	8	1	4
I	8998529	8999575	F32H2.6.1_WBGene00009343	-	3	334,242,76,	0,521,970,		protein coding gene	0	2	2	0	1	2	3	0	0	2	1	0	0	1	3	2	2	0	8	8	10	15	8	10
I	9001910	9003963	F36F2.4.1_WBGene00009478	-	6	325,96,291,78,80,100,	0,480,719,1692,1817,1953,	syx-7	protein coding gene	81	79	95	81	68	86	65	69	41	121	97	99	68	59	113	90	51	74	59	86	51	86	50	55
I	9004512	9008708	F36F2.6.1_WBGene00009479	-	9	645,129,472,188,288,243,129,177,198,	0,913,1086,1602,1879,2582,3296,3776,3998,	fcp-1	protein coding gene	14	17	4	10	7	10	8	13	8	11	10	6	8	2	10	5	6	8	12	13	7	14	7	8
I	9012939	9013885	unproductive_splice_isoform_51_WBGene00009477	-	5	251,80,79,110,174,	0,356,483,614,772,	rbpl-1	protein coding gene	23	14	21	6	17	17	8	8	2	20	11	4	6	9	9	13	4	7	12	10	7	23	13	10
I	9016754	9017994	F36F2.2.1_WBGene00009476	+	4	115,81,531,203,	0,314,444,1037,		protein coding gene	12	7	20	11	10	24	9	11	11	19	7	12	11	11	14	27	20	15	16	18	13	30	15	15
I	9018669	9020304	F36F2.1a.1_WBGene00009475	+	5	89,57,108,134,300,	0,821,923,1144,1335,		protein coding gene	20	4	8	4	5	7	3	2	2	7	8	5	6	5	4	6	4	3	3	2	2	6	1	2
I	9042395	9042578	C31H5.4.1_WBGene00007855	-	1	183,	0,		protein coding gene	62	78	124	71	111	94	67	62	52	72	83	85	47	46	73	62	40	35	55	74	63	67	30	41
I	9043320	9046575	C31H5.6a.1_WBGene00007857	-	10	360,87,139,89,111,105,190,106,107,108,	0,431,590,776,1278,1440,1604,1938,2994,3147,		protein coding gene	11	7	9	3	5	12	2	3	2	5	6	9	5	7	4	3	5	4	2	7	5	1	7	1
I	9048187	9049349	C31H5.5.1_WBGene00007856	-	3	423,128,169,	0,560,993,		protein coding gene	6	4	4	5	4	3	3	3	2	2	3	2	2	4	1	0	1	4	2	3	3	4	2	0
I	9049459	9055457	W06D4.1.1_WBGene00001843	-	9	202,182,127,105,215,84,370,90,140,	0,262,488,823,971,1248,1381,1900,5858,	hgo-1	protein coding gene	79	68	64	42	48	39	20	38	10	37	38	35	18	23	30	19	13	14	12	8	8	13	13	12
I	9060492	9063160	W06D4.4.1_WBGene00012298	-	9	304,263,318,112,128,290,384,125,102,	0,376,728,1237,1399,1573,1914,2350,2566,	prmt-7	protein coding gene	24	40	28	21	46	23	21	22	10	46	30	35	33	24	29	31	16	24	21	20	20	28	15	20
I	9063277	9064403	W06D4.5.1_WBGene00006503	-	4	562,221,66,101,	0,650,917,1025,	snx-3	protein coding gene	76	70	75	54	69	74	33	57	35	72	59	63	36	51	61	36	25	26	32	52	21	48	16	34
I	9065078	9070264	W06D4.6.1_WBGene00004298	+	17	112,79,244,140,346,125,119,78,127,108,109,167,342,98,112,75,291,	0,526,678,965,1204,1623,1793,1956,2081,2256,2409,2829,3386,4155,4374,4529,4895,	rad-54.L	protein coding gene	23	29	32	20	20	24	8	29	10	24	35	27	14	26	17	17	5	13	9	10	17	18	9	9
I	9070245	9075079	T06D10.1.3_WBGene00011531	-	6	659,198,218,83,89,497,	0,1318,2209,2895,3061,4337,	rsbp-1	protein coding gene	16	3	5	5	5	8	3	0	3	1	10	4	4	1	5	5	2	3	7	5	2	4	2	3
I	9077564	9080024	T06D10.2.1_WBGene00011532	-	8	676,69,130,68,409,272,78,73,	0,770,891,1370,1483,1944,2264,2387,	chaf-1	protein coding gene	19	15	13	21	17	22	15	16	9	23	15	17	14	19	22	18	10	26	21	30	14	23	21	16
I	9085351	9085848	T06D10.3.1_WBGene00077558	-	3	141,109,61,	0,212,436,		protein coding gene	0	2	2	1	0	2	3	0	1	3	2	0	1	0	0	1	1	0	4	1	0	2	0	1
I	9095956	9100862	W10D5.1.1_WBGene00003182	+	5	109,113,417,224,1019,	0,2486,2651,3116,3887,	mef-2	protein coding gene	5	4	2	2	0	1	1	2	0	4	2	2	0	3	0	0	0	2	2	2	0	1	3	1
I	9101322	9107582	productive_splice_isoform_130_WBGene00001574	-	14	350,166,138,257,266,473,97,95,126,201,30,114,36,115,	0,515,942,1318,1724,2726,3283,3425,3576,4537,5679,5788,5984,6145,	gei-17	protein coding gene	23	35	36	19	45	31	18	55	22	35	50	42	19	47	44	35	9	25	27	31	12	25	19	23
I	9101322	9107848	W10D5.3f.1_WBGene00001574	-	14	350,166,138,257,314,473,97,95,126,201,30,114,36,381,	0,515,942,1318,1676,2726,3283,3425,3576,4537,5679,5788,5984,6145,	gei-17	protein coding gene	12	21	19	15	16	11	8	14	4	15	22	13	5	14	13	12	8	11	18	19	8	15	5	6
I	9108172	9110607	W10D5.2.1_WBGene00012376	-	4	343,216,200,106,	0,1234,1738,2329,	nduf-7	protein coding gene	54	42	31	21	27	29	22	34	15	35	31	29	15	23	30	26	19	21	30	28	12	43	22	12
I	9108172	9110918	W10D5.2.2_WBGene00012376	-	5	343,216,200,106,242,	0,1234,1738,2329,2504,	nduf-7	protein coding gene	200	136	167	111	140	127	79	102	51	119	97	96	65	97	102	91	66	67	73	99	65	134	83	60
I	9118114	9123181	ZK858.1.1_WBGene00014115	+	9	153,168,144,174,138,1084,447,209,1441,	0,234,526,779,1002,1184,2366,2867,3626,	gld-4	protein coding gene	34	38	28	30	45	38	32	48	17	59	38	34	20	32	40	18	16	11	19	31	7	32	15	13
I	9122341	9123404	single_exon_unproductive_isoform_80_I:9122000	+	1	1063,	0,	NA	NA	4	32	18	0	35	26	25	35	15	49	44	40	8	26	37	20	14	11	18	17	8	22	8	7
I	9123181	9124472	ZK858.2.1_WBGene00014116	-	5	114,274,228,72,129,	0,160,521,934,1162,		protein coding gene	10	1	0	0	3	0	0	1	0	0	0	0	0	0	0	0	0	1	0	1	0	0	0	0
I	9126139	9127101	single_exon_productive_isoform_201_I:9126000	-	1	962,	0,	NA	NA	1	0	2	4	3	0	3	1	2	3	1	1	2	2	3	1	0	1	1	1	1	1	0	0
I	9126139	9127101	ZK858.3.1_WBGene00014117	-	3	287,370,195,	0,345,767,	clec-91	protein coding gene	401	431	492	399	435	547	372	462	236	649	491	498	327	320	463	346	225	314	289	359	235	411	209	225
I	9132537	9135753	ZK858.4a.1_WBGene00003209	+	6	380,156,189,258,108,613,	0,428,1340,1643,2449,2603,	mel-26	protein coding gene	92	95	89	79	77	75	56	77	32	120	74	120	38	57	96	78	50	67	62	83	46	103	41	49
I	9132537	9135753	ZK858.4b.1_WBGene00003209	+	6	380,156,189,258,120,613,	0,428,1340,1643,2437,2603,	mel-26	protein coding gene	106	102	98	103	98	133	83	138	55	188	120	153	103	108	168	124	87	99	69	84	51	92	51	55
I	9135763	9138365	ZK858.5.1_WBGene00014118	-	11	233,117,163,92,75,120,86,185,97,104,50,	0,294,457,858,999,1135,1497,1635,1882,2405,2552,		protein coding gene	37	27	29	19	25	31	30	54	21	63	48	55	21	31	45	42	25	31	31	44	39	29	11	21
I	9138405	9145632	ZK858.6a.1_WBGene00014119	-	11	509,82,175,482,204,260,171,260,126,105,3,	0,557,965,1186,1719,2098,2416,2640,2992,7087,7224,		protein coding gene	59	73	71	50	72	58	43	77	27	68	78	60	44	69	62	30	21	34	37	42	17	46	22	25
I	9138406	9141523	ZK858.6b.1_WBGene00014119	-	9	508,82,175,482,204,260,171,260,126,	0,556,964,1185,1718,2097,2415,2639,2991,		protein coding gene	1	2	5	3	3	3	0	1	1	3	5	3	1	3	3	0	0	1	3	3	0	0	0	0
I	9141970	9144376	ZK858.7.1_WBGene00014120	-	7	280,198,198,226,375,83,76,	0,396,650,897,1237,2163,2330,		protein coding gene	111	75	100	86	90	95	64	93	36	128	116	111	74	89	82	68	38	82	57	75	37	58	52	35
I	9149672	9153252	H32K16.1.1_WBGene00010421	+	10	235,91,89,93,85,171,290,179,142,292,	0,734,874,1011,1153,1565,2145,2854,3076,3288,	slc-36.4	protein coding gene	5	2	1	1	1	1	1	1	0	1	2	4	0	1	1	0	1	0	0	0	0	1	0	0
I	9158794	9159053	single_exon_productive_isoform_202_WBGene00077773	+	1	259,	0,		protein coding gene	3	9	5	2	7	4	1	3	1	11	7	3	3	7	5	4	2	2	7	5	6	5	0	6
I	9159025	9159524	single_exon_productive_isoform_203_WBGene00009128	-	1	499,	0,	mrpl-54	protein coding gene	103	72	92	76	71	75	61	57	37	82	61	60	41	45	50	62	46	39	39	42	36	51	27	24
I	9159120	9159522	F25H5.6.1_WBGene00009128	-	1	402,	0,	mrpl-54	protein coding gene	0	0	0	0	0	0	0	0	0	0	0	0	0	1	0	0	0	0	0	0	0	0	0	0
I	9159895	9163266	F25H5.5a.1_WBGene00009127	-	8	565,217,705,183,313,63,307,101,	0,764,1048,2167,2455,2811,2919,3270,	clsp-1	protein coding gene	25	26	30	19	27	25	11	18	3	20	20	28	18	21	27	19	12	16	13	13	5	19	15	10
I	9163530	9166952	F25H5.4a.2_WBGene00001167	+	7	126,215,355,177,1504,418,5,	0,418,679,1082,1305,2863,3417,	eef-2	protein coding gene	151	672	500	87	662	471	317	677	236	569	628	426	73	479	452	378	191	246	352	403	249	457	222	216
I	9163576	9166810	F25H5.4a.1_WBGene00001167	+	6	80,215,355,177,1504,417,	0,372,633,1036,1259,2817,	eef-2	protein coding gene	25	179	111	21	144	106	64	134	35	144	159	103	11	105	90	64	42	42	53	77	39	96	45	43
I	9163981	9166698	F25H5.4b.1_WBGene00001167	+	5	182,355,177,1504,305,	0,228,631,854,2412,	eef-2	protein coding gene	163	100	74	85	86	63	39	71	27	78	114	46	60	80	51	39	22	33	53	56	43	74	45	51
I	9168431	9177488	F25H5.3a.1_WBGene00009126	+	7	58,116,208,675,120,499,416,	0,3045,6563,6848,7570,8085,8641,	pyk-1	protein coding gene	153	212	138	105	180	109	82	169	60	144	164	111	71	98	107	92	36	38	49	60	28	66	37	31
I	9168431	9177485	F25H5.3d.1_WBGene00009126	+	7	46,116,208,675,120,499,413,	0,3045,6563,6848,7570,8085,8641,	pyk-1	protein coding gene	22	13	11	12	17	12	10	15	6	7	17	10	9	6	8	13	4	7	6	2	1	4	2	1
I	9170253	9177116	F25H5.3e.1_WBGene00009126	+	7	1080,116,208,675,120,499,44,	0,1223,4741,5026,5748,6263,6819,	pyk-1	protein coding gene	1	2	5	3	4	8	3	1	3	6	4	2	0	3	5	1	1	2	0	1	0	2	1	1
I	9173858	9177488	F25H5.3c.1_WBGene00009126	+	6	481,208,675,120,499,416,	0,1136,1421,2143,2658,3214,	pyk-1	protein coding gene	10	9	9	8	7	2	5	13	3	11	5	7	5	5	5	1	1	1	5	5	6	8	1	3
I	9177663	9178703	F25H5.8.1_WBGene00009130	-	2	215,63,	0,977,		protein coding gene	27	18	28	5	15	22	6	18	2	17	21	12	12	14	21	15	10	13	23	13	10	39	12	13
I	9181817	9210337	F25H5.1f.1-0_WBGene00006407	-	15	831,143,357,72,103,201,99,117,237,95,98,146,60,105,111,	0,886,1329,2014,2433,3048,9739,10220,10550,12595,13209,23769,27572,28035,28409,	lim-9	protein coding gene	2	5	4	1	6	3	1	3	1	3	2	2	1	2	3	1	3	2	0	5	1	2	1	0
I	9181820	9220728	F25H5.1i.1_WBGene00006407	-	18	828,143,357,72,103,201,99,117,237,95,98,146,60,105,111,216,124,71,	0,883,1326,2011,2430,3045,9736,10217,10547,12592,13206,23766,27569,28032,28406,36675,37104,38837,	lim-9	protein coding gene	9	5	2	1	5	3	4	7	4	5	4	2	4	2	7	2	1	2	2	2	3	2	1	1
I	9221817	9226390	C45G3.1.1_WBGene00008107	-	8	626,74,371,954,637,324,703,68,	0,770,892,1622,2622,3363,3751,4505,	aspm-1	protein coding gene	25	28	33	20	27	32	6	19	9	21	25	20	11	25	12	14	11	11	7	11	11	13	8	11
I	9226904	9228184	C45G3.3.1_WBGene00001590	+	5	182,237,119,201,348,	0,231,519,687,932,	lipt-1	protein coding gene	25	24	27	25	32	27	19	20	12	31	20	24	17	11	19	12	8	13	13	15	7	14	12	8
I	9228162	9232096	C45G3.5.1_WBGene00044008	+	9	58,143,276,270,477,174,152,223,236,	0,105,772,1181,1769,2702,3095,3319,3698,	gip-2	protein coding gene	56	50	60	46	56	63	26	57	21	70	66	85	27	34	46	40	23	37	28	28	29	48	16	28
I	9232067	9233560	VF36H2L.1.1_WBGene00000147	-	4	441,388,159,116,	0,524,1170,1377,	aph-1	protein coding gene	56	57	64	46	47	63	46	64	22	87	66	78	39	48	63	59	25	44	51	51	38	81	36	51
I	9234173	9245924	F36H2.1b.1_WBGene00009498	-	11	693,149,257,575,598,337,247,510,151,80,111,	0,1500,1695,2737,3791,4736,5515,5816,6726,11514,11640,	tat-5	protein coding gene	14	28	10	12	22	15	6	21	7	10	33	11	8	17	9	6	7	10	9	9	8	15	8	3
I	9234177	9245926	F36H2.1d.1_WBGene00009498	-	11	689,149,257,575,598,337,247,510,160,80,113,	0,1496,1691,2733,3787,4732,5511,5812,6722,11510,11636,	tat-5	protein coding gene	2	1	3	3	3	0	0	2	0	0	5	5	0	2	2	1	0	1	1	2	1	1	0	2
I	9246027	9249358	F36H2.2a.1_WBGene00009499	-	9	337,191,83,109,342,211,112,82,222,	0,728,977,1110,1604,2242,2507,2664,3109,	ent-6	protein coding gene	92	99	101	89	79	89	82	95	50	124	109	113	67	54	127	95	62	66	58	66	53	82	52	37
I	9271478	9278689	F14B4.2b.1_WBGene00008780	-	7	535,844,122,138,68,94,172,	0,607,1527,1697,1880,1996,7039,	hxk-1	protein coding gene	36	22	27	23	28	20	15	20	11	29	30	26	19	14	29	14	15	9	13	16	3	35	14	14
I	9271479	9273794	F14B4.2a.1_WBGene00008780	-	7	534,844,122,138,68,94,128,	0,606,1526,1696,1879,1995,2187,	hxk-1	protein coding gene	222	272	294	205	309	241	156	313	109	302	296	304	129	221	244	165	93	130	128	135	83	134	100	75
I	9280922	9286576	F14B4.3.1_WBGene00008781	-	10	683,198,109,792,281,126,427,836,144,188,	0,964,1213,1771,2749,3085,3440,4269,5267,5466,	rpoa-2	protein coding gene	31	39	37	20	36	33	12	42	14	32	41	45	24	38	40	18	10	19	14	25	7	27	7	6
I	9287442	9289770	F26H9.1a.1_WBGene00009173	+	10	131,120,111,150,128,177,175,171,140,597,	0,179,344,498,694,868,1101,1319,1539,1731,	prom-1	protein coding gene	68	70	80	82	89	92	52	80	48	90	97	110	43	62	87	52	33	41	44	50	25	41	29	22
I	9289718	9303928	F26H9.2.2_WBGene00009174	-	10	502,215,115,139,638,64,137,208,75,68,	0,569,832,1390,1622,2842,3708,3937,4242,14142,		protein coding gene	37	36	34	26	44	48	36	42	10	40	50	54	36	36	49	25	20	12	28	28	14	25	15	10
I	9289752	9294035	F26H9.2.1_WBGene00009174	-	9	468,215,115,139,638,64,137,208,75,	0,535,798,1356,1588,2808,3674,3903,4208,		protein coding gene	15	8	6	3	8	6	2	7	1	9	8	5	7	9	6	9	0	2	4	3	2	1	3	2
I	9305750	9306844	F26H9.4.1_WBGene00009176	-	4	466,124,110,97,	0,672,840,997,	nmat-2	protein coding gene	86	62	66	56	66	71	44	48	30	72	61	62	42	46	67	53	34	47	43	41	23	49	28	27
I	9308441	9310221	F26H9.6.1_WBGene00004268	+	4	94,89,312,586,	0,390,682,1194,	rab-5	protein coding gene	242	247	254	225	225	225	178	205	87	271	253	224	145	178	227	210	107	123	155	186	95	211	126	84
I	9310318	9312637	F26H9.7a.1_WBGene00006732	+	7	71,139,175,207,174,97,251,	0,435,621,1056,1658,1885,2068,	uev-3	protein coding gene	47	31	38	39	41	39	35	39	13	62	44	46	30	27	47	36	29	40	25	23	39	42	19	36
I	9310318	9312642	F26H9.7b.1_WBGene00006732	+	7	71,139,61,207,174,97,256,	0,435,621,1056,1658,1885,2068,	uev-3	protein coding gene	8	6	11	10	8	10	9	13	6	27	6	14	10	16	15	11	7	7	10	6	7	11	7	8
I	9312630	9314891	F26H9.5.2_WBGene00009177	-	6	684,294,82,70,157,89,	0,836,1321,1581,1701,2172,		protein coding gene	77	100	96	74	99	99	76	111	47	156	141	134	59	85	124	104	63	70	66	90	61	102	63	42
I	9312634	9314488	F26H9.5.1_WBGene00009177	-	5	680,294,82,70,157,	0,832,1317,1577,1697,		protein coding gene	9	12	10	5	21	17	14	17	3	15	29	7	7	15	14	13	8	13	18	15	8	13	10	12
I	9320324	9322519	C12C8.1.1_WBGene00002026	-	3	945,999,113,	0,1006,2082,	hsp-70	protein coding gene	13	10	3	2	4	1	11	7	2	5	3	1	1	2	8	4	2	6	4	4	1	15	4	9
I	9327856	9330928	C12C8.2a.1_WBGene00007533	+	8	116,57,535,86,112,246,140,268,	0,161,918,1523,1986,2147,2440,2804,	cbl-1	protein coding gene	13	14	7	2	13	11	3	8	2	7	8	9	4	5	2	1	1	0	0	3	1	0	3	0
I	9334799	9341919	C12C8.3a.2_WBGene00003026	-	15	1327,271,678,213,372,80,314,97,124,272,272,141,50,262,158,	0,1373,1691,2414,2987,3408,3703,4056,5220,5398,6057,6376,6560,6653,6962,	lin-41	protein coding gene	0	2	0	0	1	2	1	0	0	1	6	2	0	5	1	0	1	1	0	0	0	0	0	0
I	9334806	9342496	C12C8.3b.1_WBGene00003026	-	16	1320,271,678,213,372,80,302,97,124,272,272,141,50,262,152,179,	0,1366,1684,2407,2980,3401,3696,4049,5213,5391,6050,6369,6553,6646,6955,7511,	lin-41	protein coding gene	3	4	2	1	8	4	1	13	4	6	14	2	1	15	5	2	0	2	4	2	0	1	3	0
I	9334807	9342496	C12C8.3a.1_WBGene00003026	-	16	1319,271,678,213,372,80,314,97,124,272,272,141,50,262,152,179,	0,1365,1683,2406,2979,3400,3695,4048,5212,5390,6049,6368,6552,6645,6954,7510,	lin-41	protein coding gene	8	8	2	4	5	7	2	8	0	12	25	7	3	10	5	2	1	0	0	1	1	0	0	0
I	9334807	9341919	C12C8.3b.2-0_WBGene00003026	-	15	1319,271,678,213,372,80,302,97,124,272,272,141,50,262,158,	0,1365,1683,2406,2979,3400,3695,4048,5212,5390,6049,6368,6552,6645,6954,	lin-41	protein coding gene	0	0	0	0	1	0	0	0	0	0	0	0	0	1	0	0	0	0	0	0	1	0	0	0
I	9352846	9355223	M04C9.3a.1_WBGene00010858	-	8	189,81,257,89,81,34,63,620,	0,234,566,869,1262,1393,1647,1757,		protein coding gene	12	6	8	8	2	9	2	6	0	2	5	5	2	0	4	4	1	5	2	1	3	0	0	1
I	9352881	9354273	M04C9.3b.1_WBGene00010858	-	6	154,81,257,89,81,34,	0,199,531,834,1227,1358,		protein coding gene	4	1	0	0	0	1	1	1	0	1	0	0	0	0	0	0	1	1	0	0	0	0	0	0
I	9364159	9389633	F16A11.3a.1_WBGene00008878	-	24	686,261,75,286,82,101,306,122,61,564,174,262,378,155,180,443,69,60,114,159,218,134,178,71,	0,730,1046,1176,1645,1773,1944,2303,2484,2663,3381,3685,4759,5707,6303,6617,7175,7296,7794,18312,23845,24506,24736,25403,	ppfr-1	protein coding gene	3	21	3	5	11	3	1	11	4	1	7	5	1	6	3	2	1	1	1	1	0	2	0	2
I	9364159	9389639	F16A11.3b.1-0_WBGene00008878	-	23	686,261,75,286,82,101,306,122,61,564,174,262,155,180,443,69,60,114,159,218,134,178,77,	0,730,1046,1176,1645,1773,1944,2303,2484,2663,3381,3685,5707,6303,6617,7175,7296,7794,18312,23845,24506,24736,25403,	ppfr-1	protein coding gene	1	7	3	2	13	2	4	13	3	7	11	6	2	19	8	1	1	2	0	4	1	4	2	1
I	9390832	9393095	F16A11.2a.1_WBGene00008877	-	4	349,383,661,247,	0,399,1128,2016,	rtcb-1	protein coding gene	48	54	41	48	65	53	25	36	17	76	37	43	28	40	49	41	17	24	25	18	20	24	18	16
I	9390833	9393094	F16A11.2b_WBGene00008877	-	5	348,383,450,159,246,	0,398,1127,1629,2015,	rtcb-1	protein coding gene	6	9	6	7	5	9	6	6	0	8	2	3	3	4	5	2	2	4	4	7	0	7	4	3
I	9393947	9398399	F16A11.1b.1_WBGene00008876	-	8	582,211,742,220,303,94,162,69,	0,874,1705,3067,3337,3977,4119,4383,		protein coding gene	47	58	58	40	68	58	34	50	17	78	78	62	53	62	59	42	39	38	40	51	28	54	25	22
I	9412305	9413222	C17E4.2.1_WBGene00007642	+	2	593,277,	0,640,		protein coding gene	7	8	6	6	8	13	6	5	5	3	9	11	3	7	14	8	8	13	19	17	14	29	9	18
I	9414549	9416703	C17E4.20.1_WBGene00219313	+	3	222,834,537,	0,730,1617,		protein coding gene	24	26	16	16	18	16	16	7	7	17	16	17	14	11	10	18	7	14	17	20	13	22	14	5
I	9416703	9418885	C17E4.3.1_WBGene00007643	-	6	444,166,141,281,236,236,	0,941,1150,1338,1664,1946,	2024-03-03	protein coding gene	165	167	156	135	178	192	116	215	73	238	217	194	133	116	184	123	83	114	90	112	85	116	75	62
I	9419456	9419998	C17E4.4.1_WBGene00007644	+	3	118,62,270,	0,169,272,		protein coding gene	37	31	56	30	36	34	46	44	15	71	56	58	46	42	48	37	39	43	21	37	31	29	15	25
I	9419977	9420813	C17E4.11.1_WBGene00044236	-	3	512,91,142,	0,559,694,		protein coding gene	34	38	27	38	33	31	34	42	21	53	46	42	37	22	51	47	31	36	34	38	31	41	34	22
I	9420911	9421992	C17E4.5.1_WBGene00003904	-	3	593,293,93,	0,643,988,	pabp-2	protein coding gene	256	206	180	172	211	197	177	201	101	241	234	223	151	132	234	165	127	197	153	165	104	190	113	95
I	9422555	9431120	C17E4.6.1_WBGene00007645	+	7	111,160,123,323,130,168,705,	0,160,364,534,997,7237,7860,		protein coding gene	48	40	34	31	46	34	19	46	16	35	45	41	38	23	39	19	13	18	21	26	10	28	20	12
I	9431248	9433828	C17E4.9a.1_WBGene00007646	+	5	56,155,327,303,1260,	0,104,327,722,1320,	nkb-1	protein coding gene	9	17	9	8	23	11	14	13	5	18	18	17	6	12	18	14	9	8	14	16	6	16	12	6
I	9431248	9433811	C17E4.9b_WBGene00007646	+	5	56,155,327,303,1243,	0,104,327,722,1320,	nkb-1	protein coding gene	3	6	3	2	4	5	1	4	3	6	1	8	2	3	3	3	0	2	1	2	1	7	2	0
I	9435464	9441029	C17E4.10a.1_WBGene00007647	+	6	108,185,499,134,172,411,	0,783,1015,3037,3220,5154,		protein coding gene	78	60	59	74	90	66	46	82	38	89	101	85	61	64	70	67	42	61	60	85	45	99	55	62
I	9441009	9444227	F46A9.6.1_WBGene00003172	-	4	509,339,348,315,	0,931,2027,2903,	mec-8	protein coding gene	13	16	21	15	23	15	9	10	7	11	23	13	3	25	8	14	4	3	15	17	3	11	8	3
I	9441014	9444227	F46A9.6.2_WBGene00003172	-	3	1265,348,315,	0,2022,2898,	mec-8	protein coding gene	1	2	0	1	1	3	0	2	0	1	0	1	1	1	0	2	1	3	2	8	1	3	1	0
I	9463759	9468863	F46A9.3b.1_WBGene00006681	+	9	123,249,73,340,68,91,196,217,88,	0,1323,2127,2917,3560,4273,4503,4746,5016,	twk-29	protein coding gene	2	4	0	0	1	0	0	0	1	0	0	0	0	0	0	1	0	1	1	4	4	10	1	3
I	9469653	9470637	F46A9.4.1_WBGene00004808	+	3	131,270,357,	0,312,627,	skr-2	protein coding gene	45	41	43	35	34	34	28	32	13	28	24	17	20	17	27	21	16	14	15	23	9	15	12	15
I	9471549	9472641	F46A9.5.1_WBGene00004807	+	3	95,276,492,	0,279,600,	skr-1	protein coding gene	271	259	313	226	296	293	245	302	123	406	355	320	215	265	344	317	209	226	253	305	216	316	190	187
I	9472641	9474801	F30A10.1.1_WBGene00009260	-	4	273,148,153,109,	0,567,1290,2051,	calm-1	protein coding gene	13	22	16	20	22	17	14	7	3	20	9	13	7	8	7	14	9	19	9	12	10	4	6	7
I	9476596	9477181	F30A10.14.1_WBGene00045473	+	2	82,453,	0,132,		protein coding gene	5	4	9	4	8	6	3	1	3	5	4	3	1	3	8	5	7	2	2	3	2	10	0	3
I	9478469	9479091	F30A10.13a.1_WBGene00044680	-	2	276,63,	0,559,		protein coding gene	23	22	28	20	35	33	22	43	21	72	42	42	29	30	33	28	12	25	27	29	26	33	21	26
I	9482742	9483591	F30A10.15.1_WBGene00195244	+	2	227,369,	0,480,		protein coding gene	4	4	4	4	3	4	2	3	2	7	6	6	3	2	5	3	4	6	5	2	2	3	1	3
I	9486644	9488029	F30A10.5a.1_WBGene00006061	-	5	496,308,159,136,50,	0,577,949,1150,1335,	stl-1	protein coding gene	73	61	73	55	69	58	50	69	29	115	102	81	45	69	85	66	40	71	46	62	51	80	43	44
I	9486644	9488029	unproductive_splice_isoform_52_WBGene00006061	-	5	496,308,163,136,50,	0,577,945,1150,1335,	stl-1	protein coding gene	1	1	2	2	4	1	2	7	2	3	4	7	6	4	4	3	2	5	1	3	4	2	3	3
I	9486815	9488029	F30A10.5b.1_WBGene00006061	-	5	325,304,163,136,50,	0,406,774,979,1164,	stl-1	protein coding gene	10	17	19	11	21	17	15	17	15	21	19	22	4	21	20	15	19	19	13	12	11	19	11	16
I	9488487	9492620	F30A10.6.1_WBGene00009264	+	5	166,535,671,324,232,	0,213,987,3499,3901,	sac-1	protein coding gene	104	114	132	108	142	116	75	151	61	176	142	182	92	124	174	118	71	97	79	93	72	129	61	67
I	9492609	9494555	F30A10.3.1_WBGene00009262	-	6	378,81,166,556,124,82,	0,425,547,839,1634,1864,		protein coding gene	91	95	109	103	88	116	78	106	46	170	147	141	88	81	126	91	54	55	62	72	57	98	49	61
I	9501265	9505164	F30A10.8.2_WBGene00006062	+	6	152,122,916,96,104,157,	0,1610,2173,3200,3462,3742,	stn-1	protein coding gene	3	6	3	1	2	3	3	3	3	5	1	2	1	5	6	3	2	1	2	4	1	1	1	0
I	9504402	9505768	F30A10.9.1_WBGene00009266	-	5	574,158,149,66,77,	0,756,965,1168,1289,		protein coding gene	77	51	74	44	63	59	47	49	23	79	53	45	34	39	52	57	39	48	63	67	51	96	41	41
I	9504618	9505768	F30A10.9.1-0_WBGene00009266	-	5	358,158,149,66,77,	0,540,749,952,1073,		protein coding gene	26	16	28	17	14	16	10	14	9	20	17	28	10	11	13	12	10	15	15	18	17	24	12	14
I	9506546	9511184	F30A10.10b.1_WBGene00009267	+	10	191,258,82,302,335,1096,274,657,495,457,	0,243,551,681,1027,1458,2601,2922,3630,4181,	usp-48	protein coding gene	4	5	11	5	13	7	3	13	3	3	10	10	1	10	3	7	0	0	4	3	8	3	3	1
I	9506552	9511182	F30A10.10a.1_WBGene00009267	+	10	185,258,82,302,335,1096,274,663,495,455,	0,237,545,675,1021,1452,2595,2910,3624,4175,	usp-48	protein coding gene	11	26	12	8	27	16	4	23	9	9	32	23	2	14	19	6	4	9	3	3	9	1	0	3
I	9511173	9512236	C41G7.1a.1_WBGene00004887	-	5	324,241,66,78,162,	0,371,660,769,901,	smn-1	protein coding gene	110	107	122	75	107	95	69	94	48	141	118	117	73	76	111	108	71	77	68	91	64	94	57	49
I	9511173	9512022	C41G7.1a.2_WBGene00004887	-	4	324,241,66,80,	0,371,660,769,	smn-1	protein coding gene	17	18	11	21	7	16	16	12	12	15	19	13	20	11	15	21	11	19	15	6	8	20	6	8
I	9511282	9512098	C41G7.1b.1_WBGene00004887	-	5	215,241,66,78,24,	0,262,551,660,792,	smn-1	protein coding gene	19	22	29	24	22	26	23	20	11	33	33	23	24	17	20	19	13	15	17	24	11	19	11	10
I	9512451	9514637	C41G7.2.1_WBGene00002226	+	4	228,788,436,509,	0,358,1194,1677,	klp-16	protein coding gene	96	97	94	84	101	85	60	88	35	117	116	95	70	92	80	68	44	51	66	48	39	56	24	25
I	9514997	9515795	C41G7.9a.1_WBGene00077771	-	4	246,282,102,21,	0,295,624,777,	tspo-1	protein coding gene	12	13	17	3	13	12	1	11	5	21	26	13	7	15	15	10	7	10	9	10	7	9	11	3
I	9515001	9516776	C41G7.9b.1_WBGene00077771	-	5	242,282,102,65,79,	0,291,620,773,1696,	tspo-1	protein coding gene	247	203	271	186	212	237	165	168	99	296	204	199	158	154	232	211	135	137	133	171	112	217	113	109
I	9517025	9518736	C41G7.3.1_WBGene00008061	-	7	606,198,68,151,133,169,112,	0,654,897,1008,1199,1379,1599,	mina-1	protein coding gene	103	117	108	62	122	113	55	90	36	114	129	111	67	75	104	84	40	45	38	64	26	67	45	33
I	9519243	9521275	C41G7.4.1_WBGene00008062	+	7	116,308,241,132,546,120,190,	0,163,517,871,1051,1677,1842,	set-32	protein coding gene	25	22	37	18	30	20	22	33	15	38	28	37	18	29	30	17	16	17	17	17	15	28	15	12
I	9531626	9532869	C41G7.8.1_WBGene00077525	-	3	315,301,123,	0,531,1120,		protein coding gene	1	5	6	1	3	8	1	6	2	3	2	3	1	5	7	3	1	1	3	3	4	4	3	2
I	9531663	9532869	C41G7.8.2_WBGene00077525	-	3	278,301,123,	0,494,1083,		protein coding gene	1	1	0	1	0	0	0	1	0	1	0	1	0	1	0	1	0	0	1	3	0	1	0	0
I	9536464	9540966	C36F7.1.1_WBGene00007984	-	5	734,211,360,462,102,	0,1740,2451,3406,4400,	irx-1	protein coding gene	8	7	3	5	4	7	6	4	2	3	3	1	1	2	2	3	1	0	0	1	0	3	3	1
I	9544732	9558098	C36F7.2.1_WBGene00007985	+	9	81,102,67,86,129,126,73,99,293,	0,3495,3648,3845,9725,9923,10099,12146,13073,	swah-1	protein coding gene	61	39	51	46	58	44	53	63	42	84	66	73	45	47	82	46	26	39	38	42	28	42	20	19
I	9548226	9558099	C36F7.2.2_WBGene00007985	+	8	103,67,86,129,126,73,99,294,	0,154,351,6231,6429,6605,8652,9579,	swah-1	protein coding gene	6	4	1	1	6	6	6	7	1	10	4	8	1	3	5	2	5	6	6	3	1	4	1	2
I	9578525	9581267	F42H11.2.1_WBGene00002276	-	7	321,77,86,370,1123,175,154,	0,371,493,627,1187,2363,2588,	lem-3	protein coding gene	47	56	51	54	44	46	30	55	18	64	80	54	35	62	68	38	16	35	40	42	17	38	17	17
I	9581785	9582583	K07A1.17.1_WBGene00044987	-	4	202,133,201,121,	0,250,425,677,		protein coding gene	170	136	208	136	134	171	117	120	71	172	147	129	83	117	117	105	71	83	72	83	59	96	75	39
I	9582680	9583533	K07A1.1.1_WBGene00010608	-	4	192,90,130,297,	0,242,382,556,		protein coding gene	256	227	280	234	217	208	180	214	119	310	217	256	145	174	236	218	110	182	135	138	136	176	131	103
I	9583868	9584735	K07A1.13.1_WBGene00010617	-	5	233,90,130,87,103,	0,305,444,622,764,		protein coding gene	29	16	25	14	11	13	8	5	3	19	11	10	14	11	9	10	10	10	7	7	8	13	11	8
I	9585416	9587203	K07A1.2.1_WBGene00010609	+	6	385,122,346,122,367,207,	0,431,599,994,1162,1580,	dut-1	protein coding gene	370	399	377	374	409	369	282	421	209	538	537	439	322	392	403	379	240	270	256	289	198	297	194	167
I	9587147	9588153	K07A1.3.1_WBGene00010610	-	5	214,104,185,119,209,	0,262,410,638,797,		protein coding gene	7	5	5	5	3	3	2	5	2	3	4	2	2	3	3	2	0	2	0	0	2	4	2	2
I	9591938	9593103	K07A1.6.1_WBGene00010613	-	5	177,72,89,79,49,	0,255,371,989,1116,		protein coding gene	41	35	36	17	24	26	13	15	12	17	13	13	10	16	16	21	13	15	9	10	11	8	8	8
I	9605895	9609047	K07A1.16a.1_WBGene00000177	+	8	46,135,153,73,101,148,121,198,	0,357,541,2328,2454,2600,2789,2954,	aqp-9	protein coding gene	12	10	12	1	4	2	1	7	4	9	3	3	5	6	3	1	0	0	1	0	1	1	2	0
I	9608927	9609721	K07A1.15.1_WBGene00010619	-	4	255,115,153,135,	0,304,462,659,		protein coding gene	1	6	5	5	3	8	4	5	7	12	9	6	3	4	5	15	8	4	5	8	6	1	4	1
I	9608928	9609548	K07A1.15.2_WBGene00010619	-	3	254,115,159,	0,303,461,		protein coding gene	8	9	10	6	9	12	12	5	4	12	20	13	7	7	12	8	8	6	10	8	8	7	4	4
I	9609543	9611534	K07A1.8.1_WBGene00002070	-	6	519,719,250,114,70,82,	0,568,1331,1625,1787,1909,	ile-1	protein coding gene	135	168	149	123	144	125	97	131	56	148	143	132	63	110	101	77	53	62	58	68	37	90	61	38
I	9611812	9615081	K07A1.9d.1_WBGene00010615	-	8	548,156,306,128,190,64,84,107,	0,594,1093,1449,2013,2527,2918,3162,	ate-1	protein coding gene	6	9	4	3	9	6	6	8	1	10	8	8	5	4	9	11	2	11	5	10	2	4	3	5
I	9611814	9615082	K07A1.9a.1_WBGene00010615	-	8	546,156,306,128,190,67,84,108,	0,592,1091,1447,2011,2328,2916,3160,	ate-1	protein coding gene	17	21	35	39	33	32	18	36	12	34	34	43	22	19	35	19	12	11	18	22	18	29	17	20
I	9611814	9615082	K07A1.9b.1_WBGene00010615	-	7	546,156,306,128,190,67,108,	0,592,1091,1447,2011,2328,3160,	ate-1	protein coding gene	13	6	13	12	16	13	5	9	10	21	18	13	10	11	24	20	6	12	11	19	10	13	5	10
I	9611818	9615082	K07A1.9c.1_WBGene00010615	-	9	542,156,306,128,190,67,64,84,108,	0,588,1087,1443,2007,2324,2521,2912,3156,	ate-1	protein coding gene	0	1	1	1	2	2	1	1	0	3	1	2	0	1	0	0	1	2	1	2	0	2	0	0
I	9615191	9616333	K07A1.10.1_WBGene00010616	-	3	389,255,99,	0,736,1043,		protein coding gene	105	95	82	94	84	101	54	49	43	119	86	78	46	48	61	70	47	48	52	72	33	70	51	42
I	9616515	9618107	K07A1.11.1_WBGene00004312	-	6	150,187,255,152,441,150,	0,200,445,760,954,1442,	rba-1	protein coding gene	168	137	129	147	168	183	131	146	74	202	169	196	131	147	192	137	93	86	106	141	96	151	105	77
I	9618195	9619760	K07A1.12.1_WBGene00003036	-	3	721,584,159,	0,768,1406,	lin-53	protein coding gene	223	300	282	196	335	288	184	289	117	305	364	272	159	250	256	242	127	139	200	225	140	261	168	129
I	9620226	9622373	productive_splice_isoform_131_WBGene00011488	+	7	84,152,127,544,124,592,234,	0,129,328,513,1108,1272,1913,	nra-2	protein coding gene	34	32	38	35	40	34	27	35	7	47	53	33	19	29	33	22	16	15	25	22	8	25	13	8
I	9620226	9622373	T05F1.1b.1_WBGene00011488	+	7	84,152,127,544,133,592,234,	0,129,328,513,1099,1272,1913,	nra-2	protein coding gene	85	98	107	90	133	96	73	126	48	122	130	116	55	84	106	63	33	57	52	44	24	47	41	28
I	9620232	9622377	T05F1.1a.1_WBGene00011488	+	7	78,152,127,544,124,583,238,	0,123,322,507,1102,1275,1907,	nra-2	protein coding gene	39	31	34	18	29	24	11	21	10	21	22	11	16	17	29	13	11	11	10	18	7	16	15	8
I	9622612	9624724	T05F1.2.1_WBGene00011489	+	6	87,452,463,263,287,315,	0,143,640,1156,1465,1797,		protein coding gene	170	212	245	186	288	238	126	263	109	330	313	297	166	231	244	164	110	135	139	144	102	155	91	76
I	9625048	9625796	T05F1.3.1_WBGene00004488	-	3	118,170,216,	0,319,532,	rps-19	protein coding gene	7115	4781	5342	3811	3982	4317	2700	2700	1755	4084	3129	3157	2339	2310	3226	3097	2249	2578	2536	3058	2291	3829	2357	2079
I	9626240	9630848	T05F1.6.1_WBGene00002027	+	10	59,37,67,429,1206,109,1040,215,286,574,	0,226,310,421,898,2151,2308,3394,3702,4034,	hsr-9	protein coding gene	18	34	14	19	32	9	13	22	7	24	38	21	15	26	22	15	10	16	17	15	10	16	10	9
I	9631387	9632401	T05F1.4.1_WBGene00011490	+	5	148,146,189,107,236,	0,193,387,621,778,		protein coding gene	93	80	87	78	96	82	85	90	38	159	124	116	82	72	105	71	53	43	68	88	44	79	56	43
I	9647602	9649238	T05F1.10.1_WBGene00000968	-	7	163,126,155,96,74,118,322,	0,207,622,882,1023,1146,1314,	dhs-4	protein coding gene	3	3	2	2	3	2	0	0	1	1	0	0	0	0	0	0	0	1	0	1	0	0	0	1
I	9650498	9652946	T05F1.13.1_WBGene00011497	+	6	179,107,157,310,293,241,	0,331,482,1005,1632,2207,		protein coding gene	5	4	4	6	1	6	4	2	3	5	3	0	3	4	6	6	0	5	2	6	3	4	3	0
I	9657011	9658023	C03D6.6.1_WBGene00007278	-	4	359,123,100,287,	0,410,579,725,	lab-1	protein coding gene	46	22	27	21	30	29	20	30	13	39	28	27	18	33	43	36	15	31	20	33	20	36	21	16
I	9657011	9657810	C03D6.6.1-0_WBGene00007278	-	4	359,123,100,74,	0,410,579,725,	lab-1	protein coding gene	9	3	8	7	8	8	5	4	0	11	11	5	6	5	8	7	0	8	4	6	2	8	6	6
I	9658273	9660080	C03D6.5.1_WBGene00007277	+	5	112,293,171,151,264,	0,155,1075,1295,1543,	asfl-1	protein coding gene	93	67	66	64	75	84	66	37	30	74	76	48	42	50	68	59	36	43	52	76	51	85	47	40
I	9658730	9659039	single_exon_productive_isoform_204_WBGene00219796	-	1	309,	0,		protein coding gene	12	11	17	15	16	34	11	8	3	5	9	6	1	7	8	14	3	8	12	15	15	11	5	10
I	9660173	9664915	C03D6.4.1_WBGene00003800	-	7	569,605,1099,817,118,946,188,	0,620,1364,2511,3376,3564,4554,	npp-14	protein coding gene	11	34	14	12	63	21	8	64	17	21	55	32	12	42	12	13	5	19	8	4	6	11	0	5
I	9665250	9668650	C03D6.3a.1_WBGene00000466	+	13	141,183,201,226,128,128,145,66,237,86,154,119,332,	0,189,423,822,1094,1269,1447,1636,1747,2034,2173,2399,3068,	cel-1	protein coding gene	47	41	31	45	45	39	33	31	18	52	59	44	34	33	59	39	19	33	34	31	30	44	21	24
I	9665266	9667816	C03D6.3b.1_WBGene00000466	+	12	125,183,201,226,128,128,145,66,237,86,154,167,	0,173,407,806,1078,1253,1431,1620,1731,2018,2157,2383,	cel-1	protein coding gene	4	3	5	8	6	8	1	6	2	8	10	5	4	7	8	3	4	3	2	6	4	3	3	2
I	9668626	9670726	C03D6.1.1_WBGene00007275	-	5	189,311,201,112,73,	0,237,1621,1870,2027,		protein coding gene	2	2	5	1	2	4	1	0	0	1	0	4	2	0	2	2	2	0	4	1	2	0	2	3
I	9669414	9670098	C03D6.8.1_WBGene00004437	+	3	87,227,269,	0,142,415,	rpl-24.2	protein coding gene	341	222	272	158	205	208	142	157	108	251	191	190	160	171	220	268	165	223	264	311	211	387	232	260
I	9673663	9678557	C04F12.1.1_WBGene00007297	-	10	312,292,340,115,87,155,243,569,831,144,	0,362,1002,1744,2059,2197,2398,2686,3392,4750,		protein coding gene	6	21	14	12	18	19	5	28	3	18	24	11	5	25	6	15	4	9	12	7	5	21	4	10
I	9685397	9688653	C04F12.3.1_WBGene00002069	+	9	228,124,83,248,83,134,270,346,495,	0,774,947,1173,1471,1863,2053,2370,2761,	ikb-1	protein coding gene	2	3	3	2	3	1	2	0	0	1	2	0	1	3	3	3	1	1	9	9	0	9	2	1
I	9689196	9690081	C04F12.4.1_WBGene00004426	+	3	110,195,143,	0,456,742,	rpl-14	protein coding gene	6265	4062	4678	3020	3361	3484	2306	2185	1435	3162	2354	2424	1755	1774	2460	2309	1704	1908	1880	2372	1696	3090	1883	1675
I	9690078	9690557	C04F12.5.1_WBGene00007299	-	2	312,120,	0,359,		protein coding gene	41	35	52	40	46	50	52	42	31	83	78	54	58	56	64	53	45	72	68	89	52	60	42	34
I	9695706	9696762	C04F12.7.1_WBGene00007301	-	3	238,269,191,	0,287,865,		protein coding gene	24	6	1	0	1	0	0	2	0	0	3	0	0	2	0	0	0	1	0	0	1	0	0	1
I	9697236	9699566	C04F12.8.1_WBGene00007302	-	4	565,359,95,168,	0,915,1890,2162,		protein coding gene	4	6	8	2	7	4	3	5	2	7	10	9	5	4	2	0	1	2	1	3	4	6	0	2
I	9710087	9710745	C04F12.9.1_WBGene00007303	-	4	123,189,92,90,	0,192,428,568,	rnh-1.3	protein coding gene	16	33	47	15	77	41	10	76	28	17	87	58	20	53	50	8	92	15	5	129	6	24	91	7
I	9711065	9712719	C04F12.10.1_WBGene00001405	-	5	450,68,721,142,90,	0,495,609,1376,1564,	fce-1	protein coding gene	86	94	87	66	88	73	69	83	42	111	90	70	47	54	79	58	37	56	43	46	39	57	35	28
I	9712810	9715232	C16C2.4b.1_WBGene00007621	-	5	296,326,293,246,107,	0,771,1423,1755,2315,		protein coding gene	55	32	27	48	43	26	24	33	14	51	45	44	28	37	57	31	26	46	34	27	29	31	30	20
I	9712824	9715230	C16C2.4a.1_WBGene00007621	-	5	282,326,281,246,105,	0,757,1409,1741,2301,		protein coding gene	98	64	50	79	80	49	68	61	21	106	100	86	47	74	83	85	44	62	60	61	64	84	49	61
I	9715320	9720912	C16C2.3a.2_WBGene00007620	-	12	437,107,136,400,45,69,259,362,294,118,129,162,	0,480,636,1114,2006,2279,2876,3497,4175,5007,5251,5430,	ocrl-1	protein coding gene	0	1	2	1	2	0	2	3	0	3	3	2	1	2	4	0	0	0	0	0	0	1	0	1
I	9715321	9728006	C16C2.3a.1_WBGene00007620	-	13	436,107,136,400,45,69,259,362,294,118,129,156,73,	0,479,635,1113,2005,2278,2875,3496,4174,5006,5250,5429,12612,	ocrl-1	protein coding gene	49	51	40	48	62	34	18	62	23	57	55	54	23	45	52	31	19	36	25	35	22	28	13	17
I	9722720	9726284	C16C2.2a.1_WBGene00001145	+	10	104,120,84,94,79,297,114,511,86,883,	0,154,384,532,670,1126,1560,1721,2278,2681,	eat-16	protein coding gene	6	5	7	5	8	0	3	6	2	2	1	3	2	1	3	1	1	2	2	2	4	5	2	2
I	9725538	9726397	single_exon_unproductive_isoform_81_I:9725000	+	1	859,	0,	NA	NA	0	0	1	0	1	0	1	1	1	0	0	0	0	0	1	1	0	0	0	2	2	1	0	0
I	9727168	9728034	C16C2.1.1_WBGene00000430	+	3	192,143,265,	0,414,601,	ceh-5	protein coding gene	0	0	1	0	0	1	0	0	1	0	0	0	0	0	1	2	0	1	3	0	7	4	2	0
I	9737815	9744146	K02A11.1a.2_WBGene00001582	+	7	71,81,91,586,561,130,760,	0,2723,2854,3556,4548,5164,5571,	gfi-2	protein coding gene	3	5	3	3	5	3	4	2	1	4	3	1	3	2	1	6	1	5	4	1	2	4	1	2
I	9737815	9744146	K02A11.1b.1_WBGene00001582	+	7	71,81,91,586,561,142,760,	0,2723,2854,3556,4548,5152,5571,	gfi-2	protein coding gene	1	5	5	5	4	9	2	3	2	8	6	5	6	6	8	3	3	4	2	3	3	6	0	3
I	9737815	9744146	K02A11.1b.2_WBGene00001582	+	7	71,83,91,586,561,142,760,	0,2723,2854,3556,4548,5152,5571,	gfi-2	protein coding gene	40	50	38	46	64	41	27	54	9	67	74	71	37	36	65	41	32	32	34	34	23	39	21	20
I	9737822	9744145	K02A11.1a.1_WBGene00001582	+	7	64,83,91,586,561,130,759,	0,2716,2847,3549,4541,5157,5564,	gfi-2	protein coding gene	22	31	14	14	22	19	19	28	10	34	23	42	13	23	28	23	11	9	16	29	9	25	13	11
I	9740536	9744146	K02A11.1a.4_WBGene00001582	+	6	85,91,586,561,130,760,	0,133,835,1827,2443,2850,	gfi-2	protein coding gene	4	5	6	1	0	5	5	6	2	8	6	6	1	3	7	5	5	5	1	7	2	6	3	2
I	9745966	9747923	K02A11.3.1_WBGene00010488	-	7	146,60,141,108,125,351,71,	0,477,584,776,926,1184,1886,	endu-1	protein coding gene	16	17	15	5	8	20	10	15	2	12	14	10	17	14	16	15	9	17	15	22	23	37	19	18
I	9748516	9749921	K02A11.4.1_WBGene00044607	-	3	211,83,122,	0,366,1283,		protein coding gene	16	6	23	11	10	7	4	9	4	12	9	9	6	10	7	6	5	9	2	10	4	3	4	0
I	9754121	9757900	F26E4.1.1_WBGene00006352	+	10	312,98,257,136,70,165,125,137,175,1053,	0,650,802,1108,1491,1612,1825,1999,2182,2726,	sur-6	protein coding gene	155	134	117	142	145	128	84	139	73	214	171	204	109	142	176	119	71	120	91	130	71	144	78	74
I	9757853	9760787	F26E4.2.1_WBGene00009157	-	4	175,130,45,101,	0,1397,1574,2833,		protein coding gene	14	9	10	11	9	17	6	8	7	14	4	7	8	9	9	10	8	8	12	15	13	23	11	10
I	9762402	9767846	F26E4.3.1_WBGene00009158	-	12	249,140,255,84,135,87,159,90,46,78,123,144,	0,515,702,1166,1298,1479,1798,2787,3124,3267,3487,5300,		protein coding gene	12	8	8	1	6	3	2	1	0	0	1	2	1	3	3	0	2	0	1	1	0	1	0	0
I	9771060	9772565	F26E4.4.1_WBGene00009159	-	4	929,188,131,115,	0,976,1212,1390,		protein coding gene	130	99	107	112	101	100	90	107	68	152	145	124	83	83	130	92	72	74	75	70	56	95	55	41
I	9773171	9774012	F26E4.6.1_WBGene00009161	+	2	136,253,	0,588,	cox-7C	protein coding gene	1299	819	1138	710	767	866	598	585	359	955	725	778	493	504	749	647	487	529	555	607	461	726	432	403
I	9774164	9779542	F26E4.7a.1_WBGene00009162	+	14	208,151,122,84,110,115,208,207,267,148,118,90,82,457,	0,270,823,988,1385,1563,1726,2920,3381,3694,4160,4324,4454,4921,		protein coding gene	5	5	2	0	6	1	4	5	2	3	2	2	5	0	1	2	3	1	7	5	4	3	0	2
I	9780348	9781413	F26E4.12.1_WBGene00009165	+	3	68,87,410,	0,124,655,	gpx-1	protein coding gene	49	23	40	20	19	18	27	11	6	27	27	23	16	11	10	19	16	13	17	13	10	26	9	9
I	9781323	9785724	F26E4.10b.1_WBGene00009163	-	8	186,124,1081,871,223,231,320,359,	0,240,418,1912,2837,3106,3672,4042,	drsh-1	protein coding gene	2	4	1	2	3	2	2	4	3	4	2	3	2	4	3	3	0	1	3	3	1	9	2	2
I	9781325	9785722	F26E4.10a.1_WBGene00009163	-	8	193,124,1087,871,223,231,320,357,	0,238,416,1910,2835,3104,3670,4040,	drsh-1	protein coding gene	22	22	13	14	27	14	11	30	6	21	28	26	11	18	24	20	11	19	11	18	12	18	14	7
I	9781325	9785724	productive_splice_isoform_132_WBGene00009163	-	8	184,124,1087,871,223,231,320,359,	0,238,416,1910,2835,3104,3670,4040,	drsh-1	protein coding gene	7	8	6	4	13	6	3	12	3	7	5	12	4	9	8	10	5	6	1	3	4	2	3	4
I	9785780	9787390	F26E4.8a.1_WBGene00006528	-	3	668,614,233,	0,713,1377,	tba-1	protein coding gene	610	701	499	437	826	521	413	730	292	736	720	474	336	549	514	411	198	274	401	428	239	484	284	240
I	9785932	9787624	F26E4.8b.1_WBGene00006528	-	4	516,614,233,2,	0,561,1225,1690,	tba-1	protein coding gene	32	41	26	11	50	36	22	46	20	38	50	27	28	45	24	20	12	17	20	22	23	25	25	18
I	9788724	9790050	F26E4.9.2_WBGene00000371	+	4	140,186,100,400,	0,284,775,926,	cox-5B	protein coding gene	1239	879	1114	673	717	769	507	646	345	807	647	675	445	430	663	559	446	435	483	552	381	622	355	325
I	9789008	9789851	F26E4.9.1_WBGene00000371	+	3	186,100,201,	0,491,642,	cox-5B	protein coding gene	73	51	86	35	65	62	41	34	21	55	57	42	17	38	54	37	30	34	38	44	36	64	29	24
I	9793755	9796675	F26E4.11.1_WBGene00009164	+	6	309,131,127,144,813,664,	0,357,532,979,1171,2256,	hrdl-1	protein coding gene	90	74	91	81	105	83	74	99	40	104	122	122	62	103	112	66	34	63	48	66	50	64	31	41
I	9813004	9815348	F35C12.7.2_WBGene00304992	-	5	356,104,144,66,140,	0,412,769,1123,2204,		protein coding gene	7	5	8	0	4	0	1	3	3	1	5	1	0	2	6	4	3	1	1	3	0	1	0	0
I	9813033	9814193	F35C12.7.1_WBGene00304992	-	4	327,104,144,66,	0,383,740,1094,		protein coding gene	2	3	0	0	2	1	0	0	1	0	3	1	0	0	3	0	0	0	0	1	2	1	1	2
I	9839597	9844803	Y67A6A.2a.1_WBGene00003652	+	6	258,127,59,792,206,213,	0,1399,3092,3845,4691,4993,	nhr-62	protein coding gene	1	2	1	4	1	2	0	3	2	6	2	5	2	6	1	3	0	1	3	0	3	6	1	1
I	9847405	9850082	K10C3.3.1_WBGene00006978	+	7	169,115,69,86,85,162,334,	0,215,1116,1252,1533,1668,2343,	zig-1	protein coding gene	18	8	4	6	6	2	5	3	2	6	2	4	3	2	3	3	3	4	1	5	3	3	0	2
I	9850019	9851791	K10C3.2.1_WBGene00010730	-	4	658,90,228,238,	0,1024,1165,1534,	ensa-1	protein coding gene	312	296	260	242	300	276	209	266	117	348	295	295	192	251	308	230	163	182	192	245	158	283	155	124
I	9853653	9863495	K10C3.4a.1_WBGene00010731	+	7	73,78,120,516,238,166,1275,	0,5618,6843,7011,7572,7859,8567,		protein coding gene	15	11	12	21	27	34	16	17	10	29	28	35	11	23	18	19	7	10	16	25	6	30	21	10
I	9853653	9863495	K10C3.4a.2_WBGene00010731	+	7	73,78,114,516,238,166,1275,	0,5618,6849,7011,7572,7859,8567,		protein coding gene	1	1	0	1	0	2	2	2	3	2	4	1	2	1	3	0	1	1	2	0	1	2	0	1
I	9863583	9869064	K10C3.5b.1_WBGene00010732	+	5	57,103,1091,546,470,	0,248,401,2253,5011,		protein coding gene	1	1	2	1	1	0	1	1	0	2	3	2	0	0	1	0	2	2	1	1	1	1	2	1
I	9863589	9869054	K10C3.5a.1_WBGene00010732	+	6	51,103,1091,546,567,460,	0,242,395,2247,3672,5005,		protein coding gene	23	22	18	12	16	14	15	22	6	35	24	26	19	28	22	20	7	18	18	19	10	25	11	12
I	9869650	9874673	K10C3.6b.2_WBGene00003639	+	7	137,98,142,353,564,111,714,	0,1577,2261,3043,3448,4060,4309,	nhr-49	protein coding gene	6	9	4	3	12	7	5	11	5	15	16	21	5	10	14	9	4	9	8	3	8	11	9	5
I	9869651	9874680	K10C3.6a.2_WBGene00003639	+	7	136,98,142,356,564,111,721,	0,1576,2260,3042,3447,4059,4308,	nhr-49	protein coding gene	14	25	17	8	32	26	16	31	5	16	44	23	14	25	28	27	15	13	15	28	17	37	10	12
I	9871227	9874590	K10C3.6a.1_WBGene00003639	+	6	98,142,356,564,111,631,	0,684,1466,1871,2483,2732,	nhr-49	protein coding gene	5	4	6	1	2	6	2	5	2	3	8	2	3	2	5	4	7	8	4	6	2	4	1	4
I	9871227	9874626	K10C3.6b.1_WBGene00003639	+	6	98,142,353,564,111,667,	0,684,1466,1871,2483,2732,	nhr-49	protein coding gene	2	3	1	1	4	1	1	0	0	5	1	3	1	3	2	1	0	2	1	5	2	3	2	2
I	9879182	9881504	T23H4.2.1_WBGene00003659	-	9	276,99,106,180,146,156,143,66,168,	0,547,691,844,1079,1419,1791,1983,2154,	nhr-69	protein coding gene	15	4	9	7	15	6	6	7	5	9	9	10	5	8	5	8	0	7	8	4	5	3	6	4
I	9886188	9888224	T23H4.3.1_WBGene00003524	+	8	71,104,110,124,69,119,149,418,	0,125,286,439,616,969,1135,1618,	nas-5	protein coding gene	0	2	0	1	4	0	3	2	1	7	3	5	5	4	5	4	7	5	6	6	7	1	2	2
I	9895691	9900817	F52F12.3.1_WBGene00003396	-	11	426,116,112,104,219,382,127,80,99,167,287,	0,966,1133,1933,2086,2648,3643,4187,4312,4514,4839,	mom-4	protein coding gene	41	60	38	50	63	53	38	53	16	87	66	70	36	55	73	46	35	24	33	41	19	57	19	22
I	9901075	9902950	F52F12.4.2_WBGene00009937	+	8	83,66,85,241,267,109,99,214,	0,203,316,448,925,1355,1514,1661,	lsl-1	protein coding gene	94	89	106	82	98	96	60	98	42	119	87	98	62	75	96	74	49	61	53	80	45	74	51	55
I	9901278	9902929	F52F12.4.1_WBGene00009937	+	7	66,85,241,267,109,99,193,	0,113,245,722,1152,1311,1458,	lsl-1	protein coding gene	23	37	42	20	35	38	31	30	15	54	40	49	19	35	38	41	17	32	24	38	22	37	16	22
I	9902907	9904184	single_exon_unproductive_isoform_82_I:9902000	-	1	1277,	0,	NA	NA	2	1	0	1	1	3	1	1	0	4	2	6	1	6	1	0	1	0	2	4	4	5	3	1
I	9904302	9910545	F52F12.6a.1_WBGene00009939	-	8	441,79,295,120,214,225,158,199,	0,796,925,1429,1817,2843,3305,6044,	ztf-11	protein coding gene	4	8	7	4	7	5	3	5	4	2	5	9	2	3	3	3	1	3	5	7	4	10	1	6
I	9928992	9930885	F52F12.7a.1_WBGene00009940	+	5	78,74,303,143,303,	0,734,885,1240,1590,	strl-1	protein coding gene	126	87	96	105	92	106	94	104	41	150	117	117	90	98	142	85	74	98	73	95	81	81	67	68
I	9929726	9930885	F52F12.7b.1_WBGene00009940	+	4	74,303,143,303,	0,151,506,856,	strl-1	protein coding gene	12	10	10	14	14	12	5	8	4	11	12	11	14	10	8	14	8	10	8	2	6	12	10	5
I	9930987	9931882	Y106G6A.4.1_WBGene00013696	+	3	67,178,428,	0,119,467,		protein coding gene	27	6	2	0	3	1	0	3	0	0	2	0	0	1	1	0	0	0	0	2	0	0	0	1
I	9931869	9934290	Y106G6A.2a.1_WBGene00013695	-	6	236,378,399,166,136,138,	0,282,1220,1662,1992,2283,	epg-8	protein coding gene	11	18	19	16	22	21	21	35	10	35	32	39	20	22	30	32	14	27	15	29	18	29	13	23
I	9931869	9934290	Y106G6A.2b-0_WBGene00013695	-	5	236,378,399,166,138,	0,282,1220,1662,2283,	epg-8	protein coding gene	66	65	59	61	68	64	33	46	31	62	50	62	47	34	49	27	19	44	28	42	26	38	25	17
I	9931994	9934249	Y106G6A.2b_WBGene00013695	-	5	111,378,399,166,97,	0,157,1095,1537,2158,	epg-8	protein coding gene	6	7	5	10	16	14	6	8	4	16	6	5	10	5	11	8	3	5	6	14	6	4	1	2
I	9934636	9935679	Y106G6A.5b.1_WBGene00013697	-	4	359,359,63,94,	0,415,831,949,	dsbn-1	protein coding gene	3	4	3	4	4	6	4	3	1	4	3	3	3	1	3	1	3	2	4	2	1	2	1	3
I	9934638	9936022	Y106G6A.5a.1_WBGene00013697	-	4	357,359,63,121,	0,413,829,1263,	dsbn-1	protein coding gene	76	80	92	69	79	82	64	87	39	114	116	95	78	51	99	81	51	73	61	71	47	83	49	63
I	9936124	9938301	Y106G6A.1.1_WBGene00013694	-	7	294,354,167,128,122,162,346,	0,342,742,958,1136,1610,1831,	mekk-3	protein coding gene	14	19	14	4	14	11	7	8	6	20	11	13	8	7	12	6	5	9	11	13	13	8	11	8
I	9947803	9953390	T24D1.1b.1_WBGene00005023	+	7	408,677,484,428,346,78,833,	0,1289,2406,3138,3766,4162,4754,	sqv-5	protein coding gene	24	22	18	16	20	18	10	18	9	26	32	23	9	17	32	16	8	9	17	17	12	26	7	14
I	9947811	9953387	T24D1.1c.1_WBGene00005023	+	7	400,683,484,428,346,78,830,	0,1275,2398,3130,3758,4154,4746,	sqv-5	protein coding gene	42	61	38	31	55	56	27	51	20	63	68	57	29	52	55	23	8	16	17	20	15	27	14	10
I	9949104	9953391	T24D1.1a.1_WBGene00005023	+	6	665,484,428,346,78,834,	0,1105,1837,2465,2861,3453,	sqv-5	protein coding gene	4	0	0	1	1	1	0	0	0	0	1	2	1	2	0	0	0	1	1	0	1	0	1	0
I	9953408	9955873	T24D1.2.1_WBGene00011985	-	6	356,93,630,67,353,89,	0,605,831,1518,1973,2376,		protein coding gene	111	96	102	114	112	106	67	94	47	152	144	134	82	118	131	90	59	74	59	84	48	94	60	39
I	9956149	9958357	T24D1.5.1_WBGene00011988	-	6	232,240,150,249,147,338,	0,282,807,1211,1670,1870,	har-2	protein coding gene	100	100	87	103	86	101	79	88	28	128	112	98	69	71	120	82	59	79	59	72	40	95	33	52
I	9958781	9960095	T24D1.3.1_WBGene00011986	-	3	316,807,97,	0,363,1217,		protein coding gene	258	323	313	278	337	303	240	355	141	362	373	347	183	284	301	224	156	170	139	203	92	201	127	87
I	9960426	9961977	T24D1.4.1_WBGene00007043	-	5	892,119,176,105,64,	0,935,1102,1326,1487,	algn-10	protein coding gene	34	42	32	46	36	37	42	51	21	50	58	37	27	25	35	40	16	25	17	29	18	36	15	11
I	9965573	9970037	T23D8.1a.1_WBGene00003397	+	7	540,365,139,242,121,219,851,	0,1039,1468,2147,2501,2969,3613,	mom-5	protein coding gene	2	9	4	5	10	4	1	13	0	1	5	9	3	7	6	2	2	7	8	10	5	10	4	9
I	9965579	9970037	T23D8.1b.1_WBGene00003397	+	7	534,371,139,242,121,219,851,	0,1027,1462,2141,2495,2963,3607,	mom-5	protein coding gene	4	3	2	1	3	2	1	4	0	1	3	2	0	1	4	0	0	0	0	3	1	3	1	1
I	9969597	9970141	single_exon_unproductive_isoform_83_I:9969000	+	1	544,	0,	NA	NA	0	1	1	0	1	1	1	1	0	2	0	2	1	2	0	0	0	0	2	0	0	1	1	0
I	9973380	9976315	T23D8.3.1_WBGene00011944	-	5	242,447,117,441,212,	0,686,1181,1951,2723,		protein coding gene	139	103	84	63	103	93	60	75	47	122	94	114	60	75	107	112	60	102	98	141	106	204	103	109
I	9976425	9979662	T23D8.4.1_WBGene00001226	-	5	670,1118,886,234,103,	0,721,1885,2852,3134,	eif-3.C	protein coding gene	132	144	137	107	161	116	70	117	63	116	124	92	64	70	103	69	43	52	53	64	52	84	28	41
I	9980062	9984794	T23D8.9a.1_WBGene00006379	-	10	514,505,327,226,536,78,108,313,185,83,	0,566,1122,1680,1962,2543,2676,2833,4177,4649,	sys-1	protein coding gene	10	13	9	12	16	7	5	16	8	9	13	9	10	20	7	13	5	4	9	10	8	21	9	6
I	9980062	9984786	T23D8.9b.1_WBGene00006379	-	10	514,505,327,226,536,78,119,313,185,75,	0,566,1122,1680,1962,2543,2676,2833,4177,4649,	sys-1	protein coding gene	1	1	3	1	1	1	0	2	2	0	4	1	1	4	1	3	0	2	1	4	1	1	0	2
I	9988355	9988782	single_exon_productive_isoform_205_WBGene00001941	-	1	427,	0,	his-67	protein coding gene	35	28	31	35	49	51	30	27	13	35	26	22	22	11	22	31	21	9	23	35	10	59	30	19
I	9989112	9989616	single_exon_productive_isoform_206_WBGene00001942	+	1	504,	0,	his-68	protein coding gene	106	100	139	127	124	152	95	104	53	132	127	119	90	95	90	101	72	71	68	104	45	72	47	44
I	9989801	9993976	T23D8.7.1_WBGene00011945	+	9	122,68,375,961,131,700,192,135,421,	0,173,285,714,1742,2102,3326,3563,3754,	alg-5	protein coding gene	37	71	56	58	66	70	30	91	34	80	99	76	41	70	75	42	28	28	33	40	24	39	20	22
I	9993905	9994475	single_exon_unproductive_isoform_84_I:9993000	-	1	570,	0,	NA	NA	1	0	1	1	2	0	2	1	0	0	0	0	0	1	0	1	0	0	0	0	0	1	0	0
I	10026137	10026637	single_exon_unproductive_isoform_85_I:10026000	+	1	500,	0,	NA	NA	0	0	0	0	0	2	0	0	0	0	0	0	1	0	1	0	0	0	0	0	0	0	0	0
I	10026187	10030059	F10G8.3.2_WBGene00003803	+	5	32,404,93,834,418,	0,160,608,1564,3454,	rae-1	protein coding gene	61	72	75	45	63	56	47	47	27	52	57	64	31	42	60	42	28	34	40	51	36	62	22	40
I	10026642	10030058	F10G8.3.1_WBGene00003803	+	4	109,93,834,417,	0,153,1109,2999,	rae-1	protein coding gene	9	14	13	7	11	10	12	12	6	12	9	17	13	11	14	20	5	8	8	7	6	8	11	6
I	10030173	10046371	F10G8.7.2_WBGene00008665	+	7	66,230,72,102,65,120,346,	0,11737,12649,12797,13849,15401,15852,	ercc-1	protein coding gene	94	78	78	81	95	82	94	94	56	136	110	132	86	90	111	85	69	50	77	80	78	121	61	49
I	10033279	10034816	F10G8.5.1_WBGene00003564	-	3	942,273,148,	0,1046,1389,	ncs-2	protein coding gene	78	68	66	32	49	44	28	42	26	55	57	37	35	44	39	46	22	33	39	52	29	49	24	17
I	10046441	10047977	F10G8.6.1_WBGene00008664	+	3	188,471,393,	0,236,1143,	nubp-1	protein coding gene	150	131	136	114	135	115	94	104	50	159	125	144	86	86	128	110	66	124	89	113	80	111	70	72
I	10048084	10050686	F10G8.9b.1_WBGene00008667	+	4	421,441,217,135,	0,970,1911,2467,		protein coding gene	1	9	10	6	7	4	5	10	1	16	8	8	8	5	7	2	1	4	6	6	5	13	4	8
I	10048086	10050712	F10G8.9a.1_WBGene00008667	+	4	419,441,217,161,	0,968,1909,2465,		protein coding gene	22	15	12	12	12	14	10	9	4	16	14	17	11	9	14	9	5	7	7	11	15	12	6	6
I	10074993	10077749	B0379.1a.1_WBGene00007155	+	6	33,104,135,90,102,314,	0,277,721,2151,2296,2442,		protein coding gene	24	26	23	12	16	15	5	6	3	9	9	10	7	3	6	2	1	1	0	2	1	1	2	0
I	10080158	10085708	B0379.3a.1_WBGene00003508	+	14	243,123,180,125,392,123,113,430,309,61,73,119,724,342,	0,287,451,677,1254,1696,1864,2057,2686,3045,3156,3764,4191,5208,	mut-16	protein coding gene	3	7	4	1	5	5	1	7	1	4	12	5	2	5	2	1	1	4	2	3	2	0	0	2
I	10080158	10085765	B0379.3b.1_WBGene00003508	+	14	243,123,168,125,392,123,113,430,309,61,73,119,724,399,	0,287,463,677,1254,1696,1864,2057,2686,3045,3156,3764,4191,5208,	mut-16	protein coding gene	15	28	21	11	36	31	6	41	8	10	55	23	6	34	22	17	2	4	10	7	2	4	5	4
I	10086436	10102012	B0379.4a.1_WBGene00007054	-	11	172,81,86,100,150,108,111,107,99,97,108,	0,351,514,952,1406,1951,3425,4989,7242,14227,15468,	scpl-1	protein coding gene	59	66	53	61	74	65	39	69	18	75	79	87	37	54	64	39	21	26	37	57	30	55	24	25
I	10107348	10108778	Y106G6D.1.1_WBGene00013698	-	2	585,621,	0,809,		protein coding gene	3	2	7	8	5	9	1	2	0	1	0	0	1	3	2	2	0	1	9	4	2	7	3	2
I	10110981	10111916	Y106G6D.2.1_WBGene00013699	+	2	605,230,	0,705,		protein coding gene	7	15	12	6	20	27	4	9	5	3	8	11	1	5	4	19	5	7	12	12	13	17	5	7
I	10117158	10118134	Y106G6D.8.1_WBGene00013704	+	4	108,113,96,122,	0,545,703,854,		protein coding gene	75	70	50	24	68	51	49	40	33	86	70	80	43	78	78	92	82	78	125	139	111	182	93	117
I	10118080	10119318	Y106G6D.6.1_WBGene00013702	-	4	130,99,125,107,	0,226,959,1131,		protein coding gene	20	19	16	10	12	15	13	13	6	19	19	18	12	14	14	6	9	8	5	7	6	4	3	6
I	10119186	10122171	Y106G6D.5a.1_WBGene00014965	-	10	473,127,115,406,299,83,270,80,362,285,	0,522,693,852,1312,1658,1851,2165,2296,2700,		protein coding gene	15	19	7	22	20	16	13	23	11	24	17	16	12	17	19	18	10	15	18	14	16	15	5	13
I	10122458	10130215	Y106G6D.7.1_WBGene00013703	+	8	264,276,329,1062,247,546,108,420,	0,2925,3254,4028,5417,6048,6645,7337,	rbm-12	protein coding gene	16	20	9	15	23	13	9	20	11	8	23	19	5	9	12	9	3	9	4	6	4	5	6	1
I	10147324	10149888	F16C3.1.1_WBGene00008885	+	7	189,245,178,220,143,156,121,	0,730,1018,1347,2053,2241,2443,		protein coding gene	0	1	0	1	0	3	0	1	0	2	0	1	0	0	0	0	0	2	1	0	0	2	1	0
I	10150279	10155105	F16C3.2.1_WBGene00008886	-	8	292,174,97,104,109,87,55,193,	0,736,1030,1172,1391,1771,2690,4633,		protein coding gene	0	3	4	6	6	3	3	3	3	1	2	1	2	2	6	10	9	6	6	18	11	6	7	3
I	10159981	10161883	C25A1.3.1_WBGene00006447	-	6	541,180,179,110,126,131,	0,874,1137,1383,1540,1771,	tag-72	protein coding gene	49	52	60	25	54	51	29	56	22	56	68	55	32	45	51	44	34	26	27	47	41	52	24	28
I	10162374	10163578	C25A1.1.1_WBGene00007705	+	4	111,99,256,601,	0,157,302,603,		protein coding gene	133	113	139	138	136	149	99	114	62	159	132	153	112	99	130	96	67	105	88	90	73	110	73	43
I	10169638	10172603	C25A1.4.1_WBGene00045383	-	7	427,249,240,102,216,287,115,	0,480,1096,1384,2201,2484,2850,	sup-46	protein coding gene	113	99	97	99	118	101	80	123	46	178	130	120	76	92	108	96	58	61	81	96	53	90	68	51
I	10177180	10178915	C25A1.5.1_WBGene00007707	+	6	110,135,104,387,158,406,	0,162,345,496,931,1329,	fath-1	protein coding gene	175	147	147	153	179	194	137	165	68	225	187	203	146	126	176	143	91	86	83	118	61	134	80	43
I	10179017	10179747	C25A1.16a.1_WBGene00077526	+	3	301,152,182,	0,349,548,		protein coding gene	477	363	392	283	275	265	249	240	180	418	331	320	222	254	339	335	231	298	265	343	253	427	215	262
I	10179041	10179644	C25A1.16b_WBGene00077526	+	3	277,152,79,	0,325,524,		protein coding gene	36	7	13	23	11	5	9	6	3	9	5	7	20	4	4	6	8	3	5	11	5	3	7	3
I	10179844	10180307	C25A1.20.1_WBGene00303030	+	3	216,82,71,	0,262,392,		protein coding gene	17	30	26	11	34	25	11	34	11	24	32	25	9	24	24	15	4	6	8	6	11	12	3	10
I	10180235	10184599	C25A1.7.1_WBGene00002153	+	9	72,318,294,261,241,1194,77,235,901,	0,120,484,823,1132,1810,3053,3178,3463,	iars-2	protein coding gene	5	1	7	3	5	3	5	3	3	4	1	3	3	6	5	3	2	2	0	0	1	0	0	1
I	10184461	10185520	C25A1.8.1_WBGene00007709	-	3	368,367,225,	0,417,834,	clec-87	protein coding gene	2009	2141	2248	2188	2658	2571	1977	2505	1266	3476	2942	2701	1706	1971	2785	1968	1149	1362	1390	1554	1095	1569	998	874
I	10185854	10187550	C25A1.9a.1_WBGene00007710	+	9	123,170,112,89,227,102,118,84,291,	0,172,389,548,688,962,1107,1279,1405,	rsa-1	protein coding gene	140	146	133	134	183	176	112	203	80	240	183	198	135	160	226	140	82	134	89	106	75	109	74	57
I	10185856	10187550	C25A1.9b.1_WBGene00007710	+	9	121,170,112,89,227,102,118,84,279,	0,170,387,546,686,960,1105,1277,1415,	rsa-1	protein coding gene	23	23	22	17	23	25	20	26	7	26	29	30	11	18	30	17	6	14	18	23	13	26	15	9
I	10187545	10190896	C25A1.10a.1_WBGene00000931	-	5	385,2154,327,162,130,	0,433,2636,3011,3221,	dao-5	protein coding gene	18	82	35	12	91	38	10	108	22	25	130	16	10	103	15	13	2	12	21	15	11	17	9	15
I	10191272	10192832	C25A1.12a.1_WBGene00007711	-	6	485,175,88,417,106,38,	0,531,753,898,1361,1522,	lid-1	protein coding gene	34	24	24	19	25	28	18	20	14	31	29	19	13	19	27	22	6	22	14	27	13	22	13	13
I	10191272	10192832	C25A1.12b.1_WBGene00007711	-	6	485,175,103,417,106,38,	0,531,753,898,1361,1522,	lid-1	protein coding gene	98	90	93	88	92	82	67	83	40	105	86	106	65	72	117	71	41	52	48	46	53	63	42	38
I	10191498	10192641	C25A1.12c.1_WBGene00007711	-	5	259,175,103,412,8,	0,305,527,672,1135,	lid-1	protein coding gene	0	0	1	0	2	3	0	4	2	0	0	1	0	0	2	0	0	0	0	1	2	4	1	2
I	10193146	10194002	single_exon_productive_isoform_207_I:10193000	+	1	856,	0,	NA	NA	4	6	7	7	2	11	3	5	5	7	7	11	3	2	3	6	2	3	3	5	2	3	2	4
I	10193241	10193999	C25A1.13.1_WBGene00007712	+	2	220,443,	0,315,	mrpl-34	protein coding gene	136	116	156	107	110	131	112	116	68	176	147	160	96	81	167	118	72	113	67	87	60	77	59	56
I	10193924	10196997	C25A1.11.1_WBGene00000095	-	7	562,209,242,118,312,109,51,	0,1047,1299,1825,1994,2750,3022,	aha-1	protein coding gene	9	9	21	8	17	17	11	23	5	19	17	19	11	12	18	13	11	10	10	15	5	15	5	6
I	10221641	10222778	Y106G6E.4.1_WBGene00013708	-	3	396,133,240,	0,444,897,		protein coding gene	26	18	21	18	15	18	20	21	19	44	28	23	24	23	40	17	19	22	20	32	28	38	24	19
I	10222880	10226972	Y106G6E.5a.1_WBGene00000426	-	8	234,238,227,351,534,278,357,69,	0,313,602,874,1271,2461,3077,4023,	ced-12	protein coding gene	14	17	16	22	21	15	12	20	6	34	31	27	9	19	17	10	9	11	13	23	11	26	5	13
I	10222972	10227009	Y106G6E.5b.1_WBGene00000426	-	8	142,238,227,351,534,278,357,106,	0,221,510,782,1179,2369,2985,3931,	ced-12	protein coding gene	12	22	18	9	35	15	10	25	7	19	37	20	13	17	20	17	7	14	22	19	13	13	16	7
I	10227162	10231214	Y106G6E.6.1_WBGene00013709	-	8	1213,59,55,407,154,149,157,157,	0,1576,1685,1795,2470,3114,3321,3895,	csnk-1	protein coding gene	40	40	34	23	54	50	21	39	15	42	40	36	20	35	39	34	15	15	32	38	5	50	18	9
I	10248287	10255327	ZC247.3.1_WBGene00003000	+	10	284,129,139,91,62,102,102,115,141,361,	0,490,1386,2880,3556,3923,4348,5734,6412,6679,	lin-11	protein coding gene	2	0	1	0	1	1	1	1	1	1	0	0	1	2	0	0	1	0	2	0	1	4	0	2
I	10291869	10297927	T20F10.1.1_WBGene00007047	-	11	473,192,361,341,567,108,106,209,258,258,204,	0,760,1001,1516,2140,2951,3105,3269,3993,4632,5854,	wts-1	protein coding gene	3	1	1	4	8	4	4	8	1	4	4	7	2	3	3	1	2	5	3	4	0	3	1	1
I	10298139	10300598	T20F10.2a.1_WBGene00011864	+	6	198,70,118,166,129,559,	0,1135,1251,1418,1722,1900,		protein coding gene	40	42	35	35	31	45	22	28	11	45	34	38	26	25	26	30	16	25	15	21	21	24	10	18
I	10330878	10331808	ZC434.2.1_WBGene00004476	+	4	157,141,177,230,	0,232,421,700,	rps-7	protein coding gene	6506	4770	5021	3097	3675	3662	2292	2557	1367	3276	2590	2418	1798	2014	2452	2251	1529	1950	1936	2310	1654	2867	1799	1560
I	10331978	10333082	ZC434.4.1_WBGene00013892	-	5	151,294,229,116,111,	0,198,553,828,993,		protein coding gene	139	113	143	109	119	142	111	124	47	218	141	164	112	116	142	123	89	113	93	136	97	128	95	78
I	10336394	10341178	ZC434.5.1_WBGene00001337	+	7	158,1365,94,348,1383,178,5,	0,219,2151,2448,2863,4297,4779,	ears-1	protein coding gene	5	8	7	2	11	1	1	5	4	5	12	4	0	8	4	6	2	4	4	2	3	1	2	0
I	10336394	10340892	ZC434.5.2_WBGene00001337	+	6	158,1365,94,348,1383,201,	0,219,2151,2448,2863,4297,	ears-1	protein coding gene	27	45	21	13	51	18	6	43	9	17	27	19	16	27	10	10	6	11	13	9	16	12	4	7
I	10340996	10345651	ZC434.6a.1_WBGene00000148	+	8	177,586,339,249,253,261,262,248,	0,631,1565,2271,2791,3254,3573,4407,	aph-2	protein coding gene	13	12	15	15	17	17	4	12	9	23	13	13	13	14	17	16	15	12	19	16	15	21	7	6
I	10340996	10345654	ZC434.6b.1_WBGene00000148	+	8	177,586,339,249,253,261,268,251,	0,631,1565,2271,2791,3254,3567,4407,	aph-2	protein coding gene	30	19	17	11	13	23	7	27	8	16	19	20	5	15	17	12	12	11	9	9	11	10	7	9
I	10345737	10346438	productive_splice_isoform_133_WBGene00013893	+	4	55,63,95,333,	0,101,219,368,	coa-6	protein coding gene	42	36	35	31	30	35	44	32	19	48	41	38	23	22	30	28	20	22	17	19	20	34	18	9
I	10345737	10348061	ZC434.7b.1_WBGene00013893	+	10	55,63,95,235,215,65,62,311,259,423,	0,101,219,368,726,987,1099,1214,1581,1901,	coa-6	protein coding gene	39	26	23	26	32	34	22	34	15	39	20	25	12	16	26	20	10	13	9	16	6	25	12	15
I	10348054	10349369	ZC434.8.1_WBGene00013894	-	4	197,603,288,89,	0,241,889,1226,		protein coding gene	308	349	340	300	387	335	232	370	171	451	397	355	240	278	348	314	151	220	208	215	169	263	150	148
I	10356250	10360898	ZC434.9b.1_WBGene00013895	+	13	152,85,228,243,123,115,73,139,85,90,108,47,444,	0,267,467,766,1140,1316,1479,1596,1850,1983,2137,3938,4204,		protein coding gene	14	4	7	1	2	3	1	1	1	2	0	3	0	0	0	0	0	0	0	1	1	1	0	0
I	10366620	10371696	F45H11.1a.1_WBGene00009743	+	6	156,170,205,211,128,196,	0,217,1028,2297,4542,4880,	sptf-1	protein coding gene	2	1	0	0	1	2	0	2	0	0	0	1	0	2	2	2	0	0	5	3	4	5	2	3
I	10366620	10371697	F45H11.1b.1_WBGene00009743	+	6	156,170,205,211,184,197,	0,217,1028,2297,4542,4880,	sptf-1	protein coding gene	1	0	1	0	0	1	1	0	1	0	0	0	0	0	0	2	0	1	5	0	2	5	4	2
I	10366620	10371695	F45H11.1b.2_WBGene00009743	+	5	156,170,205,211,533,	0,217,1028,2297,4542,	sptf-1	protein coding gene	1	2	1	0	0	0	2	0	0	0	1	0	1	0	1	3	1	0	4	4	1	3	3	1
I	10373372	10373862	F45H11.2.1_WBGene00003587	-	2	332,90,	0,400,	ned-8	protein coding gene	335	246	331	238	305	309	210	204	144	312	238	278	177	164	249	247	174	187	188	231	154	250	143	133
I	10373372	10373973	single_exon_productive_isoform_208_I:10373000	-	1	601,	0,	NA	NA	9	18	11	5	8	13	11	9	5	11	6	6	5	2	4	8	3	4	2	5	8	6	4	1
I	10374802	10379634	F45H11.3.1_WBGene00009744	+	11	95,60,100,95,409,251,66,148,280,511,760,	0,148,254,583,733,1189,1852,2156,2354,3162,4072,	hpo-35	protein coding gene	29	41	40	19	35	27	13	34	13	37	40	40	20	28	35	23	4	18	19	24	9	19	15	18
I	10380096	10380986	F45H11.8.1_WBGene00189958	+	2	192,316,	0,574,		protein coding gene	103	90	94	80	88	83	86	75	56	117	98	100	68	66	96	86	61	75	45	75	67	81	32	38
I	10381081	10382025	F45H11.5.1_WBGene00009745	+	2	104,297,	0,647,	cox-19	protein coding gene	74	67	59	46	61	46	49	41	29	75	45	63	40	34	61	47	43	49	40	28	38	43	33	25
I	10398989	10400177	F25D7.1.1_WBGene00000843	-	3	578,177,150,	0,804,1038,	cup-2	protein coding gene	273	258	306	227	286	287	183	252	135	335	290	263	169	211	315	192	146	167	176	190	149	266	166	125
I	10401063	10402762	F25D7.2.1_WBGene00009112	+	5	178,80,120,547,471,	0,229,412,635,1228,	tag-353	protein coding gene	102	126	83	59	124	106	57	134	49	99	163	101	63	111	99	55	35	67	59	75	31	80	26	54
I	10418233	10421858	F25D7.4.1_WBGene00009113	-	7	439,268,468,384,177,921,222,	0,485,1052,1636,2174,2437,3403,	maph-1.2	protein coding gene	40	67	56	30	91	57	16	159	37	46	183	45	30	141	58	31	12	49	26	32	45	33	21	34
I	10429628	10432371	Y106G6H.1.1_WBGene00013716	+	5	175,468,298,372,249,	0,497,1149,2071,2494,		protein coding gene	8	12	7	2	7	6	2	7	1	4	2	3	4	8	0	3	1	2	1	2	1	1	1	0
I	10432855	10435876	Y106G6H.2.2_WBGene00003902	-	7	389,414,285,591,194,263,203,	0,439,901,1232,1875,2120,2818,	pab-1	protein coding gene	778	799	742	423	698	629	285	716	284	495	725	535	286	550	556	438	225	381	424	481	396	624	270	450
I	10432855	10435766	Y106G6H.2.3_WBGene00003902	-	8	389,414,285,591,194,260,3,93,	0,439,901,1232,1875,2120,2444,2818,	pab-1	protein coding gene	45	40	32	19	23	40	15	20	12	24	37	32	17	22	25	27	17	19	21	31	22	44	13	35
I	10432860	10435238	Y106G6H.2.1_WBGene00003902	-	6	384,414,285,591,194,263,	0,434,896,1227,1870,2115,	pab-1	protein coding gene	46	48	44	20	35	48	18	17	21	40	25	30	16	21	38	32	8	28	33	43	21	67	36	39
I	10435567	10436047	single_exon_unproductive_isoform_86_I:10435000	+	1	480,	0,	NA	NA	0	0	0	0	0	0	1	0	0	0	0	0	0	0	0	0	0	0	0	0	1	0	0	0
I	10436253	10436884	Y106G6H.3a.1_WBGene00004444	+	3	34,149,215,	0,214,416,	rpl-30	protein coding gene	4489	3042	3347	2216	2438	2547	1757	1595	945	2364	1721	1797	1337	1360	1773	1683	1169	1414	1423	1720	1252	2095	1402	1196
I	10436253	10436884	Y106G6H.3c.1_WBGene00004444	+	3	156,149,215,	0,214,416,	rpl-30	protein coding gene	91	71	116	55	75	78	51	47	37	88	48	45	34	43	69	45	31	44	48	69	39	97	55	52
I	10436461	10436888	Y106G6H.3c.2_WBGene00004444	+	2	155,219,	0,208,	rpl-30	protein coding gene	12	18	20	6	12	18	19	11	4	18	6	5	4	4	15	13	9	8	17	20	5	19	15	10
I	10436894	10437779	Y106G6H.4.1_WBGene00013717	-	3	427,196,170,	0,471,715,	madf-10	protein coding gene	2	0	1	0	2	1	1	6	0	5	1	2	1	2	0	6	7	2	3	1	1	1	2	1
I	10438074	10443563	Y106G6H.5.1_WBGene00013718	-	11	390,375,444,620,153,127,125,249,137,111,68,	0,1063,1866,2755,3781,3981,4155,4328,4774,4956,5421,	pdpr-1	protein coding gene	51	41	39	39	51	39	35	53	33	50	49	53	21	51	41	29	11	29	21	24	28	29	16	21
I	10443666	10446043	Y106G6H.6a.1_WBGene00013719	-	6	321,256,242,198,261,123,	0,376,1090,1551,1861,2254,		protein coding gene	157	137	132	167	168	156	124	145	60	179	149	166	88	128	156	148	69	92	88	112	76	95	51	70
I	10443667	10446043	Y106G6H.6b.1_WBGene00013719	-	7	320,256,242,198,38,112,123,	0,375,1089,1550,1860,2009,2253,		protein coding gene	29	27	23	20	26	32	27	29	14	52	37	34	24	26	25	19	14	18	15	14	15	13	16	3
I	10446656	10452075	Y106G6H.7.1_WBGene00004753	+	17	98,139,63,139,89,143,240,93,123,138,234,153,336,99,293,186,282,	0,144,327,436,623,838,1495,1790,2304,2473,2661,2945,3367,4095,4245,4899,5137,	sec-8	protein coding gene	20	38	22	31	22	29	11	33	17	36	28	24	20	21	17	20	10	15	18	15	6	27	7	7
I	10452177	10452895	Y106G6H.8.1_WBGene00013720	+	3	63,146,352,	0,169,366,		protein coding gene	94	73	94	73	78	82	95	93	35	155	139	120	70	76	120	97	59	62	68	66	41	78	43	36
I	10454188	10455678	Y106G6H.9.1_WBGene00013721	-	2	1104,147,	0,1343,		protein coding gene	1	3	4	2	9	4	0	1	1	3	4	1	2	2	2	5	4	2	8	1	3	7	2	1
I	10464288	10471056	Y106G6H.12a.1_WBGene00001112	-	11	530,631,378,129,257,250,216,288,79,95,230,	0,1084,2405,3165,3668,3981,5176,5446,6069,6197,6538,	duo-3	protein coding gene	44	39	35	41	50	39	28	53	16	54	57	54	27	32	46	43	18	40	24	25	21	43	19	20
I	10464596	10469961	Y106G6H.12b.1_WBGene00001112	-	8	222,631,378,129,257,250,216,227,	0,776,2097,2857,3360,3673,4868,5138,	duo-3	protein coding gene	2	0	2	1	1	2	1	1	0	1	2	1	0	2	0	1	0	0	1	2	0	1	1	0
I	10471510	10471927	Y106G6H.13.1_WBGene00013723	+	1	417,	0,		protein coding gene	21	9	2	1	4	0	0	1	0	0	1	0	0	0	0	1	1	0	0	0	0	0	0	0
I	10472195	10473389	Y106G6H.14.1_WBGene00013724	-	5	209,135,215,118,97,	0,257,446,932,1097,		protein coding gene	103	88	105	92	140	112	80	130	56	179	132	125	92	106	124	96	68	83	62	88	50	93	46	36
I	10473512	10474435	Y106G6H.15.1_WBGene00013725	-	3	261,473,86,	0,310,837,	ska-1	protein coding gene	111	105	94	104	107	111	81	84	56	150	114	94	80	74	111	79	56	83	50	77	50	74	56	42
I	10474821	10475608	productive_splice_isoform_134_WBGene00013726	+	3	169,105,258,	0,242,529,		protein coding gene	4	7	5	5	0	5	3	4	3	9	3	4	3	5	3	2	3	1	1	2	3	1	2	0
I	10474821	10475608	Y106G6H.16.1_WBGene00013726	+	4	169,105,84,258,	0,242,396,529,		protein coding gene	51	42	34	50	37	39	47	35	24	69	54	69	40	39	84	45	33	52	34	45	41	55	35	26
I	10475518	10478129	F37D6.2a.1_WBGene00009508	-	10	236,95,108,481,140,205,122,193,243,114,	0,284,422,730,1260,1447,1697,1867,2203,2497,	row-1	protein coding gene	4	5	9	6	8	11	7	8	6	14	14	16	3	7	7	5	5	8	9	14	4	11	7	8
I	10475524	10478129	F37D6.2c.1_WBGene00009508	-	10	230,95,108,487,140,205,122,193,243,114,	0,278,416,724,1254,1441,1691,1861,2197,2491,	row-1	protein coding gene	48	58	41	46	72	53	40	72	27	83	58	70	41	44	69	57	38	65	49	40	41	52	32	21
I	10479304	10484969	F37D6.1.1_WBGene00009507	-	17	239,192,360,153,208,545,187,163,244,151,288,233,144,244,137,132,50,	0,284,607,1018,1305,1907,2501,2740,3362,3653,3854,4461,4747,4941,5245,5432,5615,	mus-101	protein coding gene	8	24	20	15	26	15	5	16	6	19	25	27	9	16	19	10	6	5	6	6	7	11	4	5
I	10486698	10487341	F37D6.3.1_WBGene00009509	+	3	54,303,187,	0,104,456,		protein coding gene	2	2	0	0	2	2	0	0	0	5	0	0	1	0	0	1	0	1	0	0	1	1	4	2
I	10488451	10489585	F37D6.4.1_WBGene00009510	+	3	282,88,583,	0,411,551,		protein coding gene	2	0	0	1	1	2	1	0	0	0	0	0	1	2	0	1	1	0	2	2	2	3	0	2
I	10514187	10514414	single_exon_productive_isoform_209_WBGene00077764	+	1	227,	0,		protein coding gene	64	92	125	37	68	34	40	71	17	106	74	58	41	51	74	28	20	44	11	15	12	4	8	8
I	10516101	10516428	F59C6.18.1_WBGene00206464	-	1	327,	0,		protein coding gene	0	0	0	1	4	0	1	1	0	4	1	2	3	2	2	0	0	1	1	0	0	0	0	0
I	10517320	10518055	F59C6.6.1_WBGene00003742	-	3	338,145,156,	0,387,579,	nlp-4	protein coding gene	1	1	1	0	1	0	1	1	1	1	0	1	0	1	0	1	0	0	0	0	1	0	0	0
I	10518378	10519258	F59C6.4.1_WBGene00010325	+	3	166,277,337,	0,217,543,	exos-3	protein coding gene	139	133	136	106	119	125	100	102	43	171	113	108	102	80	123	106	70	101	43	102	58	87	46	47
I	10519359	10520761	F59C6.5.1_WBGene00010326	+	3	158,563,211,	0,546,1191,		protein coding gene	463	362	397	239	275	287	193	266	119	294	271	305	156	194	246	254	184	190	224	262	185	341	179	159
I	10520862	10522027	F59C6.12.1_WBGene00044251	+	5	67,83,62,141,240,	0,113,238,738,925,		protein coding gene	21	16	12	16	29	22	14	23	10	26	23	15	15	12	31	13	14	18	15	16	14	12	11	10
I	10526601	10530095	F59C6.14a.1_WBGene00044792	+	5	102,101,92,145,156,	0,713,1146,1445,3338,		protein coding gene	4	4	3	4	5	5	8	1	4	5	3	6	4	6	7	6	4	4	4	1	2	1	0	4
I	10532666	10534484	F59C6.11.1_WBGene00010328	+	5	226,89,92,151,280,	0,771,1091,1231,1538,		protein coding gene	2	3	5	3	0	6	3	5	2	3	1	2	0	2	1	2	0	0	2	1	0	3	1	1
I	10536114	10538088	F25H2.1.1_WBGene00006578	-	5	231,96,344,194,77,	0,552,792,1452,1897,	tli-1	protein coding gene	27	29	27	20	22	21	13	18	5	18	30	18	20	14	21	11	8	9	28	21	19	26	22	12
I	10543023	10546429	F25H2.2.1_WBGene00009116	+	6	75,488,430,392,162,436,	0,348,1331,2048,2484,2970,	snx-27	protein coding gene	16	16	10	9	13	11	7	20	10	18	26	10	12	15	11	9	5	12	12	15	9	13	5	7
I	10551971	10553047	F25H2.4.1_WBGene00009118	+	3	130,299,291,	0,436,785,		protein coding gene	222	201	289	204	230	242	170	208	112	300	280	244	167	212	285	209	180	170	172	196	121	227	130	113
I	10553115	10553913	F25H2.5.1_WBGene00009119	-	3	393,94,172,	0,451,626,	ndk-1	protein coding gene	904	905	897	472	790	1017	673	548	392	1008	730	652	336	535	749	414	370	514	437	578	372	696	409	328
I	10553118	10553855	F25H2.5.2_WBGene00009119	-	3	390,94,114,	0,448,623,	ndk-1	protein coding gene	233	373	407	117	351	345	269	304	174	353	299	232	102	205	318	185	170	209	161	217	152	262	166	110
I	10553118	10553855	productive_splice_isoform_105_I:10553000	-	2	390,114,	0,623,	NA	NA	142	125	100	73	95	134	88	78	35	105	88	89	48	70	67	49	46	59	45	63	50	73	37	36
I	10553118	10553855	single_exon_productive_isoform_210_I:10553000	-	1	737,	0,	NA	NA	119	45	62	76	55	69	45	48	30	55	61	48	43	33	51	32	27	24	38	24	22	35	20	15
I	10554365	10557838	F25H2.6.1_WBGene00009120	+	11	90,113,166,120,315,189,156,98,403,133,335,	0,172,359,575,1063,1424,1995,2356,2502,2957,3138,		protein coding gene	54	49	48	42	44	51	35	57	24	80	61	62	34	46	75	43	29	26	28	37	16	24	22	13
I	10554365	10557838	F25H2.6.2_WBGene00009120	+	10	285,166,120,315,189,156,98,403,133,335,	0,359,575,1063,1424,1995,2356,2502,2957,3138,		protein coding gene	8	6	13	7	11	9	6	5	2	14	11	10	7	10	8	7	6	5	2	4	3	5	1	5
I	10558322	10560006	F25H2.7.1_WBGene00009121	+	7	198,173,138,162,168,86,443,	0,246,467,663,879,1097,1241,		protein coding gene	27	19	17	16	25	15	14	18	8	37	29	28	9	22	36	28	16	14	9	20	15	21	12	4
I	10562969	10564903	F25H2.8.1_WBGene00006720	+	5	98,336,492,153,655,	0,141,530,1074,1279,	ubc-25	protein coding gene	202	187	185	201	231	213	190	204	85	324	288	290	121	180	283	205	130	168	166	202	107	238	134	116
I	10566349	10567300	F25H2.9.1_WBGene00003926	+	3	229,335,291,	0,278,660,	pas-5	protein coding gene	475	444	516	459	470	508	319	423	243	520	395	398	257	293	417	288	196	322	252	298	207	329	194	184
I	10567893	10569017	F25H2.10.1_WBGene00004408	+	3	185,326,522,	0,231,602,	rla-0	protein coding gene	5663	4689	4209	2730	3800	3312	1993	2828	1493	2834	2939	2143	1537	2121	2150	2128	1281	1882	1892	1895	1663	2350	1380	1595
I	10569111	10569983	F25H2.11.1_WBGene00009122	+	2	50,567,	0,305,	tct-1	protein coding gene	4074	3032	3428	2370	2606	2626	1706	1934	1163	2567	2087	2048	1367	1544	2002	2093	1337	1680	1712	2027	1678	2552	1453	1532
I	10569186	10569412	F25H2.14_WBGene00045138	+	1	226,	0,		snoRNA gene	8	3	7	1	0	0	1	1	1	0	1	2	1	1	2	0	0	1	0	1	1	1	1	1
I	10570078	10571916	F25H2.12a.1_WBGene00009123	+	9	139,186,130,107,342,126,96,93,234,	0,178,410,586,747,1136,1306,1456,1604,		protein coding gene	29	27	31	23	29	30	16	24	20	49	38	32	18	19	34	30	21	32	22	36	37	39	29	25
I	10572028	10577135	F25H2.13.1_WBGene00009124	+	14	387,143,88,430,261,209,361,189,249,219,174,69,130,198,	0,665,853,989,1466,2203,2458,3328,3566,3863,4384,4606,4725,4909,	rtel-1	protein coding gene	25	26	31	21	23	25	12	26	7	31	44	29	15	22	24	23	19	16	10	16	4	19	8	14
I	10579412	10580799	F29C6.1a.1_WBGene00009243	+	3	180,181,370,	0,492,1017,		protein coding gene	48	56	25	22	46	35	14	33	10	31	30	23	20	20	31	32	19	15	13	13	15	10	11	8
I	10581537	10582609	T22A3.2a.1_WBGene00011906	-	2	290,193,	0,879,	hsp-12.1	protein coding gene	4	9	3	1	1	1	4	5	4	1	2	0	1	1	0	0	0	1	0	0	0	0	0	1
I	10581539	10582615	T22A3.2b.1_WBGene00011906	-	2	297,199,	0,877,	hsp-12.1	protein coding gene	2	1	1	0	0	2	1	2	1	0	0	1	0	0	0	0	0	0	1	0	0	0	0	0
I	10588500	10590464	T22A3.3a.1_WBGene00003083	+	5	41,69,546,254,472,	0,178,433,1061,1492,	lst-1	protein coding gene	54	49	52	58	64	49	50	49	28	92	72	61	32	51	54	38	15	24	21	28	21	41	32	17
I	10588672	10590465	T22A3.3b.1_WBGene00003083	+	4	75,546,254,473,	0,261,889,1320,	lst-1	protein coding gene	44	74	81	56	86	71	68	90	31	96	90	72	40	71	69	62	38	41	40	42	28	41	26	22
I	10588930	10590460	T22A3.3b.2_WBGene00003083	+	3	549,254,468,	0,631,1062,	lst-1	protein coding gene	7	6	8	7	6	10	4	5	3	6	12	12	7	5	8	2	2	3	4	5	2	6	5	2
I	10598672	10606621	T22A3.5a.1_WBGene00011908	+	11	128,273,115,100,120,69,81,237,247,530,666,	0,253,570,735,883,1579,1928,4390,4682,6241,7283,	pash-1	protein coding gene	48	42	30	46	53	37	24	36	18	48	40	38	20	35	44	31	13	22	18	23	13	20	13	18
I	10623172	10624361	C43H8.2.1_WBGene00016622	+	4	88,340,122,489,	0,138,527,700,	mafr-1	protein coding gene	50	47	58	57	64	65	41	68	31	104	81	70	40	51	53	47	44	38	38	43	26	41	39	29
I	10624463	10625387	C43H8.1.1_WBGene00016621	+	3	184,150,254,	0,475,670,	arch-1	protein coding gene	70	37	58	33	52	43	38	26	25	67	36	39	34	29	43	35	23	34	43	49	44	76	29	27
I	10625387	10628387	B0511.6.1_WBGene00015232	+	6	319,723,303,117,102,242,	0,367,1593,2155,2391,2758,		protein coding gene	162	124	142	125	122	115	71	116	54	169	148	154	88	95	144	143	83	101	149	156	134	260	136	142
I	10631684	10633150	B0511.7.1_WBGene00015233	-	5	538,173,100,54,108,	0,881,1105,1260,1358,		protein coding gene	122	127	142	132	158	147	115	145	76	228	171	171	130	127	179	140	89	134	103	105	107	134	73	73
I	10633278	10634078	B0511.19.1_WBGene00255714	-	2	347,319,	0,481,		protein coding gene	137	122	134	122	126	140	110	131	56	181	155	166	105	117	161	114	83	96	86	97	89	101	62	51
I	10634571	10636028	B0511.13b.1_WBGene00015238	-	5	228,283,219,297,144,	0,279,619,967,1313,	mppe-1	protein coding gene	15	11	17	22	17	24	19	24	10	38	25	23	18	17	26	27	15	27	12	23	17	14	8	10
I	10636691	10638966	B0511.8.1_WBGene00044321	-	4	176,329,613,571,	0,220,1044,1704,	mrps-30	protein coding gene	83	74	91	63	69	62	40	61	35	76	76	81	37	49	67	54	25	42	42	44	32	44	36	34
I	10639075	10640233	B0511.9c.1_WBGene00015235	-	4	379,253,59,211,	0,423,843,947,	cdc-26	protein coding gene	18	26	18	16	25	19	10	13	10	17	11	16	10	13	12	21	7	10	15	18	4	13	8	5
I	10639075	10640230	productive_splice_isoform_135_WBGene00015235	-	5	379,250,33,59,208,	0,426,765,843,947,	cdc-26	protein coding gene	8	6	7	8	8	9	3	13	3	20	21	25	10	19	13	10	10	9	10	13	3	13	11	7
I	10639078	10640230	B0511.9a.1_WBGene00015235	-	4	376,250,59,208,	0,423,840,944,	cdc-26	protein coding gene	54	56	57	47	45	44	36	38	18	40	34	35	18	25	22	31	20	20	17	30	20	34	27	24
I	10639422	10640228	B0511.9b.1_WBGene00015235	-	4	329,33,59,206,	0,418,496,600,	cdc-26	protein coding gene	0	1	1	1	0	0	0	1	1	1	1	1	0	1	1	2	2	1	1	1	0	2	0	0
I	10640249	10640618	single_exon_unproductive_isoform_87_I:10640000	-	1	369,	0,	NA	NA	0	0	1	0	0	0	0	0	0	1	4	2	1	2	0	1	2	0	0	0	0	0	0	0
I	10640464	10642281	B0511.10.1_WBGene00001228	-	4	799,477,276,96,	0,854,1377,1721,	eif-3.E	protein coding gene	37	57	32	21	45	31	34	40	19	65	74	75	32	49	66	52	26	38	58	52	35	65	30	31
I	10648599	10654237	B0511.11.1_WBGene00015236	-	8	150,104,105,76,546,230,145,439,	0,197,348,498,688,1410,1686,5199,		protein coding gene	4	0	1	1	0	2	3	0	0	2	1	1	2	1	2	1	1	0	0	1	0	0	0	0
I	10648599	10650432	unproductive_splice_isoform_61_WBGene00015236	-	7	150,104,105,76,546,230,147,	0,197,348,498,688,1410,1686,		protein coding gene	0	0	0	0	0	0	0	0	0	1	0	0	0	0	0	0	0	0	0	0	0	0	0	0
I	10654302	10666933	B0511.12b.1_WBGene00015237	-	26	415,111,126,811,123,318,144,296,295,256,241,204,204,364,240,457,185,400,158,386,512,48,177,103,169,124,	0,735,892,1352,2212,2388,3146,3345,4121,4463,4770,5061,5313,5565,5981,6282,6783,7034,7482,8505,9595,11446,11541,12037,12186,12507,		protein coding gene	7	9	8	0	13	3	1	15	2	6	21	8	2	12	6	2	1	2	3	1	5	3	2	0
I	10667807	10671357	B0511.1.1_WBGene00001432	+	7	194,185,75,99,308,172,462,	0,828,1249,1370,2450,2855,3088,	fkb-7	protein coding gene	3	6	3	4	2	2	2	1	6	3	4	8	2	2	3	3	0	3	11	7	4	10	9	7
I	10675167	10676811	C34B2.5.1_WBGene00016390	-	4	377,102,129,134,	0,428,1041,1510,	ttc-1	protein coding gene	144	93	124	88	104	127	89	79	56	139	135	98	80	88	130	110	79	108	65	82	73	101	57	57
I	10676921	10682374	C34B2.6.1_WBGene00016391	-	13	285,165,243,240,259,269,253,314,163,450,92,102,224,	0,332,546,835,1467,1777,2101,2964,3331,4154,4934,5075,5229,	lonp-1	protein coding gene	24	40	30	13	45	20	16	32	22	21	38	36	16	29	21	16	9	23	6	15	15	17	10	9
I	10682471	10683048	C34B2.10.1_WBGene00016395	-	3	216,156,104,	0,261,473,	spcs-1	protein coding gene	277	186	237	181	228	194	155	155	92	230	159	214	123	150	198	178	116	180	144	188	131	183	112	117
I	10683269	10685587	C34B2.7.1_WBGene00016392	-	7	507,190,268,675,153,179,63,	0,558,791,1103,1823,2023,2255,	sdha-2	protein coding gene	72	101	79	80	101	101	70	106	35	111	89	78	60	63	73	51	24	36	30	34	24	57	36	15
I	10685824	10687058	C34B2.8.1_WBGene00016393	-	4	342,214,79,102,	0,385,644,1132,		protein coding gene	498	376	436	295	366	341	218	255	151	373	274	254	198	224	289	226	160	171	199	243	158	262	179	122
I	10687362	10688060	C34B2.2.1_WBGene00016387	+	3	227,95,231,	0,287,467,	kbp-5	protein coding gene	191	190	210	189	219	224	150	167	105	266	212	191	148	129	225	165	110	142	108	128	118	137	80	91
I	10713504	10718201	B0205.1a.1_WBGene00015017	-	14	335,213,541,114,243,114,231,114,231,114,154,28,114,68,	0,386,647,1238,1484,1897,2056,2735,2894,3171,3337,4210,4295,4629,		protein coding gene	29	38	30	32	47	29	15	38	13	33	35	38	26	40	33	24	17	25	17	20	22	17	8	15
I	10713776	10716984	B0205.1b.1_WBGene00015017	-	11	63,213,541,114,243,114,231,114,231,114,143,	0,114,375,966,1212,1625,1784,2463,2622,2899,3065,		protein coding gene	5	9	9	8	10	16	4	8	4	7	17	12	3	4	12	3	4	9	5	9	6	10	2	10
I	10720812	10723496	B0205.9.1_WBGene00015023	+	7	162,114,222,114,727,213,281,	0,208,381,1206,1370,2142,2403,		protein coding gene	52	55	61	45	55	56	36	65	30	72	90	77	33	50	73	48	22	46	35	44	32	37	28	19
I	10727754	10728808	B0205.13.1_WBGene00044644	-	2	292,161,	0,893,		protein coding gene	7	8	3	4	4	2	5	0	0	7	3	1	0	3	3	7	5	8	23	20	18	52	25	39
I	10728897	10730233	B0205.8.1_WBGene00015022	-	4	153,194,92,66,	0,877,1119,1270,		protein coding gene	119	96	86	73	86	80	67	83	46	109	91	83	75	72	81	79	61	35	61	108	35	100	46	35
I	10730462	10730743	B0205.12.1_WBGene00044413	+	2	87,144,	0,137,		protein coding gene	47	35	54	23	48	39	28	25	26	50	39	31	21	17	24	25	24	24	28	22	18	24	17	15
I	10730711	10732424	B0205.3.1_WBGene00004466	-	4	588,502,141,59,	0,641,1462,1654,	rpn-10	protein coding gene	205	200	203	161	212	193	124	196	83	208	173	143	79	136	149	96	91	101	107	135	92	139	74	75
I	10732542	10733666	B0205.11.1_WBGene00015025	-	5	251,324,125,166,68,	0,298,670,845,1056,	mrpl-9	protein coding gene	119	99	114	89	96	94	63	75	49	123	81	111	61	56	99	89	54	74	69	92	52	95	64	54
I	10734021	10736615	B0205.7.1_WBGene00002191	+	8	56,171,128,85,297,125,82,531,	0,299,529,706,850,1604,1784,2063,	kin-3	protein coding gene	166	195	160	137	151	131	97	143	65	168	138	140	100	121	131	131	70	93	105	131	82	156	125	79
I	10736696	10739914	B0205.6.1_WBGene00015021	+	10	121,138,120,99,94,135,156,141,167,260,	0,626,808,1100,1244,1490,1675,2291,2741,2958,	nfs-1	protein coding gene	36	67	45	41	36	62	30	50	23	75	46	46	35	34	58	47	30	35	36	45	29	53	37	35
I	10750631	10775993	R13H8.1f.1_WBGene00000912	+	12	24,91,151,117,146,74,162,182,220,113,339,397,	0,262,406,12958,13719,14578,22328,22652,22893,23362,24145,24965,	daf-16	protein coding gene	10	2	4	1	5	4	1	4	2	3	3	6	4	6	0	8	4	4	4	1	1	6	1	6
I	10750959	10776702	R13H8.1d.1-0_WBGene00000912	+	11	25,151,117,146,74,162,182,220,113,339,1106,	0,78,12630,13391,14250,22000,22324,22565,23034,23817,24637,	daf-16	protein coding gene	17	16	14	12	17	16	7	27	9	25	23	23	11	31	22	7	5	8	12	12	7	11	4	4
I	10763102	10776702	R13H8.1b.1_WBGene00000912	+	10	245,117,140,74,162,182,220,113,339,1106,	0,487,1254,2107,9857,10181,10422,10891,11674,12494,	daf-16	protein coding gene	3	0	0	2	1	2	1	1	0	0	1	0	1	1	1	1	1	0	1	2	2	1	0	1
I	10763102	10776702	R13H8.1c.1_WBGene00000912	+	10	245,117,146,74,162,182,220,113,339,1106,	0,487,1248,2107,9857,10181,10422,10891,11674,12494,	daf-16	protein coding gene	4	1	2	0	2	1	1	3	0	0	0	4	1	0	3	0	1	3	0	1	0	0	0	0
I	10771507	10776703	R13H8.1a.1_WBGene00000912	+	7	642,162,182,220,113,339,1107,	0,1452,1776,2017,2486,3269,4089,	daf-16	protein coding gene	8	6	3	2	6	1	3	4	4	3	5	4	7	4	3	5	2	1	6	2	1	1	3	2
I	10789129	10793152	F55A3.3.1_WBGene00018849	+	6	79,93,456,1442,427,854,	0,127,270,1087,2689,3169,	spt-16	protein coding gene	84	80	39	46	67	72	41	53	33	57	78	47	36	47	61	46	19	40	19	39	20	46	24	23
I	10793400	10798059	F55A3.2.1_WBGene00018848	+	5	126,196,992,1034,259,	0,191,961,2939,4400,		protein coding gene	4	6	4	5	4	2	4	5	1	1	4	2	2	1	7	2	1	2	2	3	2	5	1	0
I	10793585	10798058	F55A3.2.2_WBGene00018848	+	4	202,992,1034,258,	0,776,2754,4215,		protein coding gene	8	2	9	2	1	3	3	2	1	3	1	0	0	1	1	0	2	3	4	3	4	2	2	4
I	10799622	10806925	F55A3.1.1_WBGene00018847	+	8	165,112,667,370,1217,111,247,745,	0,210,953,2199,3377,5092,5575,6558,	2024-03-06	protein coding gene	26	20	17	21	21	16	11	20	7	35	20	24	15	16	19	13	10	12	14	14	4	20	5	5
I	10808589	10810489	C35E7.8.1_WBGene00016460	+	6	95,86,451,148,271,223,	0,142,274,770,1174,1677,		protein coding gene	34	34	38	28	34	20	29	31	12	36	20	32	16	21	31	27	12	20	19	19	15	21	21	18
I	10831873	10834814	C35E7.4.1_WBGene00016456	+	2	700,1471,	0,1470,		protein coding gene	0	0	2	1	2	1	0	2	2	2	1	0	1	0	0	1	0	0	6	3	0	4	1	4
I	10836978	10839012	C35E7.3.1_WBGene00016455	+	2	1178,443,	0,1591,		protein coding gene	0	3	2	0	4	4	2	1	0	0	0	2	2	2	0	3	1	0	1	3	2	2	1	0
I	10844771	10845972	C35E7.11.1_WBGene00016463	+	3	86,78,594,	0,128,607,		protein coding gene	1	2	1	2	0	2	0	1	1	0	0	1	0	1	1	0	1	0	1	2	1	2	0	0
I	10846771	10850103	C35E7.1.1_WBGene00016453	+	6	1052,225,195,198,168,643,	0,1105,1378,1962,2265,2689,	vet-2	protein coding gene	15	31	26	20	48	39	6	26	9	19	42	24	5	24	18	20	10	5	8	20	16	23	11	10
I	10869955	10875050	Y37F4.6.1_WBGene00021387	-	6	724,192,474,236,187,64,	0,1177,3447,3976,4578,5031,		protein coding gene	4	8	5	0	5	6	3	6	2	4	9	5	2	4	5	5	1	2	1	4	1	1	3	0
I	10878047	10878367	single_exon_productive_isoform_211_WBGene00020860	-	1	320,	0,	nspd-10	protein coding gene	85	10	5	0	13	0	0	4	0	1	10	0	0	1	0	1	0	0	0	0	0	1	1	0
I	10881548	10892189	T27C10.3.1_WBGene00020858	+	7	64,337,234,144,339,184,287,	0,7412,8430,9040,9226,9609,10354,	mop-25.3	protein coding gene	11	24	16	17	28	25	10	23	10	16	32	25	10	11	17	16	8	12	11	10	11	16	5	8
I	10888956	10892194	T27C10.3.2_WBGene00020858	+	6	341,234,144,339,184,292,	0,1022,1632,1818,2201,2946,	mop-25.3	protein coding gene	4	11	15	3	15	14	8	14	8	13	23	10	4	7	13	6	4	10	4	12	2	9	6	2
I	10924239	10925750	F49D11.8.1_WBGene00000780	-	5	163,78,127,83,118,	0,215,352,842,1393,	cpn-4	protein coding gene	122	54	86	39	55	47	24	25	15	33	30	30	29	30	40	38	24	20	44	31	16	42	23	24
I	10926880	10933706	F49D11.10.1_WBGene00045433	-	9	475,327,192,358,103,321,311,228,80,	0,1190,1894,2203,3090,4574,5645,6001,6746,		protein coding gene	8	6	9	8	4	7	5	11	4	12	7	12	3	10	9	10	0	0	8	4	4	4	3	0
I	10926944	10933705	F49D11.10.2_WBGene00045433	-	10	56,327,327,192,358,103,321,311,228,79,	0,84,1126,1830,2139,3026,4510,5581,5937,6682,		protein coding gene	3	5	5	0	8	4	1	3	4	5	5	7	2	3	5	5	1	1	1	1	1	2	2	0
I	10933809	10935553	F49D11.9b.1_WBGene00018632	-	4	430,86,105,371,	0,1091,1225,1373,	tag-296	protein coding gene	83	68	104	74	74	92	62	84	30	113	97	95	42	63	80	62	44	61	51	41	33	51	38	27
I	10933812	10935559	F49D11.9a.1_WBGene00018632	-	4	424,86,105,377,	0,1088,1222,1370,	tag-296	protein coding gene	34	17	23	28	22	16	25	28	17	40	30	33	24	23	35	33	19	23	20	24	22	31	17	24
I	10936814	10940521	F49D11.1.1_WBGene00018625	+	4	713,690,220,370,	0,1584,2699,3337,	prp-17	protein coding gene	80	63	61	77	73	77	45	68	34	92	89	76	60	42	83	65	50	36	48	58	27	53	41	21
I	10940677	10944203	Y95D11A.3.1_WBGene00045434	+	5	143,83,228,287,345,	0,543,905,1924,3181,		protein coding gene	84	73	87	86	116	104	58	89	43	132	93	115	63	80	118	87	52	73	59	72	54	72	57	42
I	10944209	10945687	Y95D11A.1.1_WBGene00013605	+	4	82,88,127,256,	0,369,1045,1222,		protein coding gene	56	55	56	30	50	56	38	58	26	67	49	42	29	27	52	44	33	47	25	47	32	52	33	23
I	10966324	10970177	Y52B11A.2a.1_WBGene00013122	-	5	282,195,162,148,163,	0,1821,2234,2448,3690,	impt-1	protein coding gene	21	23	18	21	23	18	21	24	7	36	25	23	12	13	30	30	12	15	7	15	17	10	15	10
[truncated: 12,276 more rows]

## Sheet: isoform counts summary
Number of novel and WormBase isofoms detected at each day
day	detected novel isoforms	detected Wormbase isoforms
all days	813	13462
day 1	782	13190
day 2	770	13072
day 3	751	12990
day 4	766	13110
day 5	755	12914
day 7	736	12797
day 10	739	12866
day 15	740	12825

## Sheet: all full-length 3'UTRs
3'UTRs coordinates for Nanopore DRS isoforms
chr	start	end	isoform name	strand	number of exons	exon sizes	exon starts	gene	WormBase 3'UTR(s)	3'UTR length
I	4115	4220	Y74C9A.3.1_WBGene00022277	-	1	105,	0,	homt-1	Y74C9A.3.1	105
I	16585	16837	Y74C9A.2a.1_WBGene00022276	+	1	252,	0,	nlp-40	Y74C9A.2a.2,Y74C9A.2a.1	252
I	16585	16833	Y74C9A.2a.2_WBGene00022276	+	1	248,	0,	nlp-40	Y74C9A.2a.2,Y74C9A.2a.1	248
I	17483	17910	Y74C9A.4a.1_WBGene00022278	-	1	427,	0,	rcor-1	Y74C9A.4a.1,Y74C9A.4b.1	427
I	17486	17910	Y74C9A.4b.1_WBGene00022278	-	1	424,	0,	rcor-1	Y74C9A.4a.1,Y74C9A.4b.1	424
I	27588	28279	Y74C9A.5.2_WBGene00022279	-	1	691,	0,	sesn-1	Y74C9A.5.2,Y74C9A.5.1	691
I	27590	28279	Y74C9A.5.1_WBGene00022279	-	1	689,	0,	sesn-1	Y74C9A.5.2,Y74C9A.5.1	689
I	49416	49860	Y48G1C.12.1_WBGene00044345	+	1	444,	0,		Y48G1C.12.1	444
I	54360	54426	Y48G1C.4a.1_WBGene00021677	+	1	66,	0,	pgs-1	Y48G1C.4a.1	66
I	80344	81156	Y48G1C.2a.2_WBGene00000812	+	1	812,	0,	csk-1	Y48G1C.2a.2	812
I	84989	85051	Y48G1C.6.1-0_WBGene00021679	-	1	62,	0,		not annotated 1	62
I	90607	91296	Y48G1C.10a.1_WBGene00021683	+	1	689,	0,		Y48G1C.10a.1,Y48G1C.10a.2	689
I	91606	92720	single_exon_productive_isoform_169_I:91000	+	1	1114,	0,	NA	not annotated 2	1114
I	92648	92720	Y48G1C.9.1_WBGene00021682	+	1	72,	0,		Y48G1C.9.1	72
I	94714	94884	Y48G1C.1.1_WBGene00021676	+	1	170,	0,	pid-2	Y48G1C.1.1	170
I	94828	94863	Y48G1C.13.1_WBGene00189949	-	1	35,	0,		Y48G1C.13.1	35
I	96458	96825	Y48G1C.8a.1_WBGene00021681	-	1	367,	0,		Y48G1C.8a.1	367
I	96470	96825	Y48G1C.8b.1_WBGene00021681	-	1	355,	0,		Y48G1C.8b.1	355
I	108681	109264	F53G12.1.1_WBGene00004274	-	1	583,	0,	rab-11.1	F53G12.1.1	583
I	112227	112272	F53G12.10.1_WBGene00004418	+	1	45,	0,	rpl-7	F53G12.10.1	45
I	112227	112417	F53G12.10.2_WBGene00004418	+	2	40,6,	0,184,	rpl-7	F53G12.10.2	46
I	113661	113751	F53G12.9a.1_WBGene00018774	+	1	90,	0,		F53G12.9a.1	90
I	133582	134267	F53G12.5a.1_WBGene00003229	+	1	685,	0,	mex-3	F53G12.5a.1,F53G12.5a.3,F53G12.5a.2,F53G12.5b.1	685
I	133582	134269	F53G12.5a.2_WBGene00003229	+	1	687,	0,	mex-3	F53G12.5a.1,F53G12.5a.3,F53G12.5a.2,F53G12.5b.1	687
I	133582	134270	F53G12.5b.1_WBGene00003229	+	1	688,	0,	mex-3	F53G12.5a.1,F53G12.5a.3,F53G12.5a.2,F53G12.5b.1	688
I	175932	175989	F56C11.6a.1_WBGene00018958	+	1	57,	0,	cest-27	F56C11.6a.1	57
I	175932	176040	F56C11.6a.2_WBGene00018958	+	1	108,	0,	cest-27	F56C11.6a.2	108
I	181966	182161	F56C11.5a.1_WBGene00018957	+	1	195,	0,		F56C11.5b.1,F56C11.5a.1	195
I	181966	182159	F56C11.5b.1_WBGene00018957	+	1	193,	0,		F56C11.5b.1,F56C11.5a.1	193
I	182067	182138	F56C11.3.1_WBGene00018955	-	1	71,	0,		F56C11.3.1	71
I	254129	254294	Y48G1BM.1.1_WBGene00021667	+	1	165,	0,	snpc-3.2	Y48G1BM.1.1	165
I	285934	286113	C53D5.2.1_WBGene00016903	+	1	179,	0,	2024-03-04	C53D5.2.1	179
I	286039	286370	C53D5.4a.1_WBGene00016905	-	1	331,	0,	ztf-3	C53D5.4a.1	331
I	286087	286351	C53D5.4b.1_WBGene00016905	-	1	264,	0,	ztf-3	C53D5.4b.1	264
I	305080	305471	C53D5.1a.1_WBGene00016902	+	1	391,	0,		C53D5.1b.1,C53D5.1a.1,C53D5.1c.1,C53D5.1c.2	391
I	305080	305477	C53D5.1c.2_WBGene00016902	+	1	397,	0,		C53D5.1b.1,C53D5.1a.1,C53D5.1c.1,C53D5.1c.2	397
I	305810	305899	C53D5.5a.1_WBGene00016906	-	1	89,	0,		C53D5.5a.1	89
I	310980	311400	C53D5.6.1_WBGene00002077	-	1	420,	0,	imb-3	C53D5.6.1	420
I	318548	318824	Y48G1A.5a.1_WBGene00002079	-	1	276,	0,	xpo-2	Y48G1A.5a.1	276
I	330728	330987	Y48G1A.4.1_WBGene00021660	+	1	259,	0,	nol-14	Y48G1A.4.1	259
I	337720	337845	Y48G1A.3.1_WBGene00000917	+	1	125,	0,	daf-25	Y48G1A.3.1	125
I	343068	343540	Y48G1A.6a.1_WBGene00021661	-	1	472,	0,	mbtr-1	Y48G1A.6b.1,Y48G1A.6a.1	472
I	343286	343540	Y48G1A.6b.1-0_WBGene00021661	-	1	254,	0,	mbtr-1	not annotated 3	254
I	348149	348357	Y48G1A.2.1_WBGene00021658	+	1	208,	0,		Y48G1A.2.1	208
I	357077	357236	Y48G1A.1.1_WBGene00021657	+	1	159,	0,		Y48G1A.1.1	159
I	367940	368579	R119.7a.1_WBGene00020091	+	1	639,	0,	rnp-8	R119.7a.1	639
I	367940	368287	R119.7b.2_WBGene00020091	+	1	347,	0,	rnp-8	R119.7b.3,R119.7b.2,R119.7b.1	347
I	367940	368283	R119.7b.3_WBGene00020091	+	1	343,	0,	rnp-8	R119.7b.3,R119.7b.2	343
I	368269	368774	R119.2.1_WBGene00020088	-	1	505,	0,		R119.2.1	505
I	373570	373687	R119.3.1_WBGene00020089	-	1	117,	0,		R119.3.1	117
I	379070	379243	R119.4.1_WBGene00004143	-	1	173,	0,	pqn-59	R119.4.1	173
I	388434	388564	R119.6.1_WBGene00006385	+	1	130,	0,	taf-4	R119.6.1	130
I	388469	388794	R119.5a.1_WBGene00020090	-	1	325,	0,		R119.5a.1	325
I	412510	412918	Y50C1A.1a.1_WBGene00021733	+	1	408,	0,	otub-2	Y50C1A.1a.1	408
I	461210	461605	C07F11.1.1_WBGene00006593	+	1	395,	0,	tol-1	C07F11.1.1	395
I	462560	462651	W04C9.4.1_WBGene00021026	+	1	91,	0,		W04C9.4.1	91
I	489771	489905	W04C9.2.1_WBGene00021024	+	1	134,	0,		W04C9.2.1	134
I	496067	496158	W04C9.1a.1_WBGene00001814	+	1	91,	0,	haf-4	W04C9.1a.1	91
I	496143	496229	Y65B4BL.3a.1_WBGene00022035	-	1	86,	0,		Y65B4BL.3a.1	86
I	502890	503061	Y65B4BL.4.1_WBGene00022036	-	1	171,	0,		Y65B4BL.4.1	171
I	508876	509056	Y65B4BL.2a.1_WBGene00022034	+	1	180,	0,	deps-1	Y65B4BL.2a.1	180
I	508947	508971	Y65B4BL.7a.2_WBGene00022039	-	1	24,	0,		Y65B4BL.7a.2,Y65B4BL.7a.1	24
I	511043	511477	Y65B4BL.5a.1_WBGene00022037	-	1	434,	0,	acs-13	Y65B4BL.5a.1	434
I	511043	511477	Y65B4BL.5c.1-0_WBGene00022037	-	1	434,	0,	acs-13	Y65B4BL.5a.1	434
I	532852	533084	Y65B4BM.3.1_WBGene00302974	+	1	232,	0,		Y65B4BM.3.1	232
I	535194	535344	Y65B4BR.8.1_WBGene00022043	+	1	150,	0,	psf-3	Y65B4BR.8.1	150
I	536493	536587	Y65B4BR.5.1_WBGene00022042	+	1	94,	0,	icd-2	Y65B4BR.5.1	94
I	541631	542204	Y65B4BR.4a.1_WBGene00007009	+	1	573,	0,	wwp-1	Y65B4BR.4b.1,Y65B4BR.4a.1	573
I	541631	542200	Y65B4BR.4b.1_WBGene00007009	+	1	569,	0,	wwp-1	Y65B4BR.4b.1,Y65B4BR.4a.1	569
I	565110	565184	Y65B4BR.1.1_WBGene00022040	+	1	74,	0,		Y65B4BR.1.1	74
I	614650	614722	F56A6.4a.1_WBGene00018923	-	1	72,	0,	eme-1	F56A6.4a.1	72
I	621311	621490	F56A6.1a.1_WBGene00018921	+	1	179,	0,	sago-2	F56A6.1a.1	179
I	629464	631093	Y65B4A.6a.1_WBGene00022029	-	1	1629,	0,		Y65B4A.6a.1	1629
I	637807	637852	Y65B4A.3.1_WBGene00022027	+	1	45,	0,	vps-20	Y65B4A.3.1	45
I	658644	659586	Y65B4A.1.1_WBGene00022025	+	1	942,	0,	cus-2	Y65B4A.1.1	942
I	659564	660004	Y65B4A.8.1_WBGene00022031	-	1	440,	0,		Y65B4A.8.1	440
I	692019	692182	Y18H1A.4.1_WBGene00021210	-	1	163,	0,		Y18H1A.4.1,Y18H1A.4.2	163
I	692025	692182	Y18H1A.4.2_WBGene00021210	-	1	157,	0,		Y18H1A.4.1,Y18H1A.4.2	157
I	694975	695064	Y18H1A.2b.1_WBGene00021208	-	1	89,	0,		Y18H1A.2b.1,Y18H1A.2a.1,Y18H1A.2b.2	89
I	694978	695064	Y18H1A.2a.1_WBGene00021208	-	1	86,	0,		Y18H1A.2b.1,Y18H1A.2a.1,Y18H1A.2b.2	86
I	700277	700633	Y18H1A.3a.1_WBGene00021209	-	1	356,	0,	hgap-1	Y18H1A.3a.1	356
I	717889	718124	Y18H1A.7a.1_WBGene00004332	-	1	235,	0,	rec-1	Y18H1A.7a.1	235
I	717889	718124	Y18H1A.7a.1-0_WBGene00004332	-	1	235,	0,	rec-1	Y18H1A.7a.1	235
I	730937	731078	Y18H1A.6a.1_WBGene00004028	+	1	141,	0,	pif-1	Y18H1A.6a.1	141
I	889766	889931	Y95B8A.11b.1_WBGene00022390	-	1	165,	0,	him-19	Y95B8A.11b.1,Y95B8A.11a.1	165
I	889768	889931	Y95B8A.11a.1_WBGene00022390	-	1	163,	0,	him-19	Y95B8A.11b.1,Y95B8A.11a.1	163
I	889790	890207	Y95B8A.6a.1_WBGene00022386	+	1	417,	0,		Y95B8A.6a.1,Y95B8A.6a.2,Y95B8A.6a.3	417
I	905853	907370	Y95B8A.5a.1_WBGene00001678	+	1	1517,	0,	gpa-16	Y95B8A.5a.1	1517
I	941408	941773	Y95B8A.1b.1_WBGene00003548	+	1	365,	0,	nas-30	Y95B8A.1b.1	365
I	948568	948670	Y34D9B.1a.1_WBGene00003238	-	1	102,	0,	mig-1	Y34D9B.1b.1,Y34D9B.1a.1	102
I	948568	948670	Y34D9B.1b.1_WBGene00003238	-	1	102,	0,	mig-1	Y34D9B.1b.1,Y34D9B.1a.1	102
I	963692	963712	F54A5.2a.1_WBGene00018787	-	1	20,	0,	cutl-20	F54A5.2b.3,F54A5.2a.1,F54A5.2b.2,F54A5.2b.1	20
I	969087	969679	F54A5.3a.1_WBGene00018788	-	1	592,	0,	shc-1	F54A5.3b.3,F54A5.3b.2,F54A5.3b.1,F54A5.3a.1	592
I	991792	992178	F54A5.1.1_WBGene00018786	+	1	386,	0,	hmbx-1	F54A5.1.1	386
I	1011370	1011512	C54G6.1a.1_WBGene00016930	-	1	142,	0,	madf-6	C54G6.1a.1	142
I	1011370	1011512	C54G6.1a.1-0_WBGene00016930	-	1	142,	0,	madf-6	C54G6.1a.1	142
I	1017131	1017176	C54G6.5.1_WBGene00005002	+	1	45,	0,	spp-17	C54G6.5.1	45
I	1019826	1019914	Y34D9A.1.1_WBGene00021327	-	1	88,	0,	mrpl-38	Y34D9A.1.1	88
I	1030632	1030828	Y34D9A.4.1_WBGene00004952	-	1	196,	0,	spd-1	Y34D9A.4.1	196
I	1040763	1040862	Y34D9A.3a.1_WBGene00021329	+	1	99,	0,		Y34D9A.3f.1,Y34D9A.3a.1	99
I	1040763	1041047	Y34D9A.3e.1_WBGene00021329	+	1	284,	0,		Y34D9A.3e.1	284
I	1048186	1049600	Y34D9A.7a.1_WBGene00021332	+	1	1414,	0,		Y34D9A.7a.1	1414
I	1050638	1050727	Y34D9A.6.1_WBGene00021331	+	1	89,	0,	glrx-10	Y34D9A.6.1	89
I	1050650	1050923	Y34D9A.8a.1_WBGene00021333	-	1	273,	0,		Y34D9A.8a.1,Y34D9A.8b.1	273
I	1053893	1054361	Y34D9A.10.1_WBGene00021334	-	1	468,	0,	vps-4	Y34D9A.10.1	468
I	1088451	1088589	R06A10.1b.1_WBGene00019909	+	1	138,	0,		R06A10.1a.1,R06A10.1b.1	138
I	1089647	1090067	R06A10.4.1_WBGene00019911	-	1	420,	0,		R06A10.4.1	420
I	1136365	1136514	Y48G8AL.10a.1_WBGene00021689	-	1	149,	0,		Y48G8AL.10a.1	149
I	1154513	1155696	single_exon_productive_isoform_170_I:1154000	-	1	1183,	0,	NA	not annotated 4	1183
I	1154513	1155401	Y48G8AL.14.1_WBGene00000165	-	1	888,	0,	aps-3	Y48G8AL.14.1	888
I	1157419	1157487	Y48G8AL.8.1_WBGene00004429	+	1	68,	0,	rpl-17	Y48G8AL.8.1	68
I	1162874	1162923	Y48G8AL.7.1_WBGene00021687	+	1	49,	0,		Y48G8AL.7.1	49
I	1162879	1162952	Y48G8AL.11a.1_WBGene00001816	-	1	73,	0,	haf-6	Y48G8AL.11a.1	73
I	1211005	1211376	Y48G8AL.5a.1_WBGene00021686	+	1	371,	0,	nsun-2	Y48G8AL.5a.1	371
I	1211005	1211347	Y48G8AL.5c.1_WBGene00021686	+	1	342,	0,	nsun-2	Y48G8AL.5c.1	342
I	1218426	1218511	Y48G8AL.12.1_WBGene00021690	-	1	85,	0,		Y48G8AL.12.1	85
I	1223947	1224160	Y48G8AL.13a.2_WBGene00021691	-	1	213,	0,		Y48G8AL.13a.2,Y48G8AL.13a.3	213
I	1223947	1224160	Y48G8AL.13a.3_WBGene00021691	-	1	213,	0,		Y48G8AL.13a.2,Y48G8AL.13a.3	213
I	1223960	1224160	Y48G8AL.13a.1_WBGene00021691	-	1	200,	0,		Y48G8AL.13a.1	200
I	1254499	1254719	Y48G8AL.1a.1_WBGene00021685	+	1	220,	0,	herc-1	Y48G8AL.1a.2,Y48G8AL.1a.1	220
I	1254499	1254719	Y48G8AL.1a.2_WBGene00021685	+	1	220,	0,	herc-1	Y48G8AL.1a.2,Y48G8AL.1a.1	220
I	1258113	1258169	Y48G8AL.15.1_WBGene00021692	+	1	56,	0,		Y48G8AL.15.1	56
I	1336756	1336867	K12C11.3a.1_WBGene00019674	+	1	111,	0,		K12C11.3a.1,K12C11.3c.1	111
I	1336756	1336867	K12C11.3c.1_WBGene00019674	+	1	111,	0,		K12C11.3a.1,K12C11.3c.1	111
I	1338120	1338216	K12C11.6.1_WBGene00045052	+	1	96,	0,		K12C11.6.1	96
I	1339710	1339773	K12C11.7a.1_WBGene00045053	+	1	63,	0,		K12C11.7a.1	63
I	1341084	1341265	K12C11.2.1_WBGene00004888	+	1	181,	0,	smo-1	K12C11.2.1	181
I	1341271	1341354	K12C11.1a.1_WBGene00019673	-	1	83,	0,		K12C11.1a.1	83
I	1358416	1359643	Y92H12BL.1a.1_WBGene00022363	+	1	1227,	0,		Y92H12BL.1a.1	1227
I	1375690	1376409	Y92H12BL.5.1_WBGene00022366	+	1	719,	0,		Y92H12BL.5.1	719
I	1413032	1413100	Y92H12BR.6.1_WBGene00022371	+	1	68,	0,	set-29	Y92H12BR.6.1	68
I	1413916	1414067	Y92H12BR.2.1_WBGene00022368	-	1	151,	0,		Y92H12BR.2.1	151
I	1424608	1425201	Y92H12BR.3a.1_WBGene00022369	+	1	593,	0,		Y92H12BR.3b.1,Y92H12BR.3a.1	593
I	1424608	1425195	Y92H12BR.3b.1_WBGene00022369	+	1	587,	0,		Y92H12BR.3b.1,Y92H12BR.3a.1	587
I	1441214	1441334	Y92H12BR.8.1_WBGene00022373	+	1	120,	0,	mrpl-15	Y92H12BR.8.1	120
I	1442047	1442524	F37F2.2.2_WBGene00018159	-	2	17,31,	0,446,		F37F2.2.2	48
I	1442449	1442524	F37F2.2.1_WBGene00018159	-	1	75,	0,		F37F2.2.1	75
I	1490321	1490498	F47G6.1a.1_WBGene00001115	+	1	177,	0,	dyb-1	F47G6.1c.1,F47G6.1c.2,F47G6.1a.1	177
I	1490321	1490498	F47G6.1c.2_WBGene00001115	+	1	177,	0,	dyb-1	F47G6.1c.1,F47G6.1c.2,F47G6.1a.1	177
I	1539206	1540878	Y92H12A.4a.2_WBGene00022360	+	1	1672,	0,	ints-3	Y92H12A.4a.2	1672
I	1555889	1556195	productive_splice_isoform_143_WBGene00022358	+	1	306,	0,		Y92H12A.2a.1,Y92H12A.2b.1	306
I	1579280	1580208	Y92H12A.1a.1_WBGene00005077	+	1	928,	0,	src-1	Y92H12A.1a.1	928
I	1593453	1593674	Y73E7A.3c.1_WBGene00022270	+	1	221,	0,		Y73E7A.3a.1,Y73E7A.3a.2,Y73E7A.3c.1	221
I	1594648	1594979	Y73E7A.4.1_WBGene00022271	-	1	331,	0,	cpx-1	Y73E7A.4.1	331
I	1606772	1607219	Y73E7A.2.1_WBGene00022269	+	1	447,	0,	aatf-1	Y73E7A.2.1	447
I	1607704	1607917	Y73E7A.6.1_WBGene00022273	-	1	213,	0,		Y73E7A.6.1	213
I	1621313	1621525	Y73E7A.7a.1_WBGene00000269	-	1	212,	0,	bre-4	Y73E7A.7a.1,Y73E7A.7a.2	212
I	1621318	1621525	Y73E7A.7a.2_WBGene00000269	-	1	207,	0,	bre-4	Y73E7A.7a.1,Y73E7A.7a.2	207
I	1633364	1633498	Y73E7A.1a.1_WBGene00022268	+	1	134,	0,		Y73E7A.1a.1	134
[truncated: 12,793 more rows]

## Sheet: 3'UTR counts summary
Number of novel and WormBase 3'UTRs detected at each day
[truncated: 10 more rows]
